# Supplementary material for: Personal, social, and natural co-exposure pattern and plasma proteins in cardiometabolic diseases
Source: Nat Commun. 2025 Nov 25;16:10498. doi: 10.1038/s41467-025-65516-2 (PMC12647215; doi:10.1038/s41467-025-65516-2)
Supplement: Supplementary file 4 — Supplementary Data 2 [file 41467_2025_65516_MOESM4_ESM.xlsx]

## Sheet: Supplementary data 2
Exposure pattern	Outcome	Protein	HR(95%CI)	Adjusted p-value
Air and noise pollution	Cerebrovascular disease	RCC1	1.629(1.275,2.082)	0.000478449
Air and noise pollution	Cerebrovascular disease	EDNRB	1.444(1.196,1.743)	0.000660752
Air and noise pollution	Cerebrovascular disease	FGF12	1.665(1.276,2.174)	0.00088129
Air and noise pollution	Cerebrovascular disease	MYOM1	1.296(1.124,1.494)	0.00183694
Air and noise pollution	Cerebrovascular disease	LTO1	1.407(1.152,1.719)	0.00408226
Air and noise pollution	Cerebrovascular disease	SORBS1	1.391(1.143,1.692)	0.00484928
Air and noise pollution	Cerebrovascular disease	ESR1	1.546(1.184,2.017)	0.00670595
Air and noise pollution	Cerebrovascular disease	RBPMS	1.398(1.107,1.765)	0.0242309
Air and noise pollution	Cerebrovascular disease	NDUFS6	1.326(1.086,1.618)	0.0277538
Air and noise pollution	Cerebrovascular disease	EDN1	1.336(1.087,1.643)	0.0296181
Air and noise pollution	Cerebrovascular disease	RNF43	1.276(1.071,1.522)	0.0322629
Air and noise pollution	Cerebrovascular disease	FNTA	1.478(1.115,1.959)	0.0331099
Air and noise pollution	Cerebrovascular disease	BLOC1S2	1.266(1.067,1.501)	0.0334516
Air and noise pollution	Cerebrovascular disease	LRRFIP1	1.454(1.109,1.907)	0.0337359
Air and noise pollution	Cerebrovascular disease	CA8	1.221(1.057,1.411)	0.0340758
Air and noise pollution	Cerebrovascular disease	PAMR1	0.721(0.568,0.914)	0.0346115
Air and noise pollution	Cerebrovascular disease	DPEP1	0.773(0.641,0.932)	0.0353777
Air and noise pollution	Cerebrovascular disease	CD70	1.321(1.079,1.619)	0.0357528
Air and noise pollution	Cerebrovascular disease	KLK3	1.558(1.127,2.153)	0.0361964
Air and noise pollution	Cerebrovascular disease	UROS	1.396(1.093,1.783)	0.0372288
Air and noise pollution	Cerebrovascular disease	LRIG3	1.47(1.106,1.953)	0.0394591
Air and noise pollution	Cerebrovascular disease	MRPL58	1.402(1.092,1.802)	0.0408328
Air and noise pollution	Cerebrovascular disease	PITHD1	1.396(1.09,1.787)	0.0409947
Air and noise pollution	Cerebrovascular disease	RNF31	1.517(1.111,2.072)	0.0440728
Air and noise pollution	Cerebrovascular disease	GPR158	1.316(1.071,1.618)	0.0447651
Air and noise pollution	Cerebrovascular disease	CCL20	0.743(0.595,0.929)	0.0449961
Air and noise pollution	Cerebrovascular disease	CD1C	0.755(0.61,0.933)	0.0470208
Air and noise pollution	Cerebrovascular disease	CEBPA	1.805(1.151,2.83)	0.0505101
Air and noise pollution	Cerebrovascular disease	IL5	1.27(1.057,1.525)	0.0538715
Air and noise pollution	Cerebrovascular disease	C4BPB	0.725(0.566,0.928)	0.0538798
Air and noise pollution	Cerebrovascular disease	MSTN	0.761(0.617,0.939)	0.0539268
Air and noise pollution	Cerebrovascular disease	IL6ST	0.781(0.646,0.945)	0.0558161
Air and noise pollution	Cerebrovascular disease	ZPR1	1.328(1.065,1.657)	0.0594893
Air and noise pollution	Cerebrovascular disease	LY75	0.79(0.656,0.95)	0.0624527
Air and noise pollution	Cerebrovascular disease	CEACAM20	1.211(1.042,1.407)	0.0635148
Air and noise pollution	Cerebrovascular disease	CPOX	1.41(1.075,1.85)	0.0647721
Air and noise pollution	Cerebrovascular disease	GABARAP	1.182(1.033,1.353)	0.0740859
Air and noise pollution	Cerebrovascular disease	GCLM	1.223(1.04,1.44)	0.0760611
Air and noise pollution	Cerebrovascular disease	AMOTL2	1.352(1.059,1.726)	0.0774829
Air and noise pollution	Cerebrovascular disease	MENT	0.719(0.55,0.94)	0.0798247
Air and noise pollution	Cerebrovascular disease	IL10	1.304(1.051,1.618)	0.0802078
Air and noise pollution	Cerebrovascular disease	TSPYL1	1.307(1.05,1.627)	0.0834177
Air and noise pollution	Cerebrovascular disease	SPON2	0.782(0.638,0.959)	0.0905179
Air and noise pollution	Cerebrovascular disease	CD164L2	0.813(0.683,0.969)	0.101926
Air and noise pollution	Cerebrovascular disease	MLLT1	0.726(0.554,0.952)	0.103799
Air and noise pollution	Cerebrovascular disease	TCTN3	0.774(0.622,0.963)	0.107859
Air and noise pollution	Cerebrovascular disease	SIRT1	1.316(1.041,1.663)	0.108161
Air and noise pollution	Cerebrovascular disease	NFYA	1.455(1.056,2.004)	0.109021
Air and noise pollution	Cerebrovascular disease	POF1B	1.335(1.042,1.711)	0.112085
Air and noise pollution	Cerebrovascular disease	ANXA5	1.35(1.043,1.747)	0.112213
Air and noise pollution	Cerebrovascular disease	HDDC2	1.26(1.033,1.538)	0.114454
Air and noise pollution	Cerebrovascular disease	IL12RB2	1.323(1.039,1.685)	0.116904
Air and noise pollution	Cerebrovascular disease	SLC28A1	1.254(1.031,1.525)	0.117434
Air and noise pollution	Cerebrovascular disease	CTSF	0.775(0.621,0.968)	0.121793
Air and noise pollution	Cerebrovascular disease	DDR1	0.771(0.614,0.968)	0.124056
Air and noise pollution	Cerebrovascular disease	CHAC2	1.315(1.035,1.672)	0.125118
Air and noise pollution	Cerebrovascular disease	PPM1B	1.329(1.034,1.708)	0.132564
Air and noise pollution	Cerebrovascular disease	USP28	1.29(1.03,1.616)	0.13314
Air and noise pollution	Cerebrovascular disease	PGLYRP2	0.76(0.596,0.969)	0.134789
Air and noise pollution	Cerebrovascular disease	NAGPA	0.834(0.71,0.98)	0.13718
Air and noise pollution	Cerebrovascular disease	RGL2	1.258(1.026,1.542)	0.137277
Air and noise pollution	Cerebrovascular disease	GPR15L	1.285(1.028,1.607)	0.138263
Air and noise pollution	Cerebrovascular disease	COMMD9	1.339(1.031,1.738)	0.142619
Air and noise pollution	Cerebrovascular disease	AHNAK	1.272(1.024,1.579)	0.146525
Air and noise pollution	Cerebrovascular disease	TRIM24	1.266(1.023,1.567)	0.149366
Air and noise pollution	Cerebrovascular disease	ADGRB3	0.785(0.632,0.977)	0.149742
Air and noise pollution	Cerebrovascular disease	SEL1L	1.145(1.013,1.294)	0.150324
Air and noise pollution	Cerebrovascular disease	IL12A_IL12B	0.755(0.585,0.973)	0.150425
Air and noise pollution	Cerebrovascular disease	CTSV	1.292(1.025,1.63)	0.150683
Air and noise pollution	Cerebrovascular disease	CA5A	0.8(0.654,0.979)	0.151437
Air and noise pollution	Cerebrovascular disease	CPVL	0.799(0.651,0.979)	0.151851
Air and noise pollution	Cerebrovascular disease	FOXJ3	1.375(1.031,1.834)	0.152038
Air and noise pollution	Cerebrovascular disease	RRM2	1.299(1.025,1.645)	0.152291
Air and noise pollution	Cerebrovascular disease	CABP2	1.259(1.022,1.551)	0.153463
Air and noise pollution	Cerebrovascular disease	CD28	0.742(0.566,0.973)	0.154583
Air and noise pollution	Cerebrovascular disease	CTSH	0.776(0.616,0.977)	0.15529
Air and noise pollution	Cerebrovascular disease	BTLA	1.159(1.013,1.326)	0.155798
Air and noise pollution	Cerebrovascular disease	SH3GL3	1.277(1.022,1.596)	0.157195
Air and noise pollution	Cerebrovascular disease	GFRA3	0.788(0.634,0.979)	0.158408
Air and noise pollution	Cerebrovascular disease	RNASE6	1.265(1.021,1.569)	0.158566
Air and noise pollution	Cerebrovascular disease	NID2	1.273(1.02,1.587)	0.161795
Air and noise pollution	Cerebrovascular disease	KDR	0.791(0.638,0.981)	0.163096
Air and noise pollution	Cerebrovascular disease	TYRO3	0.802(0.656,0.982)	0.164599
Air and noise pollution	Cerebrovascular disease	LYZL2	0.739(0.559,0.977)	0.168254
Air and noise pollution	Cerebrovascular disease	SCN3A	0.753(0.579,0.978)	0.168507
Air and noise pollution	Cerebrovascular disease	PMS1	1.246(1.016,1.526)	0.171282
Air and noise pollution	Cerebrovascular disease	CTRB1	0.79(0.635,0.983)	0.172424
Air and noise pollution	Cerebrovascular disease	LRFN2	1.279(1.016,1.61)	0.179463
Air and noise pollution	Cerebrovascular disease	IL12B	0.761(0.589,0.982)	0.180362
Air and noise pollution	Cerebrovascular disease	TFAP2A	0.761(0.589,0.983)	0.18281
Air and noise pollution	Cerebrovascular disease	CA12	0.808(0.661,0.987)	0.183976
Air and noise pollution	Cerebrovascular disease	TCP11	1.445(1.023,2.042)	0.184518
Air and noise pollution	Cerebrovascular disease	TPPP3	1.304(1.016,1.674)	0.185515
Air and noise pollution	Cerebrovascular disease	SHBG	1.342(1.017,1.77)	0.186806
Air and noise pollution	Cerebrovascular disease	PVR	0.814(0.671,0.988)	0.18742
Air and noise pollution	Cerebrovascular disease	FAM20A	0.793(0.637,0.987)	0.187485
Air and noise pollution	Cerebrovascular disease	LRRC38	1.284(1.015,1.626)	0.187585
Air and noise pollution	Cerebrovascular disease	CD5L	1.264(1.014,1.575)	0.187701
Air and noise pollution	Cerebrovascular disease	KCTD5	1.259(1.013,1.565)	0.189458
Air and noise pollution	Cerebrovascular disease	FGFR2	0.827(0.692,0.99)	0.191131
Air and noise pollution	Cerebrovascular disease	CXCL14	1.226(1.011,1.488)	0.191782
Air and noise pollution	Cerebrovascular disease	CDH6	0.815(0.671,0.99)	0.19714
Air and noise pollution	Cerebrovascular disease	CRYBB2	0.862(0.747,0.994)	0.202582
Air and noise pollution	Cerebrovascular disease	STEAP4	1.297(1.011,1.663)	0.203635
Air and noise pollution	Cerebrovascular disease	GBP2	1.253(1.01,1.556)	0.203741
Air and noise pollution	Cerebrovascular disease	WARS	1.277(1.009,1.617)	0.209626
Air and noise pollution	Cerebrovascular disease	REEP4	1.279(1.008,1.624)	0.216114
Air and noise pollution	Cerebrovascular disease	IKZF2	1.143(1.004,1.301)	0.216935
Air and noise pollution	Cerebrovascular disease	LYPD3	0.777(0.609,0.993)	0.217962
Air and noise pollution	Cerebrovascular disease	AREG	1.271(1.007,1.604)	0.218986
Air and noise pollution	Cerebrovascular disease	C1QBP	1.285(1.007,1.639)	0.220341
Air and noise pollution	Cerebrovascular disease	PGR	1.291(1.006,1.656)	0.221963
Air and noise pollution	Cerebrovascular disease	PDE1C	1.395(1.007,1.933)	0.225174
Air and noise pollution	Cerebrovascular disease	PNLIP	0.829(0.689,0.996)	0.226955
Air and noise pollution	Cerebrovascular disease	MILR1	0.813(0.663,0.996)	0.228925
Air and noise pollution	Cerebrovascular disease	KLK6	0.806(0.652,0.996)	0.230515
Air and noise pollution	Cerebrovascular disease	PRKD2	1.247(1.004,1.548)	0.230544
Air and noise pollution	Cerebrovascular disease	PMM2	1.265(1.004,1.593)	0.231211
Air and noise pollution	Cerebrovascular disease	IGLON5	0.804(0.648,0.997)	0.233893
Air and noise pollution	Cerebrovascular disease	MTHFD2	1.35(1.003,1.817)	0.238459
Air and noise pollution	Cerebrovascular disease	CCNE1	1.268(1.002,1.605)	0.239216
Air and noise pollution	Cerebrovascular disease	IL20RA	1.179(1.001,1.389)	0.241421
Air and noise pollution	Cerebrovascular disease	PRND	0.789(0.624,0.998)	0.242693
Air and noise pollution	Cerebrovascular disease	TERF1	1.203(1.001,1.445)	0.243629
Air and noise pollution	Cerebrovascular disease	TNFSF8	0.809(0.655,0.999)	0.243919
Air and noise pollution	Cerebrovascular disease	SLC44A4	1.214(1.001,1.473)	0.244118
Air and noise pollution	Cerebrovascular disease	TNFRSF11B	0.799(0.639,0.999)	0.244671
Air and noise pollution	Cerebrovascular disease	TNFAIP2	1.278(1.001,1.633)	0.246145
Air and noise pollution	Cerebrovascular disease	CD80	0.793(0.63,0.999)	0.24664
Air and noise pollution	Cerebrovascular disease	FLT4	0.805(0.649,0.999)	0.246973
Air and noise pollution	Cerebrovascular disease	JAM3	1.161(1,1.349)	0.250224
Air and noise pollution	Cerebrovascular disease	MDM1	1.301(1,1.693)	0.251269
Air and noise pollution	Cerebrovascular disease	IL10RB	0.833(0.693,1.001)	0.258561
Air and noise pollution	Cerebrovascular disease	ANGPTL2	0.801(0.641,1.002)	0.261506
Air and noise pollution	Cerebrovascular disease	FUS	1.259(0.997,1.59)	0.26566
Air and noise pollution	Cerebrovascular disease	CALB2	1.283(0.995,1.655)	0.27304
Air and noise pollution	Cerebrovascular disease	PER3	0.794(0.628,1.005)	0.273491
Air and noise pollution	Cerebrovascular disease	CRHBP	0.818(0.665,1.005)	0.277789
Air and noise pollution	Cerebrovascular disease	ESM1	1.25(0.994,1.572)	0.2794
Air and noise pollution	Cerebrovascular disease	RAB10	1.33(0.992,1.785)	0.283628
Air and noise pollution	Cerebrovascular disease	DPP10	0.842(0.705,1.005)	0.2843
Air and noise pollution	Cerebrovascular disease	HEG1	0.807(0.646,1.007)	0.288779
Air and noise pollution	Cerebrovascular disease	B3GNT7	1.214(0.993,1.482)	0.289749
Air and noise pollution	Cerebrovascular disease	ENTR1	1.262(0.992,1.607)	0.290619
Air and noise pollution	Cerebrovascular disease	CALY	0.812(0.654,1.007)	0.291347
Air and noise pollution	Cerebrovascular disease	ATXN2L	1.144(0.995,1.314)	0.292476
Air and noise pollution	Cerebrovascular disease	ENTPD2	0.837(0.696,1.007)	0.293654
Air and noise pollution	Cerebrovascular disease	DLGAP5	1.435(0.987,2.088)	0.294429
Air and noise pollution	Cerebrovascular disease	WASL	1.282(0.991,1.66)	0.294486
Air and noise pollution	Cerebrovascular disease	ASPN	0.815(0.66,1.008)	0.29655
Air and noise pollution	Cerebrovascular disease	GABRA4	1.405(0.986,2.001)	0.297496
Air and noise pollution	Cerebrovascular disease	MASP1	0.841(0.703,1.007)	0.301138
Air and noise pollution	Cerebrovascular disease	TNFRSF17	1.246(0.99,1.568)	0.302156
Air and noise pollution	Cerebrovascular disease	VIPR1	0.772(0.59,1.012)	0.304045
Air and noise pollution	Cerebrovascular disease	CEP164	1.267(0.989,1.623)	0.304613
Air and noise pollution	Cerebrovascular disease	C1RL	0.782(0.604,1.012)	0.305434
Air and noise pollution	Cerebrovascular disease	NAPRT	1.212(0.991,1.482)	0.305619
Air and noise pollution	Cerebrovascular disease	CTSE	1.306(0.987,1.727)	0.306704
Air and noise pollution	Cerebrovascular disease	AKR1B10	0.84(0.7,1.009)	0.309234
Air and noise pollution	Cerebrovascular disease	BLMH	1.207(0.991,1.47)	0.31029
Air and noise pollution	Cerebrovascular disease	CDK1	1.21(0.99,1.478)	0.313006
Air and noise pollution	Cerebrovascular disease	LSM1	1.197(0.99,1.448)	0.314153
Air and noise pollution	Cerebrovascular disease	NME1	1.185(0.99,1.417)	0.318432
Air and noise pollution	Cerebrovascular disease	THPO	0.795(0.624,1.013)	0.318451
Air and noise pollution	Cerebrovascular disease	GAD2	1.284(0.985,1.674)	0.323092
Air and noise pollution	Cerebrovascular disease	CPA1	0.841(0.701,1.011)	0.323286
Air and noise pollution	Cerebrovascular disease	SERPINA7	1.251(0.986,1.586)	0.32436
Air and noise pollution	Cerebrovascular disease	IL10RA	1.225(0.987,1.52)	0.326062
Air and noise pollution	Cerebrovascular disease	ICAM1	0.839(0.696,1.012)	0.329632
Air and noise pollution	Cerebrovascular disease	LYPD8	0.761(0.569,1.018)	0.330025
Air and noise pollution	Cerebrovascular disease	UBQLN3	1.167(0.99,1.375)	0.330452
Air and noise pollution	Cerebrovascular disease	SERPINC1	0.81(0.646,1.014)	0.331097
Air and noise pollution	Cerebrovascular disease	BGLAP	0.768(0.579,1.018)	0.333204
Air and noise pollution	Cerebrovascular disease	GRIN2B	1.285(0.981,1.681)	0.340886
Air and noise pollution	Cerebrovascular disease	ITPA	0.783(0.602,1.019)	0.342098
Air and noise pollution	Cerebrovascular disease	IFNL1	0.815(0.653,1.017)	0.348935
Air and noise pollution	Cerebrovascular disease	CHGA	1.189(0.986,1.435)	0.351026
Air and noise pollution	Cerebrovascular disease	CDH15	0.825(0.671,1.016)	0.3515
Air and noise pollution	Cerebrovascular disease	GDF2	0.828(0.676,1.016)	0.353956
Air and noise pollution	Cerebrovascular disease	CKMT1A_CKMT1B	1.203(0.984,1.471)	0.354011
Air and noise pollution	Cerebrovascular disease	EGLN1	1.235(0.982,1.553)	0.35706
Air and noise pollution	Cerebrovascular disease	GZMB	1.202(0.984,1.468)	0.358845
Air and noise pollution	Cerebrovascular disease	PILRB	0.842(0.698,1.015)	0.358921
Air and noise pollution	Cerebrovascular disease	TMEM132A	0.772(0.582,1.023)	0.358961
Air and noise pollution	Cerebrovascular disease	PYDC1	1.175(0.985,1.402)	0.361619
Air and noise pollution	Cerebrovascular disease	GDNF	0.801(0.628,1.021)	0.364788
Air and noise pollution	Cerebrovascular disease	MELTF	0.84(0.694,1.017)	0.366189
Air and noise pollution	Cerebrovascular disease	RPGR	0.858(0.725,1.015)	0.372482
Air and noise pollution	Cerebrovascular disease	MATN2	0.817(0.655,1.02)	0.372512
Air and noise pollution	Cerebrovascular disease	ALDH2	0.781(0.596,1.025)	0.373192
Air and noise pollution	Cerebrovascular disease	NCR3LG1	0.855(0.72,1.016)	0.37796
Air and noise pollution	Cerebrovascular disease	JCHAIN	1.202(0.981,1.473)	0.378774
Air and noise pollution	Cerebrovascular disease	PIK3AP1	1.194(0.982,1.452)	0.380621
Air and noise pollution	Cerebrovascular disease	NPPB	1.168(0.984,1.386)	0.381322
Air and noise pollution	Cerebrovascular disease	IL18BP	0.819(0.656,1.022)	0.382437
Air and noise pollution	Cerebrovascular disease	DEFB116	0.859(0.726,1.017)	0.386803
Air and noise pollution	Cerebrovascular disease	PLXDC2	0.846(0.703,1.019)	0.388279
Air and noise pollution	Cerebrovascular disease	THY1	0.795(0.617,1.026)	0.388327
Air and noise pollution	Cerebrovascular disease	SIGLEC8	1.185(0.981,1.431)	0.38964
Air and noise pollution	Cerebrovascular disease	ADIPOQ	1.261(0.974,1.633)	0.390927
Air and noise pollution	Cerebrovascular disease	IFNGR1	0.857(0.721,1.018)	0.392225
Air and noise pollution	Cerebrovascular disease	WDR46	1.325(0.967,1.817)	0.400678
Air and noise pollution	Cerebrovascular disease	NGRN	1.231(0.975,1.554)	0.400953
Air and noise pollution	Cerebrovascular disease	HIF1A	1.212(0.977,1.503)	0.402836
Air and noise pollution	Cerebrovascular disease	SCGB3A2	0.782(0.593,1.031)	0.407509
Air and noise pollution	Cerebrovascular disease	SCRIB	1.265(0.971,1.648)	0.409975
Air and noise pollution	Cerebrovascular disease	SYNGAP1	0.788(0.603,1.031)	0.410193
Air and noise pollution	Cerebrovascular disease	NFX1	1.238(0.973,1.575)	0.41059
Air and noise pollution	Cerebrovascular disease	HSP90B1	1.15(0.982,1.346)	0.411382
Air and noise pollution	Cerebrovascular disease	AGRN	0.83(0.672,1.025)	0.415583
Air and noise pollution	Cerebrovascular disease	IDS	1.245(0.971,1.596)	0.418586
Air and noise pollution	Cerebrovascular disease	MED21	0.755(0.548,1.039)	0.420198
Air and noise pollution	Cerebrovascular disease	TLR4	1.273(0.967,1.676)	0.42473
Air and noise pollution	Cerebrovascular disease	CD164	1.236(0.971,1.574)	0.424734
Air and noise pollution	Cerebrovascular disease	S100A13	1.208(0.973,1.499)	0.432256
Air and noise pollution	Cerebrovascular disease	VAT1	1.248(0.968,1.609)	0.435304
Air and noise pollution	Cerebrovascular disease	FUCA1	0.803(0.624,1.034)	0.443315
Air and noise pollution	Cerebrovascular disease	ADRA2A	1.249(0.967,1.614)	0.443458
Air and noise pollution	Cerebrovascular disease	COL3A1	0.813(0.641,1.032)	0.443563
Air and noise pollution	Cerebrovascular disease	IL17RA	0.844(0.694,1.026)	0.443766
Air and noise pollution	Cerebrovascular disease	IL31RA	1.223(0.97,1.542)	0.445152
Air and noise pollution	Cerebrovascular disease	FCN2	0.833(0.676,1.028)	0.445268
Air and noise pollution	Cerebrovascular disease	PRR5	1.435(0.946,2.175)	0.445602
Air and noise pollution	Cerebrovascular disease	HCG22	1.177(0.975,1.42)	0.447394
Air and noise pollution	Cerebrovascular disease	ITGBL1	0.862(0.726,1.023)	0.448387
Air and noise pollution	Cerebrovascular disease	TLR1	1.25(0.966,1.618)	0.448506
Air and noise pollution	Cerebrovascular disease	ALCAM	0.853(0.71,1.025)	0.450525
Air and noise pollution	Cerebrovascular disease	LEPR	0.838(0.683,1.028)	0.45452
Air and noise pollution	Cerebrovascular disease	NTproBNP	1.164(0.976,1.387)	0.456394
Air and noise pollution	Cerebrovascular disease	FCRL2	1.227(0.967,1.557)	0.458981
Air and noise pollution	Cerebrovascular disease	LILRB4	1.218(0.968,1.532)	0.463943
Air and noise pollution	Cerebrovascular disease	CTSC	0.845(0.694,1.028)	0.464113
Air and noise pollution	Cerebrovascular disease	PLCB1	1.188(0.97,1.455)	0.474755
Air and noise pollution	Cerebrovascular disease	PNLIPRP1	0.855(0.71,1.028)	0.477498
Air and noise pollution	Cerebrovascular disease	BRD2	0.749(0.532,1.053)	0.483493
Air and noise pollution	Cerebrovascular disease	MRC1	1.189(0.969,1.459)	0.484229
Air and noise pollution	Cerebrovascular disease	ARHGEF5	1.168(0.972,1.402)	0.485146
Air and noise pollution	Cerebrovascular disease	RABGAP1L	1.196(0.968,1.477)	0.488951
Air and noise pollution	Cerebrovascular disease	RAC3	1.229(0.962,1.572)	0.496441
Air and noise pollution	Cerebrovascular disease	VSIR	1.183(0.969,1.446)	0.497094
Air and noise pollution	Cerebrovascular disease	CD160	1.185(0.968,1.449)	0.497362
Air and noise pollution	Cerebrovascular disease	MYL6B	1.204(0.965,1.502)	0.49852
Air and noise pollution	Cerebrovascular disease	SCGB2A2	0.836(0.676,1.035)	0.499427
Air and noise pollution	Cerebrovascular disease	BHLHE40	1.208(0.964,1.512)	0.501345
Air and noise pollution	Cerebrovascular disease	IGFBP1	1.207(0.964,1.51)	0.502432
Air and noise pollution	Cerebrovascular disease	VIM	0.847(0.695,1.033)	0.503095
Air and noise pollution	Cerebrovascular disease	IL1B	1.258(0.956,1.656)	0.504427
Air and noise pollution	Cerebrovascular disease	PCDH9	0.865(0.727,1.029)	0.505623
Air and noise pollution	Cerebrovascular disease	TBR1	0.756(0.541,1.057)	0.50979
Air and noise pollution	Cerebrovascular disease	ATP1B4	1.207(0.963,1.514)	0.514906
Air and noise pollution	Cerebrovascular disease	FHIP2A	1.267(0.953,1.684)	0.516702
Air and noise pollution	Cerebrovascular disease	ADAMTS1	0.787(0.589,1.05)	0.519134
Air and noise pollution	Cerebrovascular disease	LYPD1	1.137(0.974,1.328)	0.519354
Air and noise pollution	Cerebrovascular disease	AMBN	0.819(0.643,1.042)	0.519523
Air and noise pollution	Cerebrovascular disease	HADH	0.809(0.627,1.045)	0.524065
Air and noise pollution	Cerebrovascular disease	TEK	0.849(0.696,1.035)	0.52421
Air and noise pollution	Cerebrovascular disease	MDK	1.243(0.955,1.619)	0.530801
Air and noise pollution	Cerebrovascular disease	PSMA1	1.129(0.974,1.307)	0.532463
Air and noise pollution	Cerebrovascular disease	FOLR2	0.846(0.69,1.037)	0.533234
Air and noise pollution	Cerebrovascular disease	PRL	0.873(0.74,1.03)	0.533302
Air and noise pollution	Cerebrovascular disease	CLASP1	1.176(0.966,1.432)	0.53362
Air and noise pollution	Cerebrovascular disease	PGM2	0.838(0.675,1.039)	0.534571
Air and noise pollution	Cerebrovascular disease	VWF	1.193(0.963,1.478)	0.534988
Air and noise pollution	Cerebrovascular disease	MYO6	1.311(0.943,1.824)	0.536939
Air and noise pollution	Cerebrovascular disease	RYR1	0.862(0.72,1.033)	0.537491
Air and noise pollution	Cerebrovascular disease	SMPD3	1.275(0.948,1.713)	0.537757
Air and noise pollution	Cerebrovascular disease	PPP3R1	1.196(0.961,1.488)	0.539788
Air and noise pollution	Cerebrovascular disease	AIF1	1.193(0.962,1.48)	0.544134
Air and noise pollution	Cerebrovascular disease	DDX53	1.224(0.956,1.566)	0.54416
Air and noise pollution	Cerebrovascular disease	CTSZ	0.847(0.692,1.038)	0.544875
Air and noise pollution	Cerebrovascular disease	FSTL3	0.837(0.673,1.041)	0.545525
Air and noise pollution	Cerebrovascular disease	THBS2	0.852(0.701,1.037)	0.547127
Air and noise pollution	Cerebrovascular disease	CD55	1.201(0.959,1.505)	0.551251
Air and noise pollution	Cerebrovascular disease	F11	0.802(0.612,1.052)	0.555558
Air and noise pollution	Cerebrovascular disease	S100A3	1.37(0.93,2.019)	0.557389
Air and noise pollution	Cerebrovascular disease	CEP350	1.186(0.961,1.463)	0.558458
Air and noise pollution	Cerebrovascular disease	CSF1	0.864(0.722,1.034)	0.558723
Air and noise pollution	Cerebrovascular disease	PODXL	0.846(0.688,1.04)	0.562298
Air and noise pollution	Cerebrovascular disease	MSLNL	1.24(0.95,1.618)	0.567004
Air and noise pollution	Cerebrovascular disease	TPMT	1.217(0.954,1.551)	0.567208
Air and noise pollution	Cerebrovascular disease	PRSS2	0.838(0.673,1.043)	0.567434
Air and noise pollution	Cerebrovascular disease	FABP4	1.258(0.946,1.674)	0.5703
Air and noise pollution	Cerebrovascular disease	DPEP2	1.15(0.967,1.367)	0.573269
Air and noise pollution	Cerebrovascular disease	EPHA10	1.169(0.962,1.42)	0.576407
Air and noise pollution	Cerebrovascular disease	C1QA	1.19(0.958,1.477)	0.576709
Air and noise pollution	Cerebrovascular disease	MLN	0.838(0.673,1.045)	0.579806
Air and noise pollution	Cerebrovascular disease	UBE2Z	1.232(0.95,1.599)	0.581204
Air and noise pollution	Cerebrovascular disease	CEP20	1.173(0.961,1.43)	0.583331
Air and noise pollution	Cerebrovascular disease	CHAD	0.819(0.638,1.051)	0.584111
Air and noise pollution	Cerebrovascular disease	ANGPTL7	0.892(0.773,1.029)	0.586122
Air and noise pollution	Cerebrovascular disease	LILRA6	1.17(0.961,1.424)	0.586833
Air and noise pollution	Cerebrovascular disease	DFFA	1.202(0.955,1.513)	0.587004
Air and noise pollution	Cerebrovascular disease	ID4	1.258(0.944,1.677)	0.587142
Air and noise pollution	Cerebrovascular disease	KLRD1	1.197(0.956,1.5)	0.587193
Air and noise pollution	Cerebrovascular disease	RNASE1	1.189(0.957,1.476)	0.588632
Air and noise pollution	Cerebrovascular disease	PCDH17	0.84(0.674,1.045)	0.58971
Air and noise pollution	Cerebrovascular disease	LRRC37A2	1.168(0.961,1.42)	0.590186
Air and noise pollution	Cerebrovascular disease	VWA1	0.846(0.685,1.044)	0.593724
Air and noise pollution	Cerebrovascular disease	SULT2A1	0.878(0.746,1.034)	0.59381
Air and noise pollution	Cerebrovascular disease	GAS6	0.859(0.709,1.04)	0.594094
Air and noise pollution	Cerebrovascular disease	GFRA2	0.85(0.693,1.043)	0.597595
Air and noise pollution	Cerebrovascular disease	CLEC4G	0.846(0.685,1.044)	0.598661
Air and noise pollution	Cerebrovascular disease	CHCHD6	1.178(0.958,1.447)	0.59913
Air and noise pollution	Cerebrovascular disease	NAGK	1.187(0.956,1.472)	0.600964
Air and noise pollution	Cerebrovascular disease	BAG4	1.221(0.949,1.572)	0.604655
Air and noise pollution	Cerebrovascular disease	S100A14	1.229(0.947,1.596)	0.6051
Air and noise pollution	Cerebrovascular disease	CAPS	1.376(0.919,2.06)	0.606514
Air and noise pollution	Cerebrovascular disease	DHRS4L2	1.173(0.958,1.436)	0.607768
Air and noise pollution	Cerebrovascular disease	BMP10	0.842(0.677,1.047)	0.607798
Air and noise pollution	Cerebrovascular disease	SAT2	0.807(0.615,1.059)	0.610054
Air and noise pollution	Cerebrovascular disease	SKIV2L	1.225(0.947,1.585)	0.615577
Air and noise pollution	Cerebrovascular disease	STX1B	1.206(0.95,1.532)	0.620027
Air and noise pollution	Cerebrovascular disease	STX7	1.16(0.96,1.4)	0.620817
Air and noise pollution	Cerebrovascular disease	KLKB1	0.827(0.65,1.054)	0.621666
Air and noise pollution	Cerebrovascular disease	CD83	0.846(0.684,1.047)	0.622061
Air and noise pollution	Cerebrovascular disease	IL1R1	0.838(0.669,1.05)	0.622648
Air and noise pollution	Cerebrovascular disease	SOX2	1.21(0.948,1.546)	0.62913
Air and noise pollution	Cerebrovascular disease	CHRDL1	0.834(0.661,1.052)	0.630852
Air and noise pollution	Cerebrovascular disease	CA6	1.186(0.953,1.476)	0.63095
Air and noise pollution	Cerebrovascular disease	IGFL4	1.261(0.936,1.7)	0.635133
Air and noise pollution	Cerebrovascular disease	IGDCC4	0.833(0.658,1.054)	0.635797
Air and noise pollution	Cerebrovascular disease	ZCCHC8	0.855(0.7,1.046)	0.635843
Air and noise pollution	Cerebrovascular disease	PRKRA	1.217(0.945,1.566)	0.640142
Air and noise pollution	Cerebrovascular disease	MOCS2	1.247(0.938,1.656)	0.640783
Air and noise pollution	Cerebrovascular disease	PSMG4	1.186(0.951,1.478)	0.646252
Air and noise pollution	Cerebrovascular disease	SUMF1	0.916(0.818,1.026)	0.652426
Air and noise pollution	Cerebrovascular disease	SIGLEC9	0.854(0.696,1.048)	0.65464
Air and noise pollution	Cerebrovascular disease	PHOSPHO1	1.16(0.957,1.406)	0.656322
Air and noise pollution	Cerebrovascular disease	DPP7	1.151(0.958,1.383)	0.659401
Air and noise pollution	Cerebrovascular disease	TSHB	0.849(0.685,1.051)	0.661903
Air and noise pollution	Cerebrovascular disease	SNU13	0.832(0.655,1.057)	0.662639
Air and noise pollution	Cerebrovascular disease	FAM3C	0.848(0.684,1.051)	0.663003
Air and noise pollution	Cerebrovascular disease	ITGAX	1.245(0.936,1.656)	0.663954
Air and noise pollution	Cerebrovascular disease	PGF	0.856(0.699,1.049)	0.667274
Air and noise pollution	Cerebrovascular disease	SLURP1	1.22(0.941,1.581)	0.668485
Air and noise pollution	Cerebrovascular disease	F12	0.823(0.638,1.062)	0.668611
Air and noise pollution	Cerebrovascular disease	ATP1B2	0.848(0.683,1.052)	0.66974
Air and noise pollution	Cerebrovascular disease	CD3E	1.205(0.944,1.539)	0.672826
Air and noise pollution	Cerebrovascular disease	INSL4	1.206(0.943,1.543)	0.676489
Air and noise pollution	Cerebrovascular disease	ATP6V1G1	1.181(0.949,1.471)	0.67917
Air and noise pollution	Cerebrovascular disease	QSOX1	0.792(0.583,1.076)	0.680447
Air and noise pollution	Cerebrovascular disease	ICOSLG	0.869(0.723,1.045)	0.68095
Air and noise pollution	Cerebrovascular disease	MKI67	1.173(0.951,1.447)	0.68117
Air and noise pollution	Cerebrovascular disease	CCL21	0.839(0.666,1.057)	0.681495
Air and noise pollution	Cerebrovascular disease	LELP1	0.778(0.559,1.083)	0.682809
Air and noise pollution	Cerebrovascular disease	SMAD5	0.846(0.678,1.055)	0.688803
Air and noise pollution	Cerebrovascular disease	HNRNPUL1	1.205(0.942,1.542)	0.689371
Air and noise pollution	Cerebrovascular disease	DDX58	1.206(0.941,1.547)	0.695204
Air and noise pollution	Cerebrovascular disease	MUC2	1.201(0.942,1.53)	0.695541
Air and noise pollution	Cerebrovascular disease	TNFRSF10A	0.873(0.729,1.045)	0.697289
Air and noise pollution	Cerebrovascular disease	ARNTL	1.224(0.936,1.602)	0.698043
Air and noise pollution	Cerebrovascular disease	BEX3	1.255(0.928,1.697)	0.699353
Air and noise pollution	Cerebrovascular disease	MTR	1.212(0.938,1.566)	0.702718
Air and noise pollution	Cerebrovascular disease	BGN	0.844(0.673,1.058)	0.705296
Air and noise pollution	Cerebrovascular disease	LRIG1	1.171(0.949,1.444)	0.70633
Air and noise pollution	Cerebrovascular disease	ADH4	0.86(0.704,1.051)	0.707136
Air and noise pollution	Cerebrovascular disease	TRAF3	1.103(0.968,1.257)	0.709328
Air and noise pollution	Cerebrovascular disease	ULBP2	0.85(0.685,1.056)	0.710336
Air and noise pollution	Cerebrovascular disease	COX5B	1.159(0.952,1.412)	0.711375
Air and noise pollution	Cerebrovascular disease	AP2B1	1.191(0.943,1.505)	0.711462
Air and noise pollution	Cerebrovascular disease	MEP1B	1.2(0.941,1.531)	0.712144
Air and noise pollution	Cerebrovascular disease	SPRED2	1.233(0.932,1.631)	0.715804
Air and noise pollution	Cerebrovascular disease	SERPINA4	0.83(0.647,1.065)	0.716348
Air and noise pollution	Cerebrovascular disease	DGKA	1.203(0.939,1.541)	0.719598
Air and noise pollution	Cerebrovascular disease	CD63	1.175(0.946,1.459)	0.719778
Air and noise pollution	Cerebrovascular disease	BECN1	1.193(0.941,1.512)	0.720497
Air and noise pollution	Cerebrovascular disease	SCRG1	1.198(0.94,1.527)	0.721419
Air and noise pollution	Cerebrovascular disease	SFTPD	0.873(0.728,1.048)	0.723274
Air and noise pollution	Cerebrovascular disease	AZU1	1.146(0.954,1.377)	0.725068
Air and noise pollution	Cerebrovascular disease	TMOD4	1.137(0.957,1.35)	0.72665
Air and noise pollution	Cerebrovascular disease	PALLD	1.17(0.947,1.446)	0.729262
Air and noise pollution	Cerebrovascular disease	PDCD1	0.812(0.614,1.075)	0.73066
Air and noise pollution	Cerebrovascular disease	ZBTB16	1.195(0.939,1.521)	0.733281
Air and noise pollution	Cerebrovascular disease	RSPO3	1.186(0.942,1.493)	0.733373
Air and noise pollution	Cerebrovascular disease	BCL7B	1.148(0.953,1.385)	0.734813
Air and noise pollution	Cerebrovascular disease	SLAMF1	0.852(0.685,1.059)	0.739846
Air and noise pollution	Cerebrovascular disease	DNAJC9	1.17(0.946,1.448)	0.742523
Air and noise pollution	Cerebrovascular disease	GLI2	1.256(0.922,1.711)	0.746235
Air and noise pollution	Cerebrovascular disease	MTPN	1.226(0.928,1.62)	0.752943
Air and noise pollution	Cerebrovascular disease	GNPDA2	1.259(0.919,1.725)	0.756149
Air and noise pollution	Cerebrovascular disease	PRKCQ	1.122(0.959,1.314)	0.759168
Air and noise pollution	Cerebrovascular disease	CPB1	0.872(0.722,1.052)	0.762542
Air and noise pollution	Cerebrovascular disease	HJV	0.844(0.668,1.065)	0.763621
Air and noise pollution	Cerebrovascular disease	HGFAC	0.833(0.648,1.071)	0.767533
Air and noise pollution	Cerebrovascular disease	CD3D	0.779(0.552,1.098)	0.767806
Air and noise pollution	Cerebrovascular disease	BTN2A1	0.864(0.707,1.056)	0.769053
Air and noise pollution	Cerebrovascular disease	PDZK1	0.862(0.703,1.057)	0.770552
Air and noise pollution	Cerebrovascular disease	SLIRP	1.149(0.949,1.391)	0.770839
Air and noise pollution	Cerebrovascular disease	PSMG3	1.149(0.949,1.391)	0.773123
Air and noise pollution	Cerebrovascular disease	SOST	1.182(0.939,1.488)	0.773703
Air and noise pollution	Cerebrovascular disease	PAGR1	1.209(0.93,1.572)	0.776418
Air and noise pollution	Cerebrovascular disease	VTI1A	1.213(0.929,1.584)	0.777524
Air and noise pollution	Cerebrovascular disease	TP53I3	1.185(0.938,1.498)	0.777616
Air and noise pollution	Cerebrovascular disease	NLGN2	1.208(0.93,1.568)	0.780164
Air and noise pollution	Cerebrovascular disease	NPR1	1.24(0.921,1.67)	0.780956
Air and noise pollution	Cerebrovascular disease	FBP1	0.866(0.709,1.057)	0.781754
Air and noise pollution	Cerebrovascular disease	ADAMTS16	0.822(0.627,1.078)	0.781808
Air and noise pollution	Cerebrovascular disease	CALCA	0.861(0.701,1.059)	0.782878
Air and noise pollution	Cerebrovascular disease	GATD3	0.832(0.645,1.073)	0.783939
Air and noise pollution	Cerebrovascular disease	NCF2	1.156(0.946,1.413)	0.786236
Air and noise pollution	Cerebrovascular disease	NOP56	1.11(0.96,1.283)	0.792249
Air and noise pollution	Cerebrovascular disease	LYSMD3	1.151(0.946,1.4)	0.794236
Air and noise pollution	Cerebrovascular disease	LGALS4	0.836(0.651,1.073)	0.794426
Air and noise pollution	Cerebrovascular disease	EPHA2	0.847(0.673,1.067)	0.796185
Air and noise pollution	Cerebrovascular disease	PTX3	1.137(0.951,1.36)	0.796355
Air and noise pollution	Cerebrovascular disease	APLP1	0.865(0.706,1.059)	0.798421
Air and noise pollution	Cerebrovascular disease	MUCL3	1.144(0.948,1.38)	0.800314
Air and noise pollution	Cerebrovascular disease	AHNAK2	1.187(0.934,1.507)	0.800846
Air and noise pollution	Cerebrovascular disease	DPY30	1.188(0.933,1.512)	0.80669
Air and noise pollution	Cerebrovascular disease	OXT	1.147(0.946,1.392)	0.810897
Air and noise pollution	Cerebrovascular disease	COQ7	0.846(0.669,1.07)	0.812512
Air and noise pollution	Cerebrovascular disease	NHLRC3	0.849(0.675,1.068)	0.812961
Air and noise pollution	Cerebrovascular disease	PLIN1	1.168(0.939,1.454)	0.814133
Air and noise pollution	Cerebrovascular disease	IL13RA1	0.871(0.718,1.057)	0.814143
Air and noise pollution	Cerebrovascular disease	LRP11	0.878(0.732,1.054)	0.814285
Air and noise pollution	Cerebrovascular disease	PEAR1	1.122(0.954,1.319)	0.815901
Air and noise pollution	Cerebrovascular disease	CR2	0.86(0.696,1.063)	0.817342
Air and noise pollution	Cerebrovascular disease	GFRA1	0.87(0.715,1.058)	0.818585
Air and noise pollution	Cerebrovascular disease	CKB	1.175(0.936,1.474)	0.819919
Air and noise pollution	Cerebrovascular disease	MED18	1.191(0.931,1.524)	0.822795
Air and noise pollution	Cerebrovascular disease	DDA1	0.824(0.627,1.083)	0.82732
Air and noise pollution	Cerebrovascular disease	APBB1IP	1.103(0.96,1.268)	0.829109
Air and noise pollution	Cerebrovascular disease	BPIFB2	0.85(0.675,1.07)	0.831589
Air and noise pollution	Cerebrovascular disease	DLG4	1.183(0.932,1.501)	0.832047
Air and noise pollution	Cerebrovascular disease	KDM3A	1.227(0.918,1.64)	0.83363
Air and noise pollution	Cerebrovascular disease	ADAM22	0.855(0.685,1.068)	0.833978
Air and noise pollution	Cerebrovascular disease	CCL25	0.827(0.631,1.083)	0.835634
Air and noise pollution	Cerebrovascular disease	MAP2	1.185(0.931,1.507)	0.837171
Air and noise pollution	Cerebrovascular disease	SIGLEC7	0.876(0.726,1.057)	0.840696
Air and noise pollution	Cerebrovascular disease	BCL2	1.119(0.953,1.313)	0.844275
Air and noise pollution	Cerebrovascular disease	DENR	1.162(0.938,1.439)	0.846774
Air and noise pollution	Cerebrovascular disease	GALNT2	0.872(0.717,1.06)	0.850662
Air and noise pollution	Cerebrovascular disease	SUSD2	0.852(0.678,1.071)	0.851056
Air and noise pollution	Cerebrovascular disease	DNAJC6	1.186(0.929,1.513)	0.854266
Air and noise pollution	Cerebrovascular disease	ARFIP1	1.175(0.933,1.479)	0.854479
Air and noise pollution	Cerebrovascular disease	COL9A2	1.234(0.913,1.667)	0.855587
Air and noise pollution	Cerebrovascular disease	CXCL12	1.118(0.952,1.313)	0.866444
Air and noise pollution	Cerebrovascular disease	SLC34A3	1.193(0.925,1.538)	0.866535
Air and noise pollution	Cerebrovascular disease	NPHS1	1.159(0.937,1.433)	0.868559
Air and noise pollution	Cerebrovascular disease	GFER	1.158(0.937,1.431)	0.868908
Air and noise pollution	Cerebrovascular disease	MAGEA3	1.269(0.9,1.79)	0.86925
Air and noise pollution	Cerebrovascular disease	CASC3	1.184(0.928,1.511)	0.869684
Air and noise pollution	Cerebrovascular disease	PARP1	1.213(0.918,1.601)	0.870252
Air and noise pollution	Cerebrovascular disease	GPIHBP1	1.175(0.931,1.483)	0.874857
Air and noise pollution	Cerebrovascular disease	LUZP2	1.183(0.928,1.508)	0.876422
Air and noise pollution	Cerebrovascular disease	NELL1	0.844(0.66,1.079)	0.876471
Air and noise pollution	Cerebrovascular disease	CLEC4C	0.857(0.686,1.071)	0.877638
Air and noise pollution	Cerebrovascular disease	BABAM1	1.198(0.922,1.556)	0.879448
Air and noise pollution	Cerebrovascular disease	CD5	0.861(0.693,1.07)	0.889105
Air and noise pollution	Cerebrovascular disease	MFAP4	0.874(0.718,1.063)	0.890784
Air and noise pollution	Cerebrovascular disease	NEK7	0.865(0.7,1.069)	0.890914
Air and noise pollution	Cerebrovascular disease	PCSK9	0.862(0.695,1.07)	0.892271
Air and noise pollution	Cerebrovascular disease	ARHGAP1	1.121(0.948,1.326)	0.900333
Air and noise pollution	Cerebrovascular disease	EDF1	1.243(0.904,1.708)	0.9013
Air and noise pollution	Cerebrovascular disease	GOT1	0.878(0.726,1.062)	0.902019
Air and noise pollution	Cerebrovascular disease	IGDCC3	1.36(0.867,2.132)	0.903199
Air and noise pollution	Cerebrovascular disease	SEPTIN8	1.175(0.928,1.488)	0.904947
Air and noise pollution	Cerebrovascular disease	DHPS	1.207(0.916,1.59)	0.908129
Air and noise pollution	Cerebrovascular disease	ACRBP	1.21(0.915,1.6)	0.909099
Air and noise pollution	Cerebrovascular disease	PON1	1.176(0.927,1.492)	0.910606
Air and noise pollution	Cerebrovascular disease	HK2	0.862(0.693,1.073)	0.918849
Air and noise pollution	Cerebrovascular disease	RFC4	1.176(0.926,1.494)	0.919307
Air and noise pollution	Cerebrovascular disease	EIF1AX	1.2(0.917,1.571)	0.923535
Air and noise pollution	Cerebrovascular disease	NFKB2	1.143(0.938,1.391)	0.92505
Air and noise pollution	Cerebrovascular disease	ACE	1.157(0.933,1.434)	0.92525
Air and noise pollution	Cerebrovascular disease	SPTBN2	1.209(0.913,1.601)	0.926653
Air and noise pollution	Cerebrovascular disease	OMD	0.864(0.696,1.073)	0.927558
Air and noise pollution	Cerebrovascular disease	TNC	1.121(0.946,1.329)	0.929126
Air and noise pollution	Cerebrovascular disease	PILRA	0.881(0.731,1.063)	0.931051
Air and noise pollution	Cerebrovascular disease	GGH	0.869(0.705,1.071)	0.932788
Air and noise pollution	Cerebrovascular disease	RAD51	1.17(0.927,1.477)	0.937571
Air and noise pollution	Cerebrovascular disease	RPL14	1.133(0.941,1.365)	0.938007
Air and noise pollution	Cerebrovascular disease	MFAP3L	0.857(0.681,1.078)	0.93971
Air and noise pollution	Cerebrovascular disease	CNTN5	0.872(0.71,1.07)	0.940233
Air and noise pollution	Cerebrovascular disease	NECTIN2	0.881(0.729,1.064)	0.940452
Air and noise pollution	Cerebrovascular disease	SSBP1	1.239(0.9,1.704)	0.941525
Air and noise pollution	Cerebrovascular disease	CD93	0.871(0.708,1.07)	0.942309
Air and noise pollution	Cerebrovascular disease	POLR2F	1.166(0.927,1.467)	0.944811
Air and noise pollution	Cerebrovascular disease	ADAM15	0.896(0.76,1.056)	0.949932
Air and noise pollution	Cerebrovascular disease	STX6	1.093(0.957,1.247)	0.950153
Air and noise pollution	Cerebrovascular disease	NTRK2	0.879(0.725,1.066)	0.952793
Air and noise pollution	Cerebrovascular disease	NFE2	1.151(0.932,1.422)	0.953891
Air and noise pollution	Cerebrovascular disease	HAVCR2	0.862(0.689,1.077)	0.958495
Air and noise pollution	Cerebrovascular disease	EVI5	1.173(0.923,1.492)	0.95999
Air and noise pollution	Cerebrovascular disease	CLGN	1.128(0.941,1.353)	0.962933
Air and noise pollution	Cerebrovascular disease	TMPRSS11B	0.906(0.781,1.051)	0.962968
Air and noise pollution	Cerebrovascular disease	TNFRSF10C	0.884(0.735,1.064)	0.963225
Air and noise pollution	Cerebrovascular disease	EPN1	0.893(0.753,1.059)	0.96469
Air and noise pollution	Cerebrovascular disease	C7orf50	1.18(0.92,1.513)	0.964734
Air and noise pollution	Cerebrovascular disease	ZBP1	1.183(0.918,1.525)	0.965911
Air and noise pollution	Cerebrovascular disease	GIP	1.136(0.937,1.376)	0.969647
Air and noise pollution	Cerebrovascular disease	CRH	1.14(0.935,1.388)	0.971877
Air and noise pollution	Cerebrovascular disease	RALB	1.172(0.922,1.49)	0.972159
Air and noise pollution	Cerebrovascular disease	ATRN	0.886(0.737,1.064)	0.972927
Air and noise pollution	Cerebrovascular disease	TOP2B	1.193(0.914,1.558)	0.973041
Air and noise pollution	Cerebrovascular disease	ICAM3	1.129(0.94,1.355)	0.973179
Air and noise pollution	Cerebrovascular disease	VNN1	1.125(0.941,1.346)	0.977226
Air and noise pollution	Cerebrovascular disease	SRPX	0.895(0.756,1.059)	0.977754
Air and noise pollution	Cerebrovascular disease	COL28A1	1.188(0.915,1.542)	0.980432
Air and noise pollution	Cerebrovascular disease	AKT1S1	1.135(0.937,1.376)	0.982841
Air and noise pollution	Cerebrovascular disease	LRCH4	1.168(0.923,1.477)	0.986119
Air and noise pollution	Cerebrovascular disease	LMOD1	1.145(0.932,1.407)	0.987595
Air and noise pollution	Cerebrovascular disease	RILP	1.135(0.936,1.376)	0.988223
Air and noise pollution	Cerebrovascular disease	DARS1	1.15(0.93,1.421)	0.988399
Air and noise pollution	Cerebrovascular disease	ACTA2	1.163(0.924,1.464)	0.995039
Air and noise pollution	Cerebrovascular disease	BOLA1	1.086(0.958,1.231)	0.995309
Air and noise pollution	Cerebrovascular disease	GPNMB	0.873(0.709,1.074)	0.996469
Air and noise pollution	Cerebrovascular disease	PRCP	0.865(0.693,1.08)	0.99692
Air and noise pollution	Cerebrovascular disease	MUC16	1.15(0.929,1.422)	0.997118
Air and noise pollution	Cerebrovascular disease	A1BG	0.954(0.751,1.211)	1
Air and noise pollution	Cerebrovascular disease	AAMDC	1.099(0.864,1.4)	1
Air and noise pollution	Cerebrovascular disease	AARSD1	1.063(0.89,1.269)	1
Air and noise pollution	Cerebrovascular disease	ABCA2	1.03(0.828,1.281)	1
Air and noise pollution	Cerebrovascular disease	ABHD14B	1.05(0.869,1.27)	1
Air and noise pollution	Cerebrovascular disease	ABL1	1.018(0.843,1.229)	1
Air and noise pollution	Cerebrovascular disease	ABO	0.912(0.752,1.106)	1
Air and noise pollution	Cerebrovascular disease	ABRAXAS2	1.075(0.86,1.343)	1
Air and noise pollution	Cerebrovascular disease	ACAA1	1.017(0.849,1.218)	1
Air and noise pollution	Cerebrovascular disease	ACADM	1.023(0.829,1.261)	1
Air and noise pollution	Cerebrovascular disease	ACADSB	1.125(0.894,1.416)	1
Air and noise pollution	Cerebrovascular disease	ACAN	0.945(0.794,1.125)	1
Air and noise pollution	Cerebrovascular disease	ACE2	0.937(0.782,1.121)	1
Air and noise pollution	Cerebrovascular disease	ACHE	0.923(0.782,1.09)	1
Air and noise pollution	Cerebrovascular disease	ACOT13	0.99(0.784,1.251)	1
Air and noise pollution	Cerebrovascular disease	ACOX1	1.102(0.928,1.309)	1
Air and noise pollution	Cerebrovascular disease	ACP1	1.006(0.798,1.269)	1
Air and noise pollution	Cerebrovascular disease	ACP5	0.935(0.733,1.192)	1
Air and noise pollution	Cerebrovascular disease	ACP6	0.931(0.752,1.153)	1
Air and noise pollution	Cerebrovascular disease	ACRV1	0.877(0.67,1.148)	1
Air and noise pollution	Cerebrovascular disease	ACSL1	0.908(0.719,1.146)	1
Air and noise pollution	Cerebrovascular disease	ACTN2	1.072(0.877,1.31)	1
Air and noise pollution	Cerebrovascular disease	ACTN4	1.013(0.808,1.272)	1
Air and noise pollution	Cerebrovascular disease	ACVRL1	1.083(0.906,1.295)	1
Air and noise pollution	Cerebrovascular disease	ACY1	0.895(0.739,1.084)	1
Air and noise pollution	Cerebrovascular disease	ACY3	0.924(0.747,1.142)	1
Air and noise pollution	Cerebrovascular disease	ACYP1	1.017(0.794,1.304)	1
Air and noise pollution	Cerebrovascular disease	ADA	0.998(0.801,1.244)	1
Air and noise pollution	Cerebrovascular disease	ADA2	0.988(0.787,1.24)	1
Air and noise pollution	Cerebrovascular disease	ADAM12	0.889(0.689,1.148)	1
Air and noise pollution	Cerebrovascular disease	ADAM23	0.855(0.667,1.095)	1
Air and noise pollution	Cerebrovascular disease	ADAM8	0.965(0.771,1.207)	1
Air and noise pollution	Cerebrovascular disease	ADAM9	0.927(0.76,1.131)	1
Air and noise pollution	Cerebrovascular disease	ADAMTS13	0.977(0.82,1.163)	1
Air and noise pollution	Cerebrovascular disease	ADAMTS15	0.879(0.676,1.144)	1
Air and noise pollution	Cerebrovascular disease	ADAMTS4	0.949(0.695,1.297)	1
Air and noise pollution	Cerebrovascular disease	ADAMTS8	0.901(0.738,1.1)	1
Air and noise pollution	Cerebrovascular disease	ADAMTSL2	0.918(0.787,1.071)	1
Air and noise pollution	Cerebrovascular disease	ADAMTSL4	1.045(0.835,1.307)	1
Air and noise pollution	Cerebrovascular disease	ADAMTSL5	0.915(0.714,1.173)	1
Air and noise pollution	Cerebrovascular disease	ADCYAP1R1	0.961(0.736,1.255)	1
Air and noise pollution	Cerebrovascular disease	ADD1	1.079(0.878,1.326)	1
Air and noise pollution	Cerebrovascular disease	ADGRD1	1.017(0.831,1.245)	1
Air and noise pollution	Cerebrovascular disease	ADGRE1	1.039(0.859,1.256)	1
Air and noise pollution	Cerebrovascular disease	ADGRE2	1.014(0.838,1.226)	1
Air and noise pollution	Cerebrovascular disease	ADGRE5	1.11(0.907,1.358)	1
Air and noise pollution	Cerebrovascular disease	ADGRF5	1.002(0.816,1.23)	1
Air and noise pollution	Cerebrovascular disease	ADGRG1	1.031(0.853,1.247)	1
Air and noise pollution	Cerebrovascular disease	ADGRG2	0.892(0.723,1.1)	1
Air and noise pollution	Cerebrovascular disease	ADGRV1	1.043(0.877,1.241)	1
Air and noise pollution	Cerebrovascular disease	ADH1B	0.93(0.768,1.126)	1
Air and noise pollution	Cerebrovascular disease	ADM	0.968(0.759,1.235)	1
Air and noise pollution	Cerebrovascular disease	AFAP1	1.056(0.831,1.343)	1
Air and noise pollution	Cerebrovascular disease	AFM	0.911(0.736,1.129)	1
Air and noise pollution	Cerebrovascular disease	AFP	1.074(0.885,1.304)	1
Air and noise pollution	Cerebrovascular disease	AGBL2	0.915(0.764,1.096)	1
Air and noise pollution	Cerebrovascular disease	AGER	1.024(0.838,1.251)	1
Air and noise pollution	Cerebrovascular disease	AGR2	1.093(0.906,1.318)	1
Air and noise pollution	Cerebrovascular disease	AGR3	0.942(0.769,1.154)	1
Air and noise pollution	Cerebrovascular disease	AGRP	0.992(0.802,1.227)	1
Air and noise pollution	Cerebrovascular disease	AGT	1.016(0.829,1.246)	1
Air and noise pollution	Cerebrovascular disease	AGXT	0.895(0.74,1.084)	1
Air and noise pollution	Cerebrovascular disease	AHCY	1.043(0.858,1.268)	1
Air and noise pollution	Cerebrovascular disease	AHSA1	1.162(0.868,1.555)	1
Air and noise pollution	Cerebrovascular disease	AHSG	0.991(0.824,1.193)	1
Air and noise pollution	Cerebrovascular disease	AHSP	1.106(0.896,1.365)	1
Air and noise pollution	Cerebrovascular disease	AIDA	0.998(0.814,1.224)	1
Air and noise pollution	Cerebrovascular disease	AIF1L	1.144(0.916,1.429)	1
Air and noise pollution	Cerebrovascular disease	AIFM1	1.047(0.873,1.255)	1
Air and noise pollution	Cerebrovascular disease	AK1	1.041(0.858,1.264)	1
Air and noise pollution	Cerebrovascular disease	AK2	1.099(0.873,1.384)	1
Air and noise pollution	Cerebrovascular disease	AKAP12	0.917(0.721,1.166)	1
Air and noise pollution	Cerebrovascular disease	AKR1B1	0.982(0.842,1.144)	1
Air and noise pollution	Cerebrovascular disease	AKR1C4	0.848(0.627,1.147)	1
Air and noise pollution	Cerebrovascular disease	AKR7L	1.042(0.837,1.298)	1
Air and noise pollution	Cerebrovascular disease	AKT2	1.011(0.817,1.251)	1
Air and noise pollution	Cerebrovascular disease	AKT3	1.073(0.844,1.365)	1
Air and noise pollution	Cerebrovascular disease	ALDH1A1	0.94(0.798,1.107)	1
Air and noise pollution	Cerebrovascular disease	ALDH3A1	0.986(0.847,1.149)	1
Air and noise pollution	Cerebrovascular disease	ALDH5A1	1.066(0.842,1.35)	1
Air and noise pollution	Cerebrovascular disease	ALMS1	1.033(0.812,1.315)	1
Air and noise pollution	Cerebrovascular disease	ALPI	0.934(0.76,1.147)	1
Air and noise pollution	Cerebrovascular disease	ALPP	0.935(0.793,1.103)	1
Air and noise pollution	Cerebrovascular disease	AMBP	0.9(0.731,1.109)	1
Air and noise pollution	Cerebrovascular disease	AMDHD2	0.989(0.775,1.262)	1
Air and noise pollution	Cerebrovascular disease	AMFR	1.013(0.826,1.243)	1
Air and noise pollution	Cerebrovascular disease	AMIGO1	1.063(0.84,1.345)	1
Air and noise pollution	Cerebrovascular disease	AMIGO2	1.016(0.863,1.196)	1
Air and noise pollution	Cerebrovascular disease	AMN	0.951(0.79,1.145)	1
Air and noise pollution	Cerebrovascular disease	AMOT	0.894(0.726,1.099)	1
Air and noise pollution	Cerebrovascular disease	AMPD3	1.076(0.859,1.349)	1
Air and noise pollution	Cerebrovascular disease	AMY2A	1.013(0.87,1.179)	1
Air and noise pollution	Cerebrovascular disease	AMY2B	0.997(0.861,1.155)	1
Air and noise pollution	Cerebrovascular disease	ANG	0.965(0.767,1.215)	1
Air and noise pollution	Cerebrovascular disease	ANGPT1	1.027(0.829,1.273)	1
Air and noise pollution	Cerebrovascular disease	ANGPT2	0.943(0.764,1.162)	1
Air and noise pollution	Cerebrovascular disease	ANGPTL1	0.911(0.757,1.096)	1
Air and noise pollution	Cerebrovascular disease	ANGPTL3	0.858(0.663,1.109)	1
Air and noise pollution	Cerebrovascular disease	ANGPTL4	1.007(0.803,1.263)	1
Air and noise pollution	Cerebrovascular disease	ANK2	1.057(0.804,1.39)	1
Air and noise pollution	Cerebrovascular disease	ANKRA2	1.005(0.754,1.34)	1
Air and noise pollution	Cerebrovascular disease	ANKMY2	1.093(0.881,1.356)	1
Air and noise pollution	Cerebrovascular disease	ANKRD54	1.061(0.917,1.229)	1
Air and noise pollution	Cerebrovascular disease	ANP32C	1.075(0.834,1.385)	1
Air and noise pollution	Cerebrovascular disease	ANPEP	0.955(0.782,1.166)	1
Air and noise pollution	Cerebrovascular disease	ANXA1	1.118(0.908,1.377)	1
Air and noise pollution	Cerebrovascular disease	ANXA10	0.947(0.744,1.205)	1
Air and noise pollution	Cerebrovascular disease	ANXA11	1.017(0.813,1.272)	1
Air and noise pollution	Cerebrovascular disease	ANXA2	1.038(0.893,1.206)	1
Air and noise pollution	Cerebrovascular disease	ANXA3	1.092(0.878,1.358)	1
Air and noise pollution	Cerebrovascular disease	ANXA4	1.046(0.863,1.267)	1
Air and noise pollution	Cerebrovascular disease	AOC1	0.947(0.723,1.241)	1
Air and noise pollution	Cerebrovascular disease	AOC3	0.933(0.768,1.133)	1
Air and noise pollution	Cerebrovascular disease	AP1G2	1.041(0.835,1.296)	1
Air and noise pollution	Cerebrovascular disease	AP3B1	1.064(0.851,1.332)	1
Air and noise pollution	Cerebrovascular disease	AP3S2	1.129(0.899,1.417)	1
Air and noise pollution	Cerebrovascular disease	APCS	0.927(0.739,1.163)	1
Air and noise pollution	Cerebrovascular disease	APEX1	1.107(0.908,1.351)	1
Air and noise pollution	Cerebrovascular disease	APOA1	0.944(0.742,1.201)	1
Air and noise pollution	Cerebrovascular disease	APOA2	1.043(0.854,1.274)	1
Air and noise pollution	Cerebrovascular disease	APOA4	0.941(0.72,1.23)	1
Air and noise pollution	Cerebrovascular disease	APOB	1.158(0.912,1.471)	1
Air and noise pollution	Cerebrovascular disease	APOBR	0.892(0.705,1.128)	1
Air and noise pollution	Cerebrovascular disease	APOC1	0.87(0.682,1.109)	1
Air and noise pollution	Cerebrovascular disease	APOD	1.007(0.822,1.235)	1
Air and noise pollution	Cerebrovascular disease	APOE	0.821(0.604,1.116)	1
Air and noise pollution	Cerebrovascular disease	APOF	1.045(0.754,1.45)	1
Air and noise pollution	Cerebrovascular disease	APOH	1.046(0.822,1.331)	1
Air and noise pollution	Cerebrovascular disease	APOL1	1.164(0.864,1.569)	1
Air and noise pollution	Cerebrovascular disease	APOM	0.993(0.778,1.269)	1
Air and noise pollution	Cerebrovascular disease	APP	1.048(0.853,1.288)	1
Air and noise pollution	Cerebrovascular disease	APPL2	1.006(0.807,1.255)	1
Air and noise pollution	Cerebrovascular disease	APRT	1.075(0.836,1.383)	1
Air and noise pollution	Cerebrovascular disease	ARAF	1.074(0.906,1.274)	1
Air and noise pollution	Cerebrovascular disease	ARF6	1.08(0.897,1.301)	1
Air and noise pollution	Cerebrovascular disease	ARG1	1.08(0.862,1.352)	1
Air and noise pollution	Cerebrovascular disease	ARG2	1.153(0.849,1.567)	1
Air and noise pollution	Cerebrovascular disease	ARHGAP25	1.067(0.884,1.288)	1
Air and noise pollution	Cerebrovascular disease	ARHGAP30	1.077(0.849,1.366)	1
Air and noise pollution	Cerebrovascular disease	ARHGAP45	1.053(0.826,1.342)	1
Air and noise pollution	Cerebrovascular disease	ARHGAP5	1.048(0.804,1.367)	1
Air and noise pollution	Cerebrovascular disease	ARHGEF1	0.99(0.793,1.235)	1
Air and noise pollution	Cerebrovascular disease	ARHGEF10	0.993(0.801,1.23)	1
Air and noise pollution	Cerebrovascular disease	ARHGEF12	1.062(0.876,1.287)	1
Air and noise pollution	Cerebrovascular disease	ARID3A	1.053(0.869,1.276)	1
Air and noise pollution	Cerebrovascular disease	ARID4B	1.034(0.793,1.347)	1
Air and noise pollution	Cerebrovascular disease	ARL13B	1.099(0.837,1.444)	1
Air and noise pollution	Cerebrovascular disease	ARL2BP	1.055(0.843,1.32)	1
Air and noise pollution	Cerebrovascular disease	ARMCX2	0.952(0.764,1.187)	1
Air and noise pollution	Cerebrovascular disease	ARNT	1.023(0.832,1.257)	1
Air and noise pollution	Cerebrovascular disease	ARSA	1.091(0.843,1.411)	1
Air and noise pollution	Cerebrovascular disease	ARSB	1.023(0.843,1.241)	1
Air and noise pollution	Cerebrovascular disease	ART3	0.862(0.676,1.099)	1
Air and noise pollution	Cerebrovascular disease	ART5	0.936(0.809,1.083)	1
Air and noise pollution	Cerebrovascular disease	ARTN	1.158(0.898,1.492)	1
Air and noise pollution	Cerebrovascular disease	ASAH1	1.023(0.801,1.306)	1
Air and noise pollution	Cerebrovascular disease	ASAH2	0.961(0.822,1.124)	1
Air and noise pollution	Cerebrovascular disease	ASGR1	0.968(0.827,1.132)	1
Air and noise pollution	Cerebrovascular disease	ASGR2	0.946(0.772,1.16)	1
Air and noise pollution	Cerebrovascular disease	ASPSCR1	1.074(0.858,1.345)	1
Air and noise pollution	Cerebrovascular disease	ASRGL1	1.136(0.918,1.408)	1
Air and noise pollution	Cerebrovascular disease	ASS1	0.887(0.718,1.096)	1
Air and noise pollution	Cerebrovascular disease	ATF2	1.06(0.9,1.248)	1
Air and noise pollution	Cerebrovascular disease	ATF4	0.984(0.821,1.179)	1
Air and noise pollution	Cerebrovascular disease	MVK	1.011(0.845,1.21)	1
Air and noise pollution	Cerebrovascular disease	MXRA8	0.971(0.778,1.211)	1
Air and noise pollution	Cerebrovascular disease	MYBPC1	1.056(0.842,1.326)	1
Air and noise pollution	Cerebrovascular disease	MYBPC2	1.078(0.873,1.331)	1
Air and noise pollution	Cerebrovascular disease	MYCBP2	1.16(0.85,1.583)	1
Air and noise pollution	Cerebrovascular disease	MYDGF	1.019(0.809,1.282)	1
Air and noise pollution	Cerebrovascular disease	MYH4	0.967(0.78,1.197)	1
Air and noise pollution	Cerebrovascular disease	MYH7B	1.087(0.874,1.353)	1
Air and noise pollution	Cerebrovascular disease	MYH9	1.135(0.893,1.441)	1
Air and noise pollution	Cerebrovascular disease	MYL1	1.05(0.789,1.399)	1
Air and noise pollution	Cerebrovascular disease	MYL3	1.059(0.84,1.335)	1
Air and noise pollution	Cerebrovascular disease	MYL4	1.078(0.906,1.283)	1
Air and noise pollution	Cerebrovascular disease	MYLPF	1.077(0.917,1.265)	1
Air and noise pollution	Cerebrovascular disease	MYO9B	0.952(0.798,1.137)	1
Air and noise pollution	Cerebrovascular disease	MYOC	1.008(0.845,1.201)	1
Air and noise pollution	Cerebrovascular disease	MYOM2	1.057(0.847,1.32)	1
Air and noise pollution	Cerebrovascular disease	MYOM3	1.096(0.867,1.386)	1
Air and noise pollution	Cerebrovascular disease	MZB1	1.044(0.864,1.262)	1
Air and noise pollution	Cerebrovascular disease	MZT1	1.012(0.839,1.219)	1
Air and noise pollution	Cerebrovascular disease	NAA10	0.88(0.7,1.104)	1
Air and noise pollution	Cerebrovascular disease	NAA80	1.07(0.854,1.34)	1
Air and noise pollution	Cerebrovascular disease	NAAA	1.097(0.887,1.356)	1
Air and noise pollution	Cerebrovascular disease	NACC1	1.103(0.897,1.356)	1
Air and noise pollution	Cerebrovascular disease	NADK	1.057(0.88,1.269)	1
Air and noise pollution	Cerebrovascular disease	NAGA	1.135(0.794,1.621)	1
Air and noise pollution	Cerebrovascular disease	NAMPT	1.111(0.895,1.379)	1
Air and noise pollution	Cerebrovascular disease	NAP1L4	1.149(0.922,1.431)	1
Air and noise pollution	Cerebrovascular disease	NARS1	1.047(0.803,1.364)	1
Air and noise pollution	Cerebrovascular disease	NBL1	0.875(0.695,1.101)	1
Air and noise pollution	Cerebrovascular disease	NBN	1.038(0.82,1.315)	1
Air and noise pollution	Cerebrovascular disease	NCAM1	1.061(0.87,1.295)	1
Air and noise pollution	Cerebrovascular disease	NCAM2	1.006(0.805,1.257)	1
Air and noise pollution	Cerebrovascular disease	NCAN	1.065(0.86,1.318)	1
Air and noise pollution	Cerebrovascular disease	NCK2	1.076(0.868,1.332)	1
Air and noise pollution	Cerebrovascular disease	NCLN	1.073(0.944,1.219)	1
Air and noise pollution	Cerebrovascular disease	NCR1	1.023(0.843,1.242)	1
Air and noise pollution	Cerebrovascular disease	NCS1	1.023(0.817,1.282)	1
Air and noise pollution	Cerebrovascular disease	NDRG1	0.988(0.789,1.237)	1
Air and noise pollution	Cerebrovascular disease	NDST1	1.064(0.901,1.256)	1
Air and noise pollution	Cerebrovascular disease	NDUFA5	1.146(0.913,1.439)	1
Air and noise pollution	Cerebrovascular disease	NDUFB7	1.007(0.805,1.259)	1
Air and noise pollution	Cerebrovascular disease	NEB	1.121(0.895,1.406)	1
Air and noise pollution	Cerebrovascular disease	NECAP2	1.153(0.88,1.51)	1
Air and noise pollution	Cerebrovascular disease	NECTIN1	0.953(0.74,1.226)	1
Air and noise pollution	Cerebrovascular disease	NECTIN4	1.005(0.812,1.244)	1
Air and noise pollution	Cerebrovascular disease	NEDD4L	1.081(0.878,1.33)	1
Air and noise pollution	Cerebrovascular disease	NEDD9	1.09(0.78,1.524)	1
Air and noise pollution	Cerebrovascular disease	NEFL	1.064(0.88,1.285)	1
Air and noise pollution	Cerebrovascular disease	NELL2	1.097(0.9,1.336)	1
Air and noise pollution	Cerebrovascular disease	NENF	1.001(0.788,1.271)	1
Air and noise pollution	Cerebrovascular disease	NEO1	1.079(0.886,1.314)	1
Air and noise pollution	Cerebrovascular disease	NEXN	1.038(0.814,1.323)	1
Air and noise pollution	Cerebrovascular disease	NFASC	0.976(0.82,1.163)	1
Air and noise pollution	Cerebrovascular disease	NFAT5	1.094(0.89,1.344)	1
Air and noise pollution	Cerebrovascular disease	NFATC1	1.008(0.835,1.215)	1
Air and noise pollution	Cerebrovascular disease	NFATC3	0.966(0.799,1.167)	1
Air and noise pollution	Cerebrovascular disease	NFIC	1.047(0.819,1.337)	1
Air and noise pollution	Cerebrovascular disease	NFKB1	1.156(0.912,1.466)	1
Air and noise pollution	Cerebrovascular disease	NFKBIE	1.116(0.881,1.413)	1
Air and noise pollution	Cerebrovascular disease	NFU1	1.031(0.808,1.316)	1
Air and noise pollution	Cerebrovascular disease	NGF	1.106(0.93,1.315)	1
Air and noise pollution	Cerebrovascular disease	NGFR	0.91(0.681,1.217)	1
Air and noise pollution	Cerebrovascular disease	NID1	1.068(0.858,1.33)	1
Air and noise pollution	Cerebrovascular disease	NINJ1	1.05(0.916,1.205)	1
Air and noise pollution	Cerebrovascular disease	NIT1	1.075(0.879,1.314)	1
Air and noise pollution	Cerebrovascular disease	NIT2	1.005(0.81,1.247)	1
Air and noise pollution	Cerebrovascular disease	NLGN1	0.877(0.653,1.178)	1
Air and noise pollution	Cerebrovascular disease	NME3	0.954(0.846,1.076)	1
Air and noise pollution	Cerebrovascular disease	NMI	1.054(0.839,1.324)	1
Air and noise pollution	Cerebrovascular disease	NMNAT1	1.02(0.838,1.242)	1
Air and noise pollution	Cerebrovascular disease	NMRK2	0.994(0.712,1.387)	1
Air and noise pollution	Cerebrovascular disease	NMT1	1.071(0.874,1.312)	1
Air and noise pollution	Cerebrovascular disease	NOMO1	0.948(0.773,1.164)	1
Air and noise pollution	Cerebrovascular disease	NOS1	1.107(0.876,1.399)	1
Air and noise pollution	Cerebrovascular disease	NOS2	1.055(0.826,1.347)	1
Air and noise pollution	Cerebrovascular disease	NOS3	0.995(0.749,1.322)	1
Air and noise pollution	Cerebrovascular disease	NOTCH1	0.991(0.858,1.146)	1
Air and noise pollution	Cerebrovascular disease	NOTCH2	0.976(0.727,1.311)	1
Air and noise pollution	Cerebrovascular disease	NOTCH3	1.044(0.871,1.251)	1
Air and noise pollution	Cerebrovascular disease	NPC2	0.966(0.79,1.183)	1
Air and noise pollution	Cerebrovascular disease	NPDC1	0.978(0.778,1.228)	1
Air and noise pollution	Cerebrovascular disease	NPHS2	1.114(0.873,1.423)	1
Air and noise pollution	Cerebrovascular disease	NPL	0.977(0.784,1.217)	1
Air and noise pollution	Cerebrovascular disease	NPPC	0.87(0.702,1.077)	1
Air and noise pollution	Cerebrovascular disease	NPTN	1.077(0.811,1.43)	1
Air and noise pollution	Cerebrovascular disease	NPTX1	1.019(0.846,1.228)	1
Air and noise pollution	Cerebrovascular disease	NPTX2	1.023(0.797,1.314)	1
Air and noise pollution	Cerebrovascular disease	NPTXR	0.921(0.761,1.116)	1
Air and noise pollution	Cerebrovascular disease	NPY	0.938(0.778,1.129)	1
Air and noise pollution	Cerebrovascular disease	NRCAM	0.894(0.731,1.094)	1
Air and noise pollution	Cerebrovascular disease	NRGN	1.098(0.855,1.411)	1
Air and noise pollution	Cerebrovascular disease	NRN1	1.092(0.809,1.473)	1
Air and noise pollution	Cerebrovascular disease	NRP1	0.975(0.791,1.202)	1
Air and noise pollution	Cerebrovascular disease	NRP2	0.947(0.756,1.188)	1
Air and noise pollution	Cerebrovascular disease	NRTN	0.962(0.777,1.191)	1
Air and noise pollution	Cerebrovascular disease	NRXN3	0.977(0.74,1.29)	1
Air and noise pollution	Cerebrovascular disease	NSFL1C	1.046(0.869,1.26)	1
Air and noise pollution	Cerebrovascular disease	NT5C	1.032(0.811,1.312)	1
Air and noise pollution	Cerebrovascular disease	NT5C1A	1.15(0.917,1.442)	1
Air and noise pollution	Cerebrovascular disease	NT5C3A	1.044(0.848,1.287)	1
Air and noise pollution	Cerebrovascular disease	NT5E	0.962(0.796,1.162)	1
Air and noise pollution	Cerebrovascular disease	NTF3	1.031(0.831,1.279)	1
Air and noise pollution	Cerebrovascular disease	NTF4	1.087(0.837,1.412)	1
Air and noise pollution	Cerebrovascular disease	NTRK3	0.992(0.82,1.2)	1
Air and noise pollution	Cerebrovascular disease	NUB1	1.049(0.876,1.256)	1
Air and noise pollution	Cerebrovascular disease	NUBP1	1.016(0.805,1.283)	1
Air and noise pollution	Cerebrovascular disease	NUCB2	1.06(0.863,1.304)	1
Air and noise pollution	Cerebrovascular disease	NUDC	1.121(0.882,1.424)	1
Air and noise pollution	Cerebrovascular disease	NUDT10	1.128(0.902,1.409)	1
Air and noise pollution	Cerebrovascular disease	NUDT15	0.998(0.85,1.171)	1
Air and noise pollution	Cerebrovascular disease	NUDT16	0.991(0.788,1.248)	1
Air and noise pollution	Cerebrovascular disease	NUDT2	0.984(0.779,1.244)	1
Air and noise pollution	Cerebrovascular disease	NUDT5	1.055(0.851,1.307)	1
Air and noise pollution	Cerebrovascular disease	NUMB	1.101(0.87,1.395)	1
Air and noise pollution	Cerebrovascular disease	NUP50	0.998(0.71,1.402)	1
Air and noise pollution	Cerebrovascular disease	NXPE4	0.907(0.68,1.209)	1
Air and noise pollution	Cerebrovascular disease	NXPH1	0.966(0.783,1.192)	1
Air and noise pollution	Cerebrovascular disease	NXPH3	0.982(0.827,1.166)	1
Air and noise pollution	Cerebrovascular disease	OBP2B	1.032(0.768,1.386)	1
Air and noise pollution	Cerebrovascular disease	OCLN	0.968(0.805,1.164)	1
Air and noise pollution	Cerebrovascular disease	ODAM	0.996(0.822,1.205)	1
Air and noise pollution	Cerebrovascular disease	OFD1	0.878(0.667,1.157)	1
Air and noise pollution	Cerebrovascular disease	OGA	1.121(0.906,1.388)	1
Air and noise pollution	Cerebrovascular disease	OGFR	1.093(0.894,1.337)	1
Air and noise pollution	Cerebrovascular disease	OGN	1.014(0.795,1.293)	1
Air and noise pollution	Cerebrovascular disease	OGT	1(0.84,1.191)	1
Air and noise pollution	Cerebrovascular disease	OLR1	1.033(0.85,1.254)	1
Air and noise pollution	Cerebrovascular disease	OMG	0.996(0.836,1.186)	1
Air and noise pollution	Cerebrovascular disease	OMP	0.949(0.806,1.118)	1
Air and noise pollution	Cerebrovascular disease	OPHN1	1.135(0.905,1.422)	1
Air and noise pollution	Cerebrovascular disease	OPLAH	1.071(0.853,1.344)	1
Air and noise pollution	Cerebrovascular disease	OPTC	1.053(0.92,1.206)	1
Air and noise pollution	Cerebrovascular disease	ORM1	0.899(0.757,1.068)	1
Air and noise pollution	Cerebrovascular disease	OSBPL2	0.925(0.704,1.216)	1
Air and noise pollution	Cerebrovascular disease	OSCAR	0.952(0.771,1.177)	1
Air and noise pollution	Cerebrovascular disease	OSM	1.082(0.866,1.351)	1
Air and noise pollution	Cerebrovascular disease	OSMR	1.015(0.826,1.247)	1
Air and noise pollution	Cerebrovascular disease	OSTN	1.233(0.883,1.723)	1
Air and noise pollution	Cerebrovascular disease	OTOA	1.037(0.889,1.21)	1
Air and noise pollution	Cerebrovascular disease	OTUD6B	1.097(0.883,1.363)	1
Air and noise pollution	Cerebrovascular disease	OTUD7B	1.092(0.837,1.425)	1
Air and noise pollution	Cerebrovascular disease	OXCT1	1.143(0.848,1.54)	1
Air and noise pollution	Cerebrovascular disease	P4HB	1.05(0.833,1.322)	1
Air and noise pollution	Cerebrovascular disease	PACS2	1.078(0.865,1.344)	1
Air and noise pollution	Cerebrovascular disease	PADI2	0.991(0.826,1.189)	1
Air and noise pollution	Cerebrovascular disease	PADI4	1.005(0.81,1.246)	1
Air and noise pollution	Cerebrovascular disease	PAEP	0.891(0.678,1.171)	1
Air and noise pollution	Cerebrovascular disease	PAFAH1B3	1.09(0.896,1.326)	1
Air and noise pollution	Cerebrovascular disease	PAFAH2	0.943(0.721,1.235)	1
Air and noise pollution	Cerebrovascular disease	PAG1	0.999(0.842,1.185)	1
Air and noise pollution	Cerebrovascular disease	PAIP2B	1.104(0.936,1.304)	1
Air and noise pollution	Cerebrovascular disease	PAK4	1.023(0.855,1.224)	1
Air and noise pollution	Cerebrovascular disease	PALM	1.101(0.876,1.383)	1
Air and noise pollution	Cerebrovascular disease	PALM2	1.04(0.883,1.225)	1
Air and noise pollution	Cerebrovascular disease	PALM3	1.051(0.845,1.308)	1
Air and noise pollution	Cerebrovascular disease	PAM	0.917(0.746,1.126)	1
Air and noise pollution	Cerebrovascular disease	PAPPA	1.029(0.85,1.245)	1
Air and noise pollution	Cerebrovascular disease	PARD3	1.099(0.819,1.475)	1
Air and noise pollution	Cerebrovascular disease	PARK7	1.066(0.883,1.286)	1
Air and noise pollution	Cerebrovascular disease	PAXX	1.087(0.853,1.385)	1
Air and noise pollution	Cerebrovascular disease	PBK	1.03(0.857,1.238)	1
Air and noise pollution	Cerebrovascular disease	PBLD	0.971(0.788,1.196)	1
Air and noise pollution	Cerebrovascular disease	PBXIP1	0.924(0.728,1.173)	1
Air and noise pollution	Cerebrovascular disease	PCARE	0.975(0.672,1.415)	1
Air and noise pollution	Cerebrovascular disease	PCBP2	1.145(0.914,1.434)	1
Air and noise pollution	Cerebrovascular disease	PCBD1	0.97(0.8,1.175)	1
Air and noise pollution	Cerebrovascular disease	PCDH1	1.064(0.865,1.309)	1
Air and noise pollution	Cerebrovascular disease	PCDH12	0.869(0.688,1.097)	1
Air and noise pollution	Cerebrovascular disease	PCDH7	0.94(0.691,1.28)	1
Air and noise pollution	Cerebrovascular disease	PCDHB15	0.963(0.789,1.175)	1
Air and noise pollution	Cerebrovascular disease	PCNA	1.064(0.921,1.23)	1
Air and noise pollution	Cerebrovascular disease	PCSK7	0.893(0.72,1.108)	1
Air and noise pollution	Cerebrovascular disease	PCYT2	0.944(0.755,1.181)	1
Air and noise pollution	Cerebrovascular disease	PDAP1	0.997(0.776,1.281)	1
Air and noise pollution	Cerebrovascular disease	PDCD1LG2	0.879(0.699,1.105)	1
Air and noise pollution	Cerebrovascular disease	PDCD5	1.12(0.909,1.38)	1
Air and noise pollution	Cerebrovascular disease	PDCD6	0.906(0.752,1.093)	1
Air and noise pollution	Cerebrovascular disease	PDCL2	0.998(0.77,1.292)	1
Air and noise pollution	Cerebrovascular disease	PDE4D	0.938(0.671,1.31)	1
Air and noise pollution	Cerebrovascular disease	PDE5A	1(0.793,1.261)	1
Air and noise pollution	Cerebrovascular disease	PDGFA	1.055(0.834,1.334)	1
Air and noise pollution	Cerebrovascular disease	PDGFB	1.021(0.814,1.281)	1
Air and noise pollution	Cerebrovascular disease	PDGFC	0.958(0.802,1.144)	1
Air and noise pollution	Cerebrovascular disease	PDGFRA	1.036(0.867,1.239)	1
Air and noise pollution	Cerebrovascular disease	PDGFRB	1.053(0.855,1.295)	1
Air and noise pollution	Cerebrovascular disease	PDIA2	0.953(0.83,1.093)	1
Air and noise pollution	Cerebrovascular disease	PDIA3	1.008(0.793,1.283)	1
Air and noise pollution	Cerebrovascular disease	PDIA4	0.951(0.757,1.194)	1
Air and noise pollution	Cerebrovascular disease	PDIA5	1.097(0.833,1.446)	1
Air and noise pollution	Cerebrovascular disease	PDLIM5	1.038(0.826,1.305)	1
Air and noise pollution	Cerebrovascular disease	PDLIM7	0.967(0.791,1.183)	1
Air and noise pollution	Cerebrovascular disease	PDP1	1.086(0.947,1.247)	1
Air and noise pollution	Cerebrovascular disease	PDRG1	0.982(0.766,1.257)	1
Air and noise pollution	Cerebrovascular disease	PDXDC1	1.01(0.738,1.382)	1
Air and noise pollution	Cerebrovascular disease	PDZD2	1.077(0.84,1.381)	1
Air and noise pollution	Cerebrovascular disease	PEBP1	1.028(0.834,1.267)	1
Air and noise pollution	Cerebrovascular disease	PECAM1	1.065(0.881,1.288)	1
Air and noise pollution	Cerebrovascular disease	PECR	1.037(0.771,1.393)	1
Air and noise pollution	Cerebrovascular disease	PENK	1.086(0.87,1.356)	1
Air and noise pollution	Cerebrovascular disease	PEPD	1.115(0.94,1.322)	1
Air and noise pollution	Cerebrovascular disease	PF4	0.975(0.763,1.245)	1
Air and noise pollution	Cerebrovascular disease	PFDN2	0.951(0.787,1.15)	1
Air and noise pollution	Cerebrovascular disease	PFDN4	0.97(0.818,1.15)	1
Air and noise pollution	Cerebrovascular disease	PFDN6	1.127(0.838,1.516)	1
Air and noise pollution	Cerebrovascular disease	PFKFB2	0.976(0.802,1.188)	1
Air and noise pollution	Cerebrovascular disease	PGA4	1.026(0.834,1.263)	1
Air and noise pollution	Cerebrovascular disease	PGD	1.114(0.905,1.371)	1
Air and noise pollution	Cerebrovascular disease	PGLYRP1	1.028(0.811,1.303)	1
Air and noise pollution	Cerebrovascular disease	PGLYRP4	0.922(0.794,1.07)	1
Air and noise pollution	Cerebrovascular disease	PHACTR2	1.011(0.809,1.265)	1
Air and noise pollution	Cerebrovascular disease	PHLDB1	1.141(0.887,1.467)	1
Air and noise pollution	Cerebrovascular disease	PHLDB2	1.145(0.782,1.677)	1
Air and noise pollution	Cerebrovascular disease	PHYKPL	1.026(0.838,1.257)	1
Air and noise pollution	Cerebrovascular disease	PI16	0.984(0.807,1.2)	1
Air and noise pollution	Cerebrovascular disease	PI3	0.965(0.755,1.232)	1
Air and noise pollution	Cerebrovascular disease	PIBF1	0.992(0.78,1.261)	1
Air and noise pollution	Cerebrovascular disease	PIGR	0.976(0.82,1.161)	1
Air and noise pollution	Cerebrovascular disease	PIK3IP1	0.943(0.753,1.181)	1
Air and noise pollution	Cerebrovascular disease	PIKFYVE	1.114(0.834,1.487)	1
Air and noise pollution	Cerebrovascular disease	PINLYP	0.913(0.749,1.114)	1
Air and noise pollution	Cerebrovascular disease	PKD1	0.953(0.777,1.168)	1
Air and noise pollution	Cerebrovascular disease	PKD2	1.149(0.878,1.504)	1
Air and noise pollution	Cerebrovascular disease	PKLR	1.045(0.863,1.264)	1
Air and noise pollution	Cerebrovascular disease	PKN3	1.092(0.894,1.336)	1
Air and noise pollution	Cerebrovascular disease	PLA2G10	1.024(0.835,1.256)	1
Air and noise pollution	Cerebrovascular disease	PLA2G15	0.9(0.733,1.106)	1
Air and noise pollution	Cerebrovascular disease	PLA2G1B	0.933(0.762,1.144)	1
Air and noise pollution	Cerebrovascular disease	PLA2G2A	1.026(0.875,1.204)	1
Air and noise pollution	Cerebrovascular disease	PLA2G4A	1.077(0.869,1.335)	1
Air and noise pollution	Cerebrovascular disease	PLA2G7	0.88(0.723,1.071)	1
Air and noise pollution	Cerebrovascular disease	PLAT	1.082(0.901,1.299)	1
Air and noise pollution	Cerebrovascular disease	PLAU	0.992(0.816,1.206)	1
Air and noise pollution	Cerebrovascular disease	PLAUR	0.991(0.804,1.22)	1
Air and noise pollution	Cerebrovascular disease	PLB1	0.944(0.757,1.176)	1
Air and noise pollution	Cerebrovascular disease	PLCB2	1.026(0.808,1.303)	1
Air and noise pollution	Cerebrovascular disease	PLEKHO1	1.061(0.852,1.323)	1
Air and noise pollution	Cerebrovascular disease	PLG	0.906(0.725,1.13)	1
Air and noise pollution	Cerebrovascular disease	PLIN3	1.001(0.832,1.205)	1
Air and noise pollution	Cerebrovascular disease	PLPBP	1.057(0.87,1.284)	1
Air and noise pollution	Cerebrovascular disease	PLSCR3	1.047(0.826,1.327)	1
Air and noise pollution	Cerebrovascular disease	PLTP	0.979(0.798,1.201)	1
Air and noise pollution	Cerebrovascular disease	PLXDC1	0.986(0.849,1.146)	1
Air and noise pollution	Cerebrovascular disease	PLXNA4	1.039(0.851,1.267)	1
Air and noise pollution	Cerebrovascular disease	PLXNB2	0.964(0.781,1.188)	1
Air and noise pollution	Cerebrovascular disease	PLXNB3	0.983(0.815,1.185)	1
Air and noise pollution	Cerebrovascular disease	PM20D1	0.987(0.801,1.216)	1
Air and noise pollution	Cerebrovascular disease	PMCH	1(0.778,1.286)	1
Air and noise pollution	Cerebrovascular disease	PMVK	1.016(0.782,1.322)	1
Air and noise pollution	Cerebrovascular disease	PNLIPRP2	0.999(0.821,1.216)	1
Air and noise pollution	Cerebrovascular disease	PNMA1	1.119(0.884,1.417)	1
Air and noise pollution	Cerebrovascular disease	PNMA2	1.033(0.828,1.288)	1
Air and noise pollution	Cerebrovascular disease	PNPT1	0.912(0.718,1.16)	1
Air and noise pollution	Cerebrovascular disease	PODXL2	1.008(0.82,1.238)	1
Air and noise pollution	Cerebrovascular disease	POLR2A	1.12(0.754,1.662)	1
Air and noise pollution	Cerebrovascular disease	POMC	1.067(0.867,1.315)	1
Air and noise pollution	Cerebrovascular disease	PON2	0.911(0.761,1.091)	1
Air and noise pollution	Cerebrovascular disease	PON3	0.997(0.802,1.239)	1
Air and noise pollution	Cerebrovascular disease	POSTN	1.115(0.906,1.372)	1
Air and noise pollution	Cerebrovascular disease	PPBP	0.999(0.77,1.295)	1
Air and noise pollution	Cerebrovascular disease	PPCDC	1.098(0.887,1.36)	1
Air and noise pollution	Cerebrovascular disease	PPIB	1.067(0.852,1.338)	1
Air and noise pollution	Cerebrovascular disease	PPIE	1.038(0.797,1.352)	1
Air and noise pollution	Cerebrovascular disease	PPIF	1.143(0.87,1.502)	1
Air and noise pollution	Cerebrovascular disease	PPL	0.996(0.792,1.252)	1
Air and noise pollution	Cerebrovascular disease	PPM1A	0.897(0.736,1.094)	1
Air and noise pollution	Cerebrovascular disease	PPM1F	1.033(0.827,1.29)	1
Air and noise pollution	Cerebrovascular disease	PPP1CC	1.093(0.864,1.384)	1
Air and noise pollution	Cerebrovascular disease	PPME1	1.062(0.89,1.268)	1
Air and noise pollution	Cerebrovascular disease	PPP1R12A	1.051(0.866,1.276)	1
Air and noise pollution	Cerebrovascular disease	PPP1R12B	0.924(0.783,1.09)	1
Air and noise pollution	Cerebrovascular disease	PPP1R14A	1.113(0.929,1.332)	1
Air and noise pollution	Cerebrovascular disease	PPP1R14D	1.099(0.922,1.31)	1
Air and noise pollution	Cerebrovascular disease	PPP1R2	1.028(0.837,1.263)	1
Air and noise pollution	Cerebrovascular disease	PPP1R9B	1.016(0.851,1.212)	1
Air and noise pollution	Cerebrovascular disease	PPP2R5A	1.04(0.821,1.317)	1
Air and noise pollution	Cerebrovascular disease	PPT1	1.204(0.842,1.721)	1
Air and noise pollution	Cerebrovascular disease	PPY	0.946(0.773,1.157)	1
Air and noise pollution	Cerebrovascular disease	PQBP1	1.015(0.836,1.231)	1
Air and noise pollution	Cerebrovascular disease	PRAME	0.945(0.801,1.115)	1
Air and noise pollution	Cerebrovascular disease	PRAP1	1.047(0.853,1.285)	1
Air and noise pollution	Cerebrovascular disease	PRC1	1.062(0.868,1.299)	1
Air and noise pollution	Cerebrovascular disease	PRDX1	1.032(0.882,1.207)	1
Air and noise pollution	Cerebrovascular disease	PRDX2	1.097(0.897,1.341)	1
Air and noise pollution	Cerebrovascular disease	PRDX3	0.998(0.807,1.234)	1
Air and noise pollution	Cerebrovascular disease	PRDX5	1.005(0.798,1.264)	1
Air and noise pollution	Cerebrovascular disease	PRDX6	1.02(0.854,1.217)	1
Air and noise pollution	Cerebrovascular disease	PREB	1.124(0.894,1.413)	1
Air and noise pollution	Cerebrovascular disease	PRELP	1.079(0.878,1.327)	1
Air and noise pollution	Cerebrovascular disease	PRG2	1(0.824,1.214)	1
Air and noise pollution	Cerebrovascular disease	PRG3	1.001(0.786,1.274)	1
Air and noise pollution	Cerebrovascular disease	PRKAB1	1.11(0.916,1.345)	1
Air and noise pollution	Cerebrovascular disease	PRKAG3	1.03(0.788,1.348)	1
Air and noise pollution	Cerebrovascular disease	PRKAR1A	1.082(0.885,1.323)	1
Air and noise pollution	Cerebrovascular disease	PRKAR2A	1.07(0.851,1.345)	1
Air and noise pollution	Cerebrovascular disease	PRKG1	1.045(0.802,1.362)	1
Air and noise pollution	Cerebrovascular disease	PROC	1.023(0.822,1.273)	1
Air and noise pollution	Cerebrovascular disease	PROCR	1.086(0.808,1.461)	1
Air and noise pollution	Cerebrovascular disease	PROK1	1.033(0.764,1.397)	1
Air and noise pollution	Cerebrovascular disease	PROS1	0.942(0.783,1.133)	1
Air and noise pollution	Cerebrovascular disease	PRR4	0.96(0.776,1.188)	1
Air and noise pollution	Cerebrovascular disease	PRRT3	1.021(0.809,1.29)	1
Air and noise pollution	Cerebrovascular disease	PRSS22	0.981(0.771,1.249)	1
Air and noise pollution	Cerebrovascular disease	PRSS27	0.982(0.781,1.235)	1
Air and noise pollution	Cerebrovascular disease	PRSS53	0.992(0.846,1.165)	1
Air and noise pollution	Cerebrovascular disease	PRSS8	0.939(0.774,1.138)	1
Air and noise pollution	Cerebrovascular disease	PRTFDC1	1.063(0.853,1.325)	1
Air and noise pollution	Cerebrovascular disease	PRTG	0.938(0.775,1.135)	1
Air and noise pollution	Cerebrovascular disease	PRTN3	1.049(0.902,1.221)	1
Air and noise pollution	Cerebrovascular disease	PRUNE2	0.927(0.729,1.179)	1
Air and noise pollution	Cerebrovascular disease	PSAP	1.01(0.812,1.258)	1
Air and noise pollution	Cerebrovascular disease	PSAPL1	0.88(0.714,1.084)	1
Air and noise pollution	Cerebrovascular disease	PSCA	0.979(0.776,1.235)	1
Air and noise pollution	Cerebrovascular disease	PSG1	0.978(0.777,1.233)	1
Air and noise pollution	Cerebrovascular disease	PSIP1	1.176(0.898,1.54)	1
Air and noise pollution	Cerebrovascular disease	PSMC3	0.999(0.745,1.34)	1
Air and noise pollution	Cerebrovascular disease	PSMD1	1.109(0.885,1.391)	1
Air and noise pollution	Cerebrovascular disease	PSMD5	0.834(0.581,1.197)	1
Air and noise pollution	Cerebrovascular disease	PSMD9	1.043(0.868,1.254)	1
Air and noise pollution	Cerebrovascular disease	PSME1	1.112(0.921,1.342)	1
Air and noise pollution	Cerebrovascular disease	PSME2	1.117(0.931,1.339)	1
Air and noise pollution	Cerebrovascular disease	PSPN	0.902(0.657,1.238)	1
Air and noise pollution	Cerebrovascular disease	PSRC1	1.053(0.863,1.283)	1
Air and noise pollution	Cerebrovascular disease	PTEN	1.157(0.924,1.449)	1
Air and noise pollution	Cerebrovascular disease	PTGDS	0.937(0.757,1.159)	1
Air and noise pollution	Cerebrovascular disease	PTGES2	1.096(0.851,1.411)	1
Air and noise pollution	Cerebrovascular disease	PTGR1	0.912(0.753,1.105)	1
Air and noise pollution	Cerebrovascular disease	PTH	0.881(0.722,1.076)	1
Air and noise pollution	Cerebrovascular disease	PTH1R	0.866(0.664,1.13)	1
Air and noise pollution	Cerebrovascular disease	PTK7	0.892(0.711,1.118)	1
Air and noise pollution	Cerebrovascular disease	PTN	0.895(0.691,1.16)	1
Air and noise pollution	Cerebrovascular disease	PTP4A3	1.074(0.849,1.359)	1
Air and noise pollution	Cerebrovascular disease	PTPN1	1.05(0.882,1.249)	1
Air and noise pollution	Cerebrovascular disease	PTPN6	1.041(0.822,1.319)	1
Air and noise pollution	Cerebrovascular disease	PTPN9	1.016(0.803,1.286)	1
Air and noise pollution	Cerebrovascular disease	PTPRB	0.983(0.772,1.252)	1
Air and noise pollution	Cerebrovascular disease	PTPRC	1.002(0.814,1.233)	1
Air and noise pollution	Cerebrovascular disease	PTPRF	1.04(0.883,1.225)	1
Air and noise pollution	Cerebrovascular disease	PTPRH	0.9(0.718,1.128)	1
Air and noise pollution	Cerebrovascular disease	PTPRK	1.02(0.759,1.371)	1
Air and noise pollution	Cerebrovascular disease	PTPRM	0.986(0.81,1.201)	1
Air and noise pollution	Cerebrovascular disease	PTPRN2	1.035(0.832,1.286)	1
Air and noise pollution	Cerebrovascular disease	PTPRR	1.009(0.807,1.263)	1
Air and noise pollution	Cerebrovascular disease	PTPRS	0.959(0.814,1.13)	1
Air and noise pollution	Cerebrovascular disease	PTPRZ1	0.948(0.75,1.198)	1
Air and noise pollution	Cerebrovascular disease	PTRHD1	1.006(0.789,1.281)	1
Air and noise pollution	Cerebrovascular disease	PTS	0.93(0.794,1.09)	1
Air and noise pollution	Cerebrovascular disease	PTTG1	0.986(0.719,1.351)	1
Air and noise pollution	Cerebrovascular disease	PVALB	0.937(0.756,1.16)	1
Air and noise pollution	Cerebrovascular disease	PXDNL	0.943(0.716,1.243)	1
Air and noise pollution	Cerebrovascular disease	PXN	0.988(0.825,1.182)	1
Air and noise pollution	Cerebrovascular disease	PYY	0.976(0.788,1.208)	1
Air and noise pollution	Cerebrovascular disease	PZP	0.927(0.689,1.249)	1
Air and noise pollution	Cerebrovascular disease	QDPR	1.045(0.875,1.248)	1
Air and noise pollution	Cerebrovascular disease	QPCT	1.041(0.848,1.278)	1
Air and noise pollution	Cerebrovascular disease	RAB11FIP3	1.031(0.845,1.258)	1
Air and noise pollution	Cerebrovascular disease	RAB27B	0.973(0.776,1.221)	1
Air and noise pollution	Cerebrovascular disease	RAB2B	1.05(0.812,1.357)	1
Air and noise pollution	Cerebrovascular disease	RAB33A	1.027(0.812,1.3)	1
Air and noise pollution	Cerebrovascular disease	RAB37	1.083(0.869,1.35)	1
Air and noise pollution	Cerebrovascular disease	RAB39B	1.058(0.881,1.272)	1
Air and noise pollution	Cerebrovascular disease	RAB3GAP1	1.027(0.833,1.267)	1
Air and noise pollution	Cerebrovascular disease	RAB44	1.023(0.836,1.252)	1
Air and noise pollution	Cerebrovascular disease	RAB6A	1.003(0.798,1.26)	1
Air and noise pollution	Cerebrovascular disease	RAB6B	0.987(0.785,1.241)	1
Air and noise pollution	Cerebrovascular disease	RABEP1	1.096(0.872,1.377)	1
Air and noise pollution	Cerebrovascular disease	RABEPK	1.105(0.874,1.398)	1
Air and noise pollution	Cerebrovascular disease	RAD23B	1.11(0.873,1.411)	1
Air and noise pollution	Cerebrovascular disease	RALY	1.064(0.83,1.364)	1
Air and noise pollution	Cerebrovascular disease	RANBP1	1.053(0.848,1.308)	1
Air and noise pollution	Cerebrovascular disease	RANBP2	0.912(0.693,1.202)	1
Air and noise pollution	Cerebrovascular disease	RANGAP1	1.039(0.919,1.176)	1
Air and noise pollution	Cerebrovascular disease	RAP1A	1.313(0.862,1.999)	1
Air and noise pollution	Cerebrovascular disease	RAPGEF2	0.991(0.826,1.187)	1
Air and noise pollution	Cerebrovascular disease	RARRES1	0.94(0.782,1.13)	1
Air and noise pollution	Cerebrovascular disease	RARRES2	0.905(0.704,1.164)	1
Air and noise pollution	Cerebrovascular disease	RASA1	0.871(0.691,1.099)	1
Air and noise pollution	Cerebrovascular disease	RASGRF1	1.082(0.89,1.316)	1
Air and noise pollution	Cerebrovascular disease	RASSF2	1.074(0.842,1.369)	1
Air and noise pollution	Cerebrovascular disease	RBFOX3	1.046(0.833,1.315)	1
Air and noise pollution	Cerebrovascular disease	RBKS	0.991(0.824,1.192)	1
Air and noise pollution	Cerebrovascular disease	RBM17	0.973(0.805,1.177)	1
Air and noise pollution	Cerebrovascular disease	RBM19	0.964(0.709,1.31)	1
Air and noise pollution	Cerebrovascular disease	RBM25	0.989(0.798,1.227)	1
Air and noise pollution	Cerebrovascular disease	RBP1	1.112(0.924,1.339)	1
Air and noise pollution	Cerebrovascular disease	RBP2	0.928(0.746,1.156)	1
Air and noise pollution	Cerebrovascular disease	RBP5	0.885(0.725,1.081)	1
Air and noise pollution	Cerebrovascular disease	RBP7	1.118(0.874,1.431)	1
Air and noise pollution	Cerebrovascular disease	RBPMS2	1.072(0.851,1.351)	1
Air and noise pollution	Cerebrovascular disease	RCOR1	1(0.851,1.176)	1
Air and noise pollution	Cerebrovascular disease	RECK	1.018(0.814,1.274)	1
Air and noise pollution	Cerebrovascular disease	REG1A	1.086(0.864,1.365)	1
Air and noise pollution	Cerebrovascular disease	REG1B	1.066(0.842,1.35)	1
Air and noise pollution	Cerebrovascular disease	REG3A	1.059(0.845,1.327)	1
Air and noise pollution	Cerebrovascular disease	REG3G	0.965(0.782,1.189)	1
Air and noise pollution	Cerebrovascular disease	REG4	1.061(0.866,1.3)	1
Air and noise pollution	Cerebrovascular disease	RELB	1.072(0.906,1.268)	1
Air and noise pollution	Cerebrovascular disease	RELT	0.994(0.759,1.304)	1
Air and noise pollution	Cerebrovascular disease	REN	1.047(0.857,1.278)	1
Air and noise pollution	Cerebrovascular disease	REPS1	1.264(0.867,1.844)	1
Air and noise pollution	Cerebrovascular disease	REST	0.996(0.786,1.263)	1
Air and noise pollution	Cerebrovascular disease	RET	0.892(0.734,1.083)	1
Air and noise pollution	Cerebrovascular disease	RETN	1.007(0.828,1.225)	1
Air and noise pollution	Cerebrovascular disease	REXO2	1.061(0.856,1.313)	1
Air and noise pollution	Cerebrovascular disease	RGCC	1.035(0.804,1.332)	1
Air and noise pollution	Cerebrovascular disease	RGMA	0.928(0.755,1.142)	1
Air and noise pollution	Cerebrovascular disease	RGMB	0.894(0.724,1.103)	1
Air and noise pollution	Cerebrovascular disease	RGS10	1.097(0.857,1.405)	1
Air and noise pollution	Cerebrovascular disease	RGS8	1.105(0.884,1.382)	1
Air and noise pollution	Cerebrovascular disease	RHOC	1.138(0.902,1.436)	1
Air and noise pollution	Cerebrovascular disease	RICTOR	0.984(0.834,1.162)	1
Air and noise pollution	Cerebrovascular disease	RIDA	0.998(0.831,1.198)	1
Air and noise pollution	Cerebrovascular disease	RILPL2	1.071(0.847,1.353)	1
Air and noise pollution	Cerebrovascular disease	RIPK4	0.932(0.7,1.242)	1
Air and noise pollution	Cerebrovascular disease	RLN1	1.012(0.8,1.28)	1
Air and noise pollution	Cerebrovascular disease	RLN2	1.23(0.795,1.903)	1
Air and noise pollution	Cerebrovascular disease	RNASE10	0.967(0.787,1.189)	1
Air and noise pollution	Cerebrovascular disease	RNASE3	1.028(0.844,1.253)	1
Air and noise pollution	Cerebrovascular disease	RNASE4	1.162(0.92,1.468)	1
Air and noise pollution	Cerebrovascular disease	RNASEH2A	1.127(0.897,1.416)	1
Air and noise pollution	Cerebrovascular disease	RNASET2	0.992(0.801,1.229)	1
Air and noise pollution	Cerebrovascular disease	RNF149	1.12(0.911,1.376)	1
Air and noise pollution	Cerebrovascular disease	RNF168	1.2(0.886,1.624)	1
Air and noise pollution	Cerebrovascular disease	RNF4	0.978(0.73,1.309)	1
Air and noise pollution	Cerebrovascular disease	RNF41	1.109(0.919,1.339)	1
Air and noise pollution	Cerebrovascular disease	RNF5	1.049(0.845,1.301)	1
Air and noise pollution	Cerebrovascular disease	ROBO1	0.894(0.74,1.079)	1
Air and noise pollution	Cerebrovascular disease	ROBO2	0.977(0.799,1.195)	1
Air and noise pollution	Cerebrovascular disease	ROBO4	0.896(0.719,1.117)	1
Air and noise pollution	Cerebrovascular disease	ROR1	0.956(0.796,1.149)	1
Air and noise pollution	Cerebrovascular disease	RP2	1.064(0.881,1.285)	1
Air and noise pollution	Cerebrovascular disease	RPA2	0.911(0.656,1.264)	1
Air and noise pollution	Cerebrovascular disease	RPE	1.124(0.917,1.379)	1
Air and noise pollution	Cerebrovascular disease	RPS10	1.021(0.882,1.183)	1
Air and noise pollution	Cerebrovascular disease	RRAS	1.088(0.861,1.373)	1
Air and noise pollution	Cerebrovascular disease	RRM2B	1.064(0.855,1.324)	1
Air and noise pollution	Cerebrovascular disease	RRP15	0.975(0.793,1.198)	1
Air and noise pollution	Cerebrovascular disease	RSPO1	1.14(0.925,1.405)	1
Air and noise pollution	Cerebrovascular disease	RTBDN	1.09(0.883,1.347)	1
Air and noise pollution	Cerebrovascular disease	RTKN2	1.013(0.883,1.162)	1
Air and noise pollution	Cerebrovascular disease	RTN4IP1	1.033(0.829,1.286)	1
Air and noise pollution	Cerebrovascular disease	RTN4R	0.967(0.755,1.238)	1
Air and noise pollution	Cerebrovascular disease	RUVBL1	0.965(0.818,1.14)	1
Air and noise pollution	Cerebrovascular disease	RWDD1	1.065(0.858,1.322)	1
Air and noise pollution	Cerebrovascular disease	S100A11	1.014(0.847,1.215)	1
Air and noise pollution	Cerebrovascular disease	S100A12	1.041(0.864,1.254)	1
Air and noise pollution	Cerebrovascular disease	S100A16	0.975(0.816,1.166)	1
Air and noise pollution	Cerebrovascular disease	S100A4	1.01(0.854,1.195)	1
Air and noise pollution	Cerebrovascular disease	S100G	1.079(0.891,1.307)	1
Air and noise pollution	Cerebrovascular disease	S100P	0.982(0.793,1.215)	1
Air and noise pollution	Cerebrovascular disease	SAA4	0.78(0.47,1.296)	1
Air and noise pollution	Cerebrovascular disease	SAFB2	1.078(0.84,1.382)	1
Air and noise pollution	Cerebrovascular disease	SAG	1.17(0.919,1.489)	1
Air and noise pollution	Cerebrovascular disease	SAMD9L	1.05(0.864,1.275)	1
Air and noise pollution	Cerebrovascular disease	SAP18	1.147(0.873,1.508)	1
Air and noise pollution	Cerebrovascular disease	SARG	1.054(0.842,1.32)	1
Air and noise pollution	Cerebrovascular disease	SART1	0.957(0.826,1.109)	1
Air and noise pollution	Cerebrovascular disease	SAT1	1.082(0.783,1.495)	1
Air and noise pollution	Cerebrovascular disease	SATB1	1.057(0.9,1.24)	1
Air and noise pollution	Cerebrovascular disease	SBSN	1.02(0.803,1.295)	1
Air and noise pollution	Cerebrovascular disease	SCAMP3	1.034(0.863,1.238)	1
Air and noise pollution	Cerebrovascular disease	SCARA5	0.983(0.782,1.235)	1
Air and noise pollution	Cerebrovascular disease	SCARB1	0.974(0.745,1.273)	1
Air and noise pollution	Cerebrovascular disease	SCARB2	1.027(0.856,1.231)	1
Air and noise pollution	Cerebrovascular disease	SCARF1	1.084(0.877,1.338)	1
Air and noise pollution	Cerebrovascular disease	SCARF2	0.887(0.691,1.138)	1
Air and noise pollution	Cerebrovascular disease	SCG2	0.959(0.786,1.169)	1
Air and noise pollution	Cerebrovascular disease	SCG3	0.93(0.747,1.158)	1
Air and noise pollution	Cerebrovascular disease	SCGB1A1	1.076(0.887,1.304)	1
Air and noise pollution	Cerebrovascular disease	SCGB3A1	1.047(0.837,1.31)	1
Air and noise pollution	Cerebrovascular disease	SCGN	1.056(0.87,1.282)	1
Air and noise pollution	Cerebrovascular disease	SCIN	0.858(0.648,1.136)	1
Air and noise pollution	Cerebrovascular disease	SCLY	1.002(0.83,1.21)	1
Air and noise pollution	Cerebrovascular disease	SCN2A	0.894(0.678,1.18)	1
Air and noise pollution	Cerebrovascular disease	SCN2B	1.045(0.826,1.322)	1
Air and noise pollution	Cerebrovascular disease	SCN3B	1.114(0.84,1.477)	1
Air and noise pollution	Cerebrovascular disease	SCN4B	0.961(0.747,1.237)	1
Air and noise pollution	Cerebrovascular disease	SCP2	0.927(0.689,1.248)	1
Air and noise pollution	Cerebrovascular disease	SCPEP1	0.995(0.802,1.235)	1
Air and noise pollution	Cerebrovascular disease	SCRN1	0.994(0.802,1.231)	1
Air and noise pollution	Cerebrovascular disease	SCT	0.93(0.752,1.149)	1
Air and noise pollution	Cerebrovascular disease	SDC1	0.91(0.776,1.068)	1
Air and noise pollution	Cerebrovascular disease	SDC4	1.069(0.879,1.301)	1
Air and noise pollution	Cerebrovascular disease	SDCCAG8	1.07(0.877,1.305)	1
Air and noise pollution	Cerebrovascular disease	SDHB	1.002(0.85,1.18)	1
Air and noise pollution	Cerebrovascular disease	SDK2	1(0.755,1.323)	1
Air and noise pollution	Cerebrovascular disease	SEC31A	1.043(0.824,1.321)	1
Air and noise pollution	Cerebrovascular disease	SELE	0.918(0.759,1.111)	1
Air and noise pollution	Cerebrovascular disease	SELENOP	0.99(0.796,1.231)	1
Air and noise pollution	Cerebrovascular disease	SELL	0.922(0.715,1.188)	1
Air and noise pollution	Cerebrovascular disease	SELP	1.121(0.928,1.355)	1
Air and noise pollution	Cerebrovascular disease	SELPLG	1.09(0.928,1.279)	1
Air and noise pollution	Cerebrovascular disease	SEMA3F	0.87(0.689,1.1)	1
Air and noise pollution	Cerebrovascular disease	SEMA3G	1.015(0.788,1.307)	1
Air and noise pollution	Cerebrovascular disease	SEMA4C	0.993(0.783,1.26)	1
Air and noise pollution	Cerebrovascular disease	SEMA4D	1.065(0.839,1.352)	1
Air and noise pollution	Cerebrovascular disease	SEMA6C	1.081(0.844,1.386)	1
Air and noise pollution	Cerebrovascular disease	SEMA7A	1.073(0.879,1.309)	1
Air and noise pollution	Cerebrovascular disease	SEPTIN3	0.896(0.738,1.089)	1
Air and noise pollution	Cerebrovascular disease	SEPTIN7	1.025(0.914,1.149)	1
Air and noise pollution	Cerebrovascular disease	SEPTIN9	1.052(0.858,1.289)	1
Air and noise pollution	Cerebrovascular disease	SERPINA1	1.086(0.867,1.36)	1
Air and noise pollution	Cerebrovascular disease	SERPINA11	1.003(0.82,1.228)	1
Air and noise pollution	Cerebrovascular disease	SERPINA12	0.98(0.73,1.315)	1
Air and noise pollution	Cerebrovascular disease	SERPINA3	1.057(0.882,1.266)	1
Air and noise pollution	Cerebrovascular disease	SERPINA5	0.852(0.665,1.091)	1
Air and noise pollution	Cerebrovascular disease	SERPINA6	0.91(0.706,1.173)	1
Air and noise pollution	Cerebrovascular disease	SERPINA9	0.954(0.789,1.155)	1
Air and noise pollution	Cerebrovascular disease	SERPINB1	1.103(0.879,1.385)	1
Air and noise pollution	Cerebrovascular disease	SERPINB5	0.953(0.786,1.156)	1
Air and noise pollution	Cerebrovascular disease	SERPINB6	1.065(0.849,1.335)	1
Air and noise pollution	Cerebrovascular disease	SERPINB8	1.027(0.816,1.293)	1
Air and noise pollution	Cerebrovascular disease	SERPINB9	1.029(0.81,1.308)	1
Air and noise pollution	Cerebrovascular disease	SERPIND1	0.973(0.813,1.163)	1
Air and noise pollution	Cerebrovascular disease	SERPINE1	1.002(0.804,1.248)	1
Air and noise pollution	Cerebrovascular disease	SERPINE2	0.935(0.757,1.154)	1
Air and noise pollution	Cerebrovascular disease	SERPINF1	0.898(0.726,1.111)	1
Air and noise pollution	Cerebrovascular disease	SERPINF2	0.889(0.71,1.115)	1
Air and noise pollution	Cerebrovascular disease	SERPING1	0.923(0.748,1.139)	1
Air and noise pollution	Cerebrovascular disease	SERPINH1	1.132(0.884,1.448)	1
Air and noise pollution	Cerebrovascular disease	SERPINI1	1.085(0.857,1.372)	1
Air and noise pollution	Cerebrovascular disease	SERPINI2	0.961(0.797,1.158)	1
Air and noise pollution	Cerebrovascular disease	SESTD1	0.945(0.765,1.167)	1
Air and noise pollution	Cerebrovascular disease	SETMAR	1.157(0.921,1.453)	1
Air and noise pollution	Cerebrovascular disease	SEZ6	0.896(0.714,1.125)	1
Air and noise pollution	Cerebrovascular disease	SEZ6L	1.067(0.881,1.292)	1
Air and noise pollution	Cerebrovascular disease	SEZ6L2	0.954(0.78,1.167)	1
Air and noise pollution	Cerebrovascular disease	SF3B4	1.075(0.899,1.285)	1
Air and noise pollution	Cerebrovascular disease	SFRP1	0.952(0.802,1.13)	1
Air and noise pollution	Cerebrovascular disease	SFRP4	0.952(0.726,1.248)	1
Air and noise pollution	Cerebrovascular disease	SFTPA1	0.904(0.758,1.079)	1
Air and noise pollution	Cerebrovascular disease	SFTPA2	1.018(0.839,1.233)	1
Air and noise pollution	Cerebrovascular disease	SGSH	1.022(0.799,1.306)	1
Air and noise pollution	Cerebrovascular disease	SH2B3	1.16(0.922,1.458)	1
Air and noise pollution	Cerebrovascular disease	SH2D1A	1.055(0.818,1.361)	1
Air and noise pollution	Cerebrovascular disease	SH3BGRL2	1.012(0.725,1.412)	1
Air and noise pollution	Cerebrovascular disease	SH3BP1	0.957(0.819,1.117)	1
Air and noise pollution	Cerebrovascular disease	SH3GLB2	1.126(0.898,1.411)	1
Air and noise pollution	Cerebrovascular disease	SHC1	1.042(0.862,1.26)	1
Air and noise pollution	Cerebrovascular disease	SHD	0.995(0.792,1.251)	1
Air and noise pollution	Cerebrovascular disease	SHH	1.029(0.779,1.358)	1
Air and noise pollution	Cerebrovascular disease	SHISA5	1.06(0.882,1.275)	1
Air and noise pollution	Cerebrovascular disease	SHMT1	0.963(0.758,1.222)	1
Air and noise pollution	Cerebrovascular disease	SHPK	0.972(0.803,1.178)	1
Air and noise pollution	Cerebrovascular disease	SIAE	1.096(0.888,1.353)	1
Air and noise pollution	Cerebrovascular disease	SIGLEC1	0.923(0.758,1.124)	1
Air and noise pollution	Cerebrovascular disease	SIGLEC10	1.059(0.865,1.295)	1
Air and noise pollution	Cerebrovascular disease	SIGLEC15	0.914(0.683,1.224)	1
Air and noise pollution	Cerebrovascular disease	SIGLEC5	1.037(0.813,1.323)	1
Air and noise pollution	Cerebrovascular disease	SIGLEC6	1.031(0.86,1.235)	1
Air and noise pollution	Cerebrovascular disease	SIL1	1.119(0.85,1.474)	1
Air and noise pollution	Cerebrovascular disease	SIRPA	1.023(0.848,1.235)	1
Air and noise pollution	Cerebrovascular disease	SIRPB1	0.9(0.732,1.108)	1
Air and noise pollution	Cerebrovascular disease	SIRT2	1.109(0.901,1.364)	1
Air and noise pollution	Cerebrovascular disease	SIRT5	1.107(0.944,1.298)	1
Air and noise pollution	Cerebrovascular disease	SIT1	0.906(0.738,1.112)	1
Air and noise pollution	Cerebrovascular disease	SKAP1	0.969(0.803,1.17)	1
Air and noise pollution	Cerebrovascular disease	SKAP2	1.037(0.858,1.252)	1
Air and noise pollution	Cerebrovascular disease	SLA2	1.062(0.837,1.347)	1
Air and noise pollution	Cerebrovascular disease	SLAMF6	1.128(0.89,1.431)	1
Air and noise pollution	Cerebrovascular disease	SLAMF7	1.125(0.91,1.39)	1
Air and noise pollution	Cerebrovascular disease	SLAMF8	1.058(0.875,1.279)	1
Air and noise pollution	Cerebrovascular disease	SLC12A2	0.937(0.738,1.188)	1
Air and noise pollution	Cerebrovascular disease	SLC13A1	1.138(0.921,1.406)	1
Air and noise pollution	Cerebrovascular disease	SLC16A1	0.947(0.734,1.221)	1
Air and noise pollution	Cerebrovascular disease	SLC1A4	0.938(0.683,1.287)	1
Air and noise pollution	Cerebrovascular disease	SLC27A4	0.93(0.793,1.092)	1
Air and noise pollution	Cerebrovascular disease	SLC39A14	0.884(0.718,1.087)	1
Air and noise pollution	Cerebrovascular disease	SLC39A5	1.08(0.902,1.292)	1
Air and noise pollution	Cerebrovascular disease	SLC4A1	1.157(0.924,1.449)	1
Air and noise pollution	Cerebrovascular disease	SLC51B	0.96(0.741,1.243)	1
Air and noise pollution	Cerebrovascular disease	SLC9A3R1	1.011(0.782,1.306)	1
Air and noise pollution	Cerebrovascular disease	SLC9A3R2	1.041(0.888,1.221)	1
Air and noise pollution	Cerebrovascular disease	SLIT2	0.941(0.778,1.139)	1
Air and noise pollution	Cerebrovascular disease	SLITRK1	0.893(0.721,1.105)	1
Air and noise pollution	Cerebrovascular disease	SLITRK2	1.113(0.882,1.403)	1
Air and noise pollution	Cerebrovascular disease	SLITRK6	0.942(0.759,1.169)	1
Air and noise pollution	Cerebrovascular disease	SLK	1.064(0.854,1.326)	1
Air and noise pollution	Cerebrovascular disease	SLMAP	1.016(0.797,1.293)	1
Air and noise pollution	Cerebrovascular disease	SMAD1	0.996(0.805,1.232)	1
Air and noise pollution	Cerebrovascular disease	SMAD2	1.066(0.846,1.344)	1
Air and noise pollution	Cerebrovascular disease	SMAD3	1.121(0.869,1.446)	1
Air and noise pollution	Cerebrovascular disease	SMARCA2	1.021(0.849,1.228)	1
Air and noise pollution	Cerebrovascular disease	SMC3	0.999(0.723,1.38)	1
Air and noise pollution	Cerebrovascular disease	SMNDC1	1.137(0.904,1.43)	1
Air and noise pollution	Cerebrovascular disease	SMOC1	0.936(0.726,1.205)	1
Air and noise pollution	Cerebrovascular disease	SMOC2	1.013(0.819,1.253)	1
Air and noise pollution	Cerebrovascular disease	SMPD1	0.954(0.75,1.215)	1
Air and noise pollution	Cerebrovascular disease	SMPDL3A	1.008(0.821,1.238)	1
Air and noise pollution	Cerebrovascular disease	SMPDL3B	0.905(0.751,1.091)	1
Air and noise pollution	Cerebrovascular disease	SMS	1.037(0.807,1.332)	1
Air and noise pollution	Cerebrovascular disease	SMTN	1.087(0.881,1.343)	1
Air and noise pollution	Cerebrovascular disease	SNAP23	1.047(0.857,1.278)	1
Air and noise pollution	Cerebrovascular disease	SNAP25	1.07(0.855,1.34)	1
Air and noise pollution	Cerebrovascular disease	SNAP29	1.051(0.857,1.289)	1
Air and noise pollution	Cerebrovascular disease	SNAPIN	1.12(0.913,1.375)	1
Air and noise pollution	Cerebrovascular disease	SNCA	1.057(0.817,1.367)	1
Air and noise pollution	Cerebrovascular disease	SNCG	1.034(0.854,1.252)	1
Air and noise pollution	Cerebrovascular disease	SNED1	1.036(0.796,1.35)	1
Air and noise pollution	Cerebrovascular disease	SNRPB2	1.107(0.875,1.402)	1
Air and noise pollution	Cerebrovascular disease	SNX15	1.11(0.897,1.375)	1
Air and noise pollution	Cerebrovascular disease	SNX18	1.112(0.882,1.4)	1
Air and noise pollution	Cerebrovascular disease	SNX2	1.067(0.859,1.326)	1
Air and noise pollution	Cerebrovascular disease	SNX5	1.001(0.78,1.286)	1
Air and noise pollution	Cerebrovascular disease	SNX9	1.103(0.906,1.343)	1
Air and noise pollution	Cerebrovascular disease	SOD1	1.051(0.876,1.261)	1
Air and noise pollution	Cerebrovascular disease	SOD2	0.936(0.802,1.094)	1
Air and noise pollution	Cerebrovascular disease	SOD3	1.028(0.899,1.175)	1
Air and noise pollution	Cerebrovascular disease	SORCS2	1.042(0.823,1.321)	1
Air and noise pollution	Cerebrovascular disease	SORD	0.925(0.756,1.133)	1
Air and noise pollution	Cerebrovascular disease	SORT1	0.889(0.728,1.086)	1
Air and noise pollution	Cerebrovascular disease	SOWAHA	1.242(0.841,1.833)	1
Air and noise pollution	Cerebrovascular disease	SOX9	1.028(0.822,1.286)	1
Air and noise pollution	Cerebrovascular disease	SPACA5_SPACA5B	0.909(0.714,1.157)	1
Air and noise pollution	Cerebrovascular disease	SPAG1	1.117(0.865,1.444)	1
Air and noise pollution	Cerebrovascular disease	SPARC	1.025(0.864,1.217)	1
Air and noise pollution	Cerebrovascular disease	SPARCL1	1.066(0.887,1.282)	1
Air and noise pollution	Cerebrovascular disease	SPART	1.105(0.847,1.442)	1
Air and noise pollution	Cerebrovascular disease	SPESP1	0.915(0.757,1.105)	1
Air and noise pollution	Cerebrovascular disease	SPINK1	1.051(0.845,1.306)	1
Air and noise pollution	Cerebrovascular disease	SPINK2	0.906(0.685,1.197)	1
Air and noise pollution	Cerebrovascular disease	SPINK4	1.073(0.847,1.359)	1
Air and noise pollution	Cerebrovascular disease	SPINK5	0.94(0.769,1.149)	1
Air and noise pollution	Cerebrovascular disease	SPINK6	1.134(0.921,1.396)	1
Air and noise pollution	Cerebrovascular disease	SPINK8	0.913(0.737,1.132)	1
Air and noise pollution	Cerebrovascular disease	SPINT1	0.997(0.822,1.209)	1
Air and noise pollution	Cerebrovascular disease	SPINT2	1.063(0.829,1.363)	1
Air and noise pollution	Cerebrovascular disease	SPINT3	1.096(0.749,1.603)	1
Air and noise pollution	Cerebrovascular disease	SPOCK1	0.964(0.779,1.192)	1
Air and noise pollution	Cerebrovascular disease	SPON1	0.919(0.723,1.168)	1
Air and noise pollution	Cerebrovascular disease	SPP1	0.905(0.723,1.133)	1
Air and noise pollution	Cerebrovascular disease	SPRING1	0.969(0.767,1.223)	1
Air and noise pollution	Cerebrovascular disease	SPRR1B	0.953(0.755,1.205)	1
Air and noise pollution	Cerebrovascular disease	SPRR3	1.031(0.79,1.344)	1
Air and noise pollution	Cerebrovascular disease	SPRY2	1.043(0.853,1.274)	1
Air and noise pollution	Cerebrovascular disease	SPTLC1	1.053(0.904,1.226)	1
Air and noise pollution	Cerebrovascular disease	SRC	1.05(0.858,1.285)	1
Air and noise pollution	Cerebrovascular disease	SRP14	0.97(0.763,1.233)	1
Air and noise pollution	Cerebrovascular disease	SRPK2	1.03(0.855,1.24)	1
Air and noise pollution	Cerebrovascular disease	SSB	0.954(0.735,1.238)	1
Air and noise pollution	Cerebrovascular disease	SSC4D	0.897(0.731,1.1)	1
Air and noise pollution	Cerebrovascular disease	SSC5D	0.901(0.739,1.098)	1
Air and noise pollution	Cerebrovascular disease	SSH3	1.064(0.923,1.227)	1
Air and noise pollution	Cerebrovascular disease	SSNA1	1.045(0.83,1.317)	1
Air and noise pollution	Cerebrovascular disease	ST13	1.109(0.904,1.362)	1
Air and noise pollution	Cerebrovascular disease	ST3GAL1	1.052(0.899,1.23)	1
Air and noise pollution	Cerebrovascular disease	ST6GAL1	1.025(0.834,1.259)	1
Air and noise pollution	Cerebrovascular disease	ST8SIA1	1.234(0.803,1.898)	1
Air and noise pollution	Cerebrovascular disease	STAB2	0.907(0.755,1.089)	1
Air and noise pollution	Cerebrovascular disease	STAM	1.077(0.819,1.416)	1
Air and noise pollution	Cerebrovascular disease	STAMBP	1.078(0.875,1.327)	1
Air and noise pollution	Cerebrovascular disease	STAT2	1.149(0.891,1.483)	1
Air and noise pollution	Cerebrovascular disease	STAT5B	1.097(0.886,1.357)	1
Air and noise pollution	Cerebrovascular disease	STAU1	0.955(0.754,1.21)	1
Air and noise pollution	Cerebrovascular disease	STC1	0.889(0.694,1.137)	1
Air and noise pollution	Cerebrovascular disease	STC2	0.974(0.789,1.203)	1
Air and noise pollution	Cerebrovascular disease	STIP1	1.062(0.881,1.279)	1
Air and noise pollution	Cerebrovascular disease	STK11	1.037(0.851,1.265)	1
Air and noise pollution	Cerebrovascular disease	STK24	1.078(0.859,1.352)	1
Air and noise pollution	Cerebrovascular disease	STK4	1.065(0.861,1.319)	1
Air and noise pollution	Cerebrovascular disease	STOML2	1.139(0.908,1.427)	1
Air and noise pollution	Cerebrovascular disease	STX16	0.982(0.806,1.195)	1
Air and noise pollution	Cerebrovascular disease	STX3	1.156(0.892,1.497)	1
Air and noise pollution	Cerebrovascular disease	STX4	0.997(0.855,1.164)	1
Air and noise pollution	Cerebrovascular disease	STX5	1.055(0.824,1.349)	1
Air and noise pollution	Cerebrovascular disease	STX8	1.088(0.916,1.292)	1
Air and noise pollution	Cerebrovascular disease	STXBP1	0.979(0.779,1.23)	1
Air and noise pollution	Cerebrovascular disease	STXBP3	1(0.82,1.22)	1
Air and noise pollution	Cerebrovascular disease	SUGP1	1.05(0.811,1.361)	1
Air and noise pollution	Cerebrovascular disease	SUGT1	1.084(0.857,1.371)	1
Air and noise pollution	Cerebrovascular disease	SULT1A1	1.137(0.904,1.429)	1
Air and noise pollution	Cerebrovascular disease	SUMF2	1.059(0.852,1.316)	1
Air and noise pollution	Cerebrovascular disease	SUOX	0.981(0.768,1.253)	1
Air and noise pollution	Cerebrovascular disease	SUSD1	0.929(0.73,1.183)	1
Air and noise pollution	Cerebrovascular disease	SUSD4	0.954(0.747,1.218)	1
Air and noise pollution	Cerebrovascular disease	SUSD5	1.046(0.842,1.299)	1
Air and noise pollution	Cerebrovascular disease	SV2A	0.965(0.754,1.236)	1
Air and noise pollution	Cerebrovascular disease	SWAP70	0.975(0.744,1.278)	1
Air and noise pollution	Cerebrovascular disease	SYAP1	1.129(0.865,1.474)	1
Air and noise pollution	Cerebrovascular disease	SYT1	1.084(0.836,1.406)	1
Air and noise pollution	Cerebrovascular disease	SYTL4	0.995(0.803,1.233)	1
Air and noise pollution	Cerebrovascular disease	TAB2	1.03(0.825,1.286)	1
Air and noise pollution	Cerebrovascular disease	TACC3	0.923(0.75,1.136)	1
Air and noise pollution	Cerebrovascular disease	TACSTD2	1.031(0.85,1.251)	1
Air and noise pollution	Cerebrovascular disease	TADA3	1.123(0.888,1.421)	1
Air and noise pollution	Cerebrovascular disease	TAFA5	0.962(0.789,1.173)	1
Air and noise pollution	Cerebrovascular disease	TAGLN3	1.089(0.853,1.389)	1
Air and noise pollution	Cerebrovascular disease	TALDO1	0.989(0.774,1.264)	1
Air and noise pollution	Cerebrovascular disease	TANK	1.085(0.892,1.321)	1
Air and noise pollution	Cerebrovascular disease	TAP1	0.912(0.769,1.082)	1
Air and noise pollution	Cerebrovascular disease	TARBP2	1.011(0.843,1.213)	1
Air and noise pollution	Cerebrovascular disease	TARM1	1.035(0.783,1.369)	1
Air and noise pollution	Cerebrovascular disease	TARS1	1.055(0.908,1.225)	1
Air and noise pollution	Cerebrovascular disease	TAX1BP1	1.124(0.915,1.382)	1
Air and noise pollution	Cerebrovascular disease	TBC1D17	1.005(0.854,1.182)	1
Air and noise pollution	Cerebrovascular disease	TBC1D23	0.989(0.818,1.196)	1
Air and noise pollution	Cerebrovascular disease	TBC1D5	1.02(0.847,1.228)	1
Air and noise pollution	Cerebrovascular disease	TBCA	1.09(0.849,1.399)	1
Air and noise pollution	Cerebrovascular disease	TBCB	1.071(0.851,1.348)	1
Air and noise pollution	Cerebrovascular disease	TBCC	1.144(0.917,1.428)	1
Air and noise pollution	Cerebrovascular disease	TBL1X	1.109(0.904,1.361)	1
Air and noise pollution	Cerebrovascular disease	TCL1A	1.053(0.84,1.32)	1
Air and noise pollution	Cerebrovascular disease	TCL1B	0.947(0.733,1.225)	1
Air and noise pollution	Cerebrovascular disease	TCN1	0.908(0.716,1.152)	1
Air and noise pollution	Cerebrovascular disease	TCN2	1.055(0.88,1.265)	1
Air and noise pollution	Cerebrovascular disease	TCOF1	0.995(0.821,1.205)	1
Air and noise pollution	Cerebrovascular disease	TDGF1	0.998(0.823,1.21)	1
Air and noise pollution	Cerebrovascular disease	TDO2	1.067(0.868,1.312)	1
Air and noise pollution	Cerebrovascular disease	TDP1	1.077(0.891,1.302)	1
Air and noise pollution	Cerebrovascular disease	TDRKH	0.994(0.838,1.18)	1
Air and noise pollution	Cerebrovascular disease	TEF	1.058(0.825,1.356)	1
Air and noise pollution	Cerebrovascular disease	TET2	1.206(0.892,1.63)	1
Air and noise pollution	Cerebrovascular disease	TEX101	0.88(0.714,1.085)	1
Air and noise pollution	Cerebrovascular disease	TEX33	0.954(0.81,1.124)	1
Air and noise pollution	Cerebrovascular disease	TF	0.882(0.67,1.162)	1
Air and noise pollution	Cerebrovascular disease	TFF1	1.043(0.823,1.322)	1
Air and noise pollution	Cerebrovascular disease	TFF2	0.968(0.788,1.19)	1
Air and noise pollution	Cerebrovascular disease	TFF3	1.075(0.825,1.401)	1
Air and noise pollution	Cerebrovascular disease	TFPI	1.038(0.839,1.285)	1
Air and noise pollution	Cerebrovascular disease	TFPI2	0.847(0.643,1.114)	1
Air and noise pollution	Cerebrovascular disease	TFRC	0.989(0.798,1.227)	1
Air and noise pollution	Cerebrovascular disease	TG	1.138(0.925,1.399)	1
Air and noise pollution	Cerebrovascular disease	TGFA	1.083(0.854,1.374)	1
Air and noise pollution	Cerebrovascular disease	TGFB1	0.959(0.786,1.169)	1
Air and noise pollution	Cerebrovascular disease	TGFB2	0.981(0.826,1.164)	1
Air and noise pollution	Cerebrovascular disease	TGFBI	0.987(0.868,1.123)	1
Air and noise pollution	Cerebrovascular disease	TGFBR1	1.045(0.756,1.443)	1
Air and noise pollution	Cerebrovascular disease	TGFBR2	0.871(0.696,1.09)	1
Air and noise pollution	Cerebrovascular disease	TGFBR3	0.94(0.747,1.183)	1
Air and noise pollution	Cerebrovascular disease	TGM2	1.038(0.844,1.277)	1
Air and noise pollution	Cerebrovascular disease	TGOLN2	0.998(0.82,1.214)	1
Air and noise pollution	Cerebrovascular disease	THAP12	1.082(0.905,1.293)	1
Air and noise pollution	Cerebrovascular disease	THBD	0.927(0.747,1.152)	1
Air and noise pollution	Cerebrovascular disease	THBS4	0.918(0.77,1.094)	1
Air and noise pollution	Cerebrovascular disease	THOP1	0.961(0.78,1.183)	1
Air and noise pollution	Cerebrovascular disease	THRAP3	1.16(0.911,1.478)	1
Air and noise pollution	Cerebrovascular disease	THSD1	0.842(0.644,1.1)	1
Air and noise pollution	Cerebrovascular disease	THTPA	1.13(0.912,1.401)	1
Air and noise pollution	Cerebrovascular disease	TIA1	1.065(0.857,1.324)	1
Air and noise pollution	Cerebrovascular disease	TIE1	0.996(0.867,1.143)	1
Air and noise pollution	Cerebrovascular disease	TIGAR	1.018(0.91,1.138)	1
Air and noise pollution	Cerebrovascular disease	TIGIT	1.034(0.926,1.154)	1
Air and noise pollution	Cerebrovascular disease	TIMD4	0.912(0.733,1.134)	1
Air and noise pollution	Cerebrovascular disease	TIMM10	1.098(0.866,1.391)	1
Air and noise pollution	Cerebrovascular disease	TIMM8A	1.06(0.849,1.324)	1
Air and noise pollution	Cerebrovascular disease	TIMP1	0.881(0.711,1.092)	1
Air and noise pollution	Cerebrovascular disease	TIMP2	0.86(0.641,1.154)	1
Air and noise pollution	Cerebrovascular disease	TIMP3	1.016(0.828,1.246)	1
Air and noise pollution	Cerebrovascular disease	TIMP4	1.005(0.832,1.214)	1
Air and noise pollution	Cerebrovascular disease	TINAGL1	1.095(0.902,1.329)	1
Air and noise pollution	Cerebrovascular disease	TJAP1	1.005(0.839,1.203)	1
Air and noise pollution	Cerebrovascular disease	TK1	1.036(0.85,1.264)	1
Air and noise pollution	Cerebrovascular disease	TJP3	1.057(0.875,1.277)	1
Air and noise pollution	Cerebrovascular disease	TLR2	1.041(0.825,1.315)	1
Air and noise pollution	Cerebrovascular disease	TLR3	1.057(0.847,1.32)	1
Air and noise pollution	Cerebrovascular disease	TMCO5A	0.941(0.758,1.168)	1
Air and noise pollution	Cerebrovascular disease	TMED1	1.016(0.738,1.398)	1
Air and noise pollution	Cerebrovascular disease	TMED10	1.167(0.911,1.496)	1
Air and noise pollution	Cerebrovascular disease	TMED4	1.059(0.853,1.313)	1
Air and noise pollution	Cerebrovascular disease	TMED8	1.024(0.825,1.271)	1
Air and noise pollution	Cerebrovascular disease	TMEM106A	0.941(0.739,1.199)	1
Air and noise pollution	Cerebrovascular disease	TMEM25	0.935(0.706,1.24)	1
Air and noise pollution	Cerebrovascular disease	TMPRSS11D	0.997(0.787,1.264)	1
Air and noise pollution	Cerebrovascular disease	TMPRSS15	1.086(0.876,1.348)	1
Air and noise pollution	Cerebrovascular disease	TMPRSS5	0.928(0.764,1.127)	1
Air and noise pollution	Cerebrovascular disease	TMSB10	1.118(0.867,1.443)	1
Air and noise pollution	Cerebrovascular disease	TNF	0.916(0.702,1.194)	1
Air and noise pollution	Cerebrovascular disease	TNFAIP8	1.151(0.922,1.437)	1
Air and noise pollution	Cerebrovascular disease	TNFAIP8L2	1.076(0.822,1.407)	1
Air and noise pollution	Cerebrovascular disease	TNFRSF10B	0.933(0.739,1.179)	1
Air and noise pollution	Cerebrovascular disease	TNFRSF11A	0.961(0.757,1.219)	1
Air and noise pollution	Cerebrovascular disease	TNFRSF12A	0.986(0.803,1.212)	1
Air and noise pollution	Cerebrovascular disease	TNFRSF13B	0.97(0.783,1.203)	1
Air and noise pollution	Cerebrovascular disease	TNFRSF13C	1.114(0.906,1.371)	1
Air and noise pollution	Cerebrovascular disease	TNFRSF14	0.939(0.748,1.179)	1
Air and noise pollution	Cerebrovascular disease	TNFRSF19	0.963(0.792,1.171)	1
Air and noise pollution	Cerebrovascular disease	TNFRSF1A	0.884(0.708,1.104)	1
Air and noise pollution	Cerebrovascular disease	TNFRSF1B	0.958(0.747,1.228)	1
Air and noise pollution	Cerebrovascular disease	TNFRSF21	0.918(0.748,1.127)	1
Air and noise pollution	Cerebrovascular disease	TNFRSF4	0.864(0.677,1.104)	1
Air and noise pollution	Cerebrovascular disease	TNFRSF6B	0.949(0.797,1.131)	1
Air and noise pollution	Cerebrovascular disease	TNFRSF8	0.992(0.771,1.276)	1
Air and noise pollution	Cerebrovascular disease	TNFRSF9	1.051(0.823,1.342)	1
Air and noise pollution	Cerebrovascular disease	TNFSF10	0.999(0.853,1.17)	1
Air and noise pollution	Cerebrovascular disease	TNFSF11	0.989(0.784,1.248)	1
Air and noise pollution	Cerebrovascular disease	TNFSF12	1.075(0.865,1.335)	1
Air and noise pollution	Cerebrovascular disease	TNFSF13	0.98(0.777,1.237)	1
Air and noise pollution	Cerebrovascular disease	TNFSF13B	0.9(0.729,1.112)	1
Air and noise pollution	Cerebrovascular disease	TNFSF14	1.017(0.807,1.282)	1
Air and noise pollution	Cerebrovascular disease	TNIP1	1.05(0.856,1.288)	1
Air and noise pollution	Cerebrovascular disease	TNN	1.035(0.806,1.328)	1
Air and noise pollution	Cerebrovascular disease	TNNI3	1.006(0.803,1.26)	1
Air and noise pollution	Cerebrovascular disease	TNPO1	1.024(0.78,1.344)	1
Air and noise pollution	Cerebrovascular disease	TNR	1(0.826,1.212)	1
Air and noise pollution	Cerebrovascular disease	TNXB	1.01(0.829,1.231)	1
Air and noise pollution	Cerebrovascular disease	TOMM20	1.091(0.847,1.405)	1
Air and noise pollution	Cerebrovascular disease	TOP1	1.04(0.815,1.327)	1
Air and noise pollution	Cerebrovascular disease	TOP1MT	1.013(0.776,1.323)	1
Air and noise pollution	Cerebrovascular disease	TOR1AIP1	1.117(0.869,1.437)	1
Air and noise pollution	Cerebrovascular disease	TP53	1.098(0.907,1.328)	1
Air and noise pollution	Cerebrovascular disease	TP53BP1	1.06(0.841,1.336)	1
Air and noise pollution	Cerebrovascular disease	TP53INP1	1.006(0.839,1.207)	1
Air and noise pollution	Cerebrovascular disease	TP73	1.016(0.769,1.344)	1
Air and noise pollution	Cerebrovascular disease	TPBGL	1.066(0.863,1.316)	1
Air and noise pollution	Cerebrovascular disease	TPD52L2	0.996(0.774,1.281)	1
Air and noise pollution	Cerebrovascular disease	TPK1	1.04(0.842,1.284)	1
Air and noise pollution	Cerebrovascular disease	TPM3	0.936(0.759,1.153)	1
Air and noise pollution	Cerebrovascular disease	TPP1	0.994(0.787,1.254)	1
Air and noise pollution	Cerebrovascular disease	TPPP2	1.022(0.816,1.281)	1
Air and noise pollution	Cerebrovascular disease	TPR	0.974(0.746,1.271)	1
Air and noise pollution	Cerebrovascular disease	TPRKB	0.968(0.804,1.165)	1
Air and noise pollution	Cerebrovascular disease	TPSAB1	1.01(0.802,1.274)	1
Air and noise pollution	Cerebrovascular disease	TPSD1	0.907(0.78,1.055)	1
Air and noise pollution	Cerebrovascular disease	TPSG1	1.105(0.846,1.443)	1
Air and noise pollution	Cerebrovascular disease	TPT1	0.935(0.705,1.24)	1
Air and noise pollution	Cerebrovascular disease	TRAF2	1.047(0.885,1.239)	1
Air and noise pollution	Cerebrovascular disease	TRAF3IP2	1.076(0.893,1.295)	1
Air and noise pollution	Cerebrovascular disease	TRDMT1	1.093(0.814,1.469)	1
Air and noise pollution	Cerebrovascular disease	TREH	0.945(0.785,1.138)	1
Air and noise pollution	Cerebrovascular disease	TREM2	0.919(0.767,1.1)	1
Air and noise pollution	Cerebrovascular disease	TREML1	1.106(0.886,1.38)	1
Air and noise pollution	Cerebrovascular disease	TREML2	1.052(0.85,1.302)	1
Air and noise pollution	Cerebrovascular disease	TRIAP1	1.078(0.867,1.341)	1
Air and noise pollution	Cerebrovascular disease	TRIM21	1.04(0.864,1.253)	1
Air and noise pollution	Cerebrovascular disease	TRIM25	1.038(0.841,1.281)	1
Air and noise pollution	Cerebrovascular disease	TRIM26	1.051(0.823,1.343)	1
Air and noise pollution	Cerebrovascular disease	TRIM40	0.973(0.829,1.143)	1
Air and noise pollution	Cerebrovascular disease	TRIM5	1.022(0.86,1.214)	1
Air and noise pollution	Cerebrovascular disease	TRIM58	0.95(0.771,1.17)	1
Air and noise pollution	Cerebrovascular disease	TRPV3	1.106(0.83,1.474)	1
Air and noise pollution	Cerebrovascular disease	TSC1	1.115(0.91,1.366)	1
Air and noise pollution	Cerebrovascular disease	TSC22D1	1.113(0.878,1.411)	1
Air and noise pollution	Cerebrovascular disease	TSLP	1.128(0.878,1.45)	1
Air and noise pollution	Cerebrovascular disease	TSNAX	1.096(0.866,1.388)	1
Air and noise pollution	Cerebrovascular disease	TSPAN1	1.042(0.85,1.279)	1
Air and noise pollution	Cerebrovascular disease	TSPAN15	0.935(0.679,1.288)	1
Air and noise pollution	Cerebrovascular disease	TSPAN7	1.097(0.817,1.473)	1
Air and noise pollution	Cerebrovascular disease	TSPAN8	1.081(0.86,1.36)	1
Air and noise pollution	Cerebrovascular disease	TST	1.029(0.814,1.301)	1
Air and noise pollution	Cerebrovascular disease	TTF2	1.148(0.856,1.539)	1
Air and noise pollution	Cerebrovascular disease	TTN	1.147(0.921,1.43)	1
Air and noise pollution	Cerebrovascular disease	TTR	0.924(0.745,1.146)	1
Air and noise pollution	Cerebrovascular disease	TUBB3	0.977(0.798,1.197)	1
Air and noise pollution	Cerebrovascular disease	TWF2	0.96(0.755,1.22)	1
Air and noise pollution	Cerebrovascular disease	TXK	1.062(0.921,1.224)	1
Air and noise pollution	Cerebrovascular disease	TXLNA	1.085(0.873,1.348)	1
Air and noise pollution	Cerebrovascular disease	TXN	1.071(0.828,1.387)	1
Air and noise pollution	Cerebrovascular disease	TXNDC15	0.881(0.695,1.117)	1
Air and noise pollution	Cerebrovascular disease	TXNDC5	1.028(0.827,1.279)	1
Air and noise pollution	Cerebrovascular disease	TXNDC9	1.131(0.885,1.446)	1
Air and noise pollution	Cerebrovascular disease	TXNL1	1.025(0.832,1.263)	1
Air and noise pollution	Cerebrovascular disease	TXNRD1	1.029(0.84,1.262)	1
Air and noise pollution	Cerebrovascular disease	TYMP	0.993(0.804,1.227)	1
Air and noise pollution	Cerebrovascular disease	TYRP1	1.068(0.847,1.348)	1
Air and noise pollution	Cerebrovascular disease	UBAC1	1.076(0.896,1.293)	1
Air and noise pollution	Cerebrovascular disease	UBE2B	1.036(0.805,1.333)	1
Air and noise pollution	Cerebrovascular disease	UBE2L6	1.095(0.877,1.368)	1
Air and noise pollution	Cerebrovascular disease	UBXN1	1.149(0.929,1.42)	1
Air and noise pollution	Cerebrovascular disease	UFD1	0.986(0.798,1.217)	1
Air and noise pollution	Cerebrovascular disease	UGDH	1.101(0.883,1.372)	1
Air and noise pollution	Cerebrovascular disease	UHRF2	0.918(0.673,1.252)	1
Air and noise pollution	Cerebrovascular disease	UMOD	0.915(0.727,1.153)	1
Air and noise pollution	Cerebrovascular disease	UNC5D	0.931(0.696,1.245)	1
Air and noise pollution	Cerebrovascular disease	UNC79	1.096(0.903,1.331)	1
Air and noise pollution	Cerebrovascular disease	UNG	1.07(0.868,1.319)	1
Air and noise pollution	Cerebrovascular disease	UPB1	0.898(0.737,1.094)	1
Air and noise pollution	Cerebrovascular disease	UPK3A	1.062(0.895,1.261)	1
Air and noise pollution	Cerebrovascular disease	UPK3BL1	0.834(0.553,1.257)	1
Air and noise pollution	Cerebrovascular disease	UROD	1.072(0.845,1.36)	1
Air and noise pollution	Cerebrovascular disease	USO1	1.08(0.875,1.331)	1
Air and noise pollution	Cerebrovascular disease	USP25	1.09(0.864,1.375)	1
Air and noise pollution	Cerebrovascular disease	USP47	0.924(0.716,1.192)	1
Air and noise pollution	Cerebrovascular disease	USP8	1.055(0.869,1.282)	1
Air and noise pollution	Cerebrovascular disease	UXS1	1.175(0.867,1.593)	1
Air and noise pollution	Cerebrovascular disease	VAMP5	1.034(0.855,1.25)	1
Air and noise pollution	Cerebrovascular disease	VAMP8	1.028(0.794,1.33)	1
Air and noise pollution	Cerebrovascular disease	VASH1	1.022(0.826,1.264)	1
Air and noise pollution	Cerebrovascular disease	VASN	1.057(0.866,1.29)	1
Air and noise pollution	Cerebrovascular disease	VASP	1.011(0.792,1.291)	1
Air and noise pollution	Cerebrovascular disease	VAV3	1.094(0.877,1.366)	1
Air and noise pollution	Cerebrovascular disease	VCAM1	1.085(0.896,1.313)	1
Air and noise pollution	Cerebrovascular disease	VCAN	0.9(0.735,1.103)	1
Air and noise pollution	Cerebrovascular disease	VCPKMT	1.05(0.873,1.262)	1
Air and noise pollution	Cerebrovascular disease	VEGFA	0.917(0.701,1.199)	1
Air and noise pollution	Cerebrovascular disease	VEGFB	1.015(0.814,1.266)	1
Air and noise pollution	Cerebrovascular disease	VEGFC	0.998(0.785,1.269)	1
Air and noise pollution	Cerebrovascular disease	VEGFD	1.107(0.908,1.35)	1
Air and noise pollution	Cerebrovascular disease	VGF	1.031(0.812,1.309)	1
Air and noise pollution	Cerebrovascular disease	VIT	0.991(0.836,1.175)	1
Air and noise pollution	Cerebrovascular disease	VMO1	1.007(0.822,1.235)	1
Air and noise pollution	Cerebrovascular disease	VNN2	0.939(0.723,1.218)	1
Air and noise pollution	Cerebrovascular disease	VPS28	1.032(0.807,1.319)	1
Air and noise pollution	Cerebrovascular disease	VPS37A	0.976(0.819,1.163)	1
Air and noise pollution	Cerebrovascular disease	VPS4B	1.034(0.824,1.299)	1
Air and noise pollution	Cerebrovascular disease	VPS53	1.002(0.836,1.202)	1
Air and noise pollution	Cerebrovascular disease	VSIG10	0.954(0.791,1.15)	1
Air and noise pollution	Cerebrovascular disease	VSIG10L	0.887(0.737,1.068)	1
Air and noise pollution	Cerebrovascular disease	VSIG2	1.062(0.886,1.274)	1
Air and noise pollution	Cerebrovascular disease	VSIG4	0.987(0.781,1.246)	1
Air and noise pollution	Cerebrovascular disease	VSNL1	0.904(0.719,1.135)	1
Air and noise pollution	Cerebrovascular disease	VSTM1	1.105(0.881,1.386)	1
Air and noise pollution	Cerebrovascular disease	VSTM2B	0.829(0.605,1.136)	1
Air and noise pollution	Cerebrovascular disease	VSTM2L	1(0.823,1.217)	1
Air and noise pollution	Cerebrovascular disease	VTA1	1.093(0.877,1.362)	1
Air and noise pollution	Cerebrovascular disease	VTCN1	1.121(0.873,1.438)	1
Air and noise pollution	Cerebrovascular disease	VWA5A	1.02(0.833,1.249)	1
Air and noise pollution	Cerebrovascular disease	VWC2	0.935(0.754,1.159)	1
Air and noise pollution	Cerebrovascular disease	VWC2L	1.093(0.753,1.585)	1
Air and noise pollution	Cerebrovascular disease	WAS	1.017(0.837,1.236)	1
Air and noise pollution	Cerebrovascular disease	WASF1	1.036(0.871,1.233)	1
Air and noise pollution	Cerebrovascular disease	WASF3	1.024(0.866,1.212)	1
Air and noise pollution	Cerebrovascular disease	WASHC3	1.007(0.804,1.261)	1
Air and noise pollution	Cerebrovascular disease	WFDC1	0.967(0.801,1.167)	1
Air and noise pollution	Cerebrovascular disease	WFDC12	1.069(0.862,1.326)	1
Air and noise pollution	Cerebrovascular disease	WFDC2	0.979(0.785,1.221)	1
Air and noise pollution	Cerebrovascular disease	WFIKKN1	0.909(0.734,1.126)	1
Air and noise pollution	Cerebrovascular disease	WFIKKN2	0.966(0.792,1.177)	1
Air and noise pollution	Cerebrovascular disease	WIF1	0.975(0.787,1.207)	1
Air and noise pollution	Cerebrovascular disease	WNT9A	1.017(0.771,1.343)	1
Air and noise pollution	Cerebrovascular disease	WWP2	1.08(0.897,1.301)	1
Air and noise pollution	Cerebrovascular disease	XCL1	0.907(0.712,1.154)	1
Air and noise pollution	Cerebrovascular disease	XG	1.113(0.85,1.459)	1
Air and noise pollution	Cerebrovascular disease	XIAP	1.137(0.883,1.465)	1
Air and noise pollution	Cerebrovascular disease	XPNPEP2	0.903(0.729,1.118)	1
Air and noise pollution	Cerebrovascular disease	XRCC4	1.119(0.917,1.367)	1
Air and noise pollution	Cerebrovascular disease	YAP1	1.099(0.879,1.374)	1
Air and noise pollution	Cerebrovascular disease	YARS1	1.044(0.82,1.328)	1
Air and noise pollution	Cerebrovascular disease	YES1	1.057(0.868,1.288)	1
Air and noise pollution	Cerebrovascular disease	YJU2	1.135(0.843,1.528)	1
Air and noise pollution	Cerebrovascular disease	YOD1	1.091(0.898,1.325)	1
Air and noise pollution	Cerebrovascular disease	YTHDF3	1.042(0.839,1.295)	1
Air and noise pollution	Cerebrovascular disease	YWHAQ	1.088(0.837,1.413)	1
Air and noise pollution	Cerebrovascular disease	YY1	1.049(0.818,1.346)	1
Air and noise pollution	Cerebrovascular disease	ZBTB17	0.894(0.712,1.122)	1
Air and noise pollution	Cerebrovascular disease	ZFYVE19	1.037(0.828,1.299)	1
Air and noise pollution	Cerebrovascular disease	ZHX2	1.183(0.913,1.534)	1
Air and noise pollution	Cerebrovascular disease	ZNF174	0.991(0.835,1.178)	1
Air and noise pollution	Cerebrovascular disease	ZNF75D	0.838(0.631,1.114)	1
Air and noise pollution	Cerebrovascular disease	ZNF830	1.13(0.926,1.38)	1
Air and noise pollution	Cerebrovascular disease	ZNRD2	0.997(0.797,1.248)	1
Air and noise pollution	Cerebrovascular disease	ZNRF4	1.106(0.926,1.32)	1
Air and noise pollution	Cerebrovascular disease	ZP3	1.168(0.915,1.492)	1
Air and noise pollution	Cerebrovascular disease	ZP4	1.177(0.862,1.607)	1
Air and noise pollution	Cerebrovascular disease	ATG16L1	1.06(0.854,1.314)	1
Air and noise pollution	Cerebrovascular disease	ATG4A	1.057(0.872,1.282)	1
Air and noise pollution	Cerebrovascular disease	ATOX1	1.043(0.816,1.334)	1
Air and noise pollution	Cerebrovascular disease	ATP1B1	1.035(0.784,1.365)	1
Air and noise pollution	Cerebrovascular disease	ATP1B3	0.99(0.783,1.253)	1
Air and noise pollution	Cerebrovascular disease	ATP2B4	1.083(0.851,1.377)	1
Air and noise pollution	Cerebrovascular disease	ATP5F1D	1.113(0.896,1.382)	1
Air and noise pollution	Cerebrovascular disease	ATP5IF1	0.975(0.771,1.231)	1
Air and noise pollution	Cerebrovascular disease	ATP5PO	0.834(0.604,1.15)	1
Air and noise pollution	Cerebrovascular disease	ATP6AP2	0.954(0.748,1.216)	1
Air and noise pollution	Cerebrovascular disease	ATP6V1D	1.079(0.873,1.334)	1
Air and noise pollution	Cerebrovascular disease	ATP6V1F	1.034(0.821,1.302)	1
Air and noise pollution	Cerebrovascular disease	ATP6V1G2	0.93(0.741,1.168)	1
Air and noise pollution	Cerebrovascular disease	ATRAID	0.891(0.708,1.121)	1
Air and noise pollution	Cerebrovascular disease	ATXN10	1.009(0.817,1.246)	1
Air and noise pollution	Cerebrovascular disease	ATXN2	1.066(0.839,1.355)	1
Air and noise pollution	Cerebrovascular disease	ATXN3	1.074(0.865,1.333)	1
Air and noise pollution	Cerebrovascular disease	AXIN1	1.074(0.886,1.301)	1
Air and noise pollution	Cerebrovascular disease	AXL	0.903(0.753,1.083)	1
Air and noise pollution	Cerebrovascular disease	AZI2	1.126(0.9,1.409)	1
Air and noise pollution	Cerebrovascular disease	B2M	1.089(0.853,1.39)	1
Air and noise pollution	Cerebrovascular disease	B3GAT3	0.866(0.69,1.088)	1
Air and noise pollution	Cerebrovascular disease	B4GALT1	0.988(0.803,1.215)	1
Air and noise pollution	Cerebrovascular disease	B4GAT1	0.982(0.786,1.228)	1
Air and noise pollution	Cerebrovascular disease	BACH1	1.037(0.875,1.229)	1
Air and noise pollution	Cerebrovascular disease	BAG3	1.033(0.831,1.284)	1
Air and noise pollution	Cerebrovascular disease	BAG6	1.084(0.926,1.27)	1
Air and noise pollution	Cerebrovascular disease	BAIAP2	0.889(0.696,1.135)	1
Air and noise pollution	Cerebrovascular disease	BAMBI	0.906(0.76,1.08)	1
Air and noise pollution	Cerebrovascular disease	BANK1	1.034(0.854,1.253)	1
Air and noise pollution	Cerebrovascular disease	BAP18	1.091(0.876,1.359)	1
Air and noise pollution	Cerebrovascular disease	BATF	1.169(0.851,1.605)	1
Air and noise pollution	Cerebrovascular disease	BAX	1.106(0.91,1.343)	1
Air and noise pollution	Cerebrovascular disease	BCAM	1.053(0.874,1.267)	1
Air and noise pollution	Cerebrovascular disease	BCAN	0.949(0.785,1.146)	1
Air and noise pollution	Cerebrovascular disease	BCAT1	1.137(0.93,1.391)	1
Air and noise pollution	Cerebrovascular disease	BCAT2	1.108(0.865,1.42)	1
Air and noise pollution	Cerebrovascular disease	BCHE	0.966(0.765,1.219)	1
Air and noise pollution	Cerebrovascular disease	BCL2L1	1.065(0.834,1.36)	1
Air and noise pollution	Cerebrovascular disease	BCL2L11	1.008(0.846,1.2)	1
Air and noise pollution	Cerebrovascular disease	BCL2L15	1.19(0.908,1.559)	1
Air and noise pollution	Cerebrovascular disease	BCL7A	1.062(0.88,1.281)	1
Air and noise pollution	Cerebrovascular disease	BCR	1.089(0.884,1.341)	1
Air and noise pollution	Cerebrovascular disease	BDNF	1.041(0.827,1.311)	1
Air and noise pollution	Cerebrovascular disease	BHMT2	0.907(0.719,1.143)	1
Air and noise pollution	Cerebrovascular disease	BID	0.98(0.761,1.262)	1
Air and noise pollution	Cerebrovascular disease	BIN2	1.063(0.877,1.287)	1
Air and noise pollution	Cerebrovascular disease	BIRC2	1.138(0.916,1.412)	1
Air and noise pollution	Cerebrovascular disease	BLNK	1.139(0.809,1.603)	1
Air and noise pollution	Cerebrovascular disease	BLOC1S3	1.126(0.903,1.403)	1
Air and noise pollution	Cerebrovascular disease	BLVRB	1.01(0.837,1.218)	1
Air and noise pollution	Cerebrovascular disease	BMP4	1.008(0.854,1.188)	1
Air and noise pollution	Cerebrovascular disease	BMP6	0.94(0.761,1.162)	1
Air and noise pollution	Cerebrovascular disease	BMPER	0.909(0.754,1.095)	1
Air and noise pollution	Cerebrovascular disease	BNIP2	1.051(0.854,1.294)	1
Air and noise pollution	Cerebrovascular disease	BNIP3L	1.07(0.849,1.348)	1
Air and noise pollution	Cerebrovascular disease	BOC	1.038(0.887,1.215)	1
Air and noise pollution	Cerebrovascular disease	BOLA2_BOLA2B	1.097(0.913,1.318)	1
Air and noise pollution	Cerebrovascular disease	BPIFB1	1.006(0.809,1.253)	1
Air and noise pollution	Cerebrovascular disease	BRAP	1.085(0.888,1.326)	1
Air and noise pollution	Cerebrovascular disease	BRD1	0.947(0.708,1.265)	1
Air and noise pollution	Cerebrovascular disease	BRD3	1.068(0.838,1.363)	1
Air and noise pollution	Cerebrovascular disease	BRDT	1.012(0.771,1.328)	1
Air and noise pollution	Cerebrovascular disease	BRK1	1.109(0.888,1.385)	1
Air and noise pollution	Cerebrovascular disease	BRME1	1.124(0.805,1.57)	1
Air and noise pollution	Cerebrovascular disease	BRSK2	1.109(0.868,1.417)	1
Air and noise pollution	Cerebrovascular disease	BSG	1.031(0.908,1.171)	1
Air and noise pollution	Cerebrovascular disease	BSND	1.117(0.88,1.417)	1
Air and noise pollution	Cerebrovascular disease	BST1	0.92(0.748,1.133)	1
Air and noise pollution	Cerebrovascular disease	BST2	0.904(0.756,1.08)	1
Air and noise pollution	Cerebrovascular disease	BTC	0.934(0.75,1.164)	1
Air and noise pollution	Cerebrovascular disease	BTD	0.88(0.711,1.09)	1
Air and noise pollution	Cerebrovascular disease	BTN1A1	1.049(0.763,1.441)	1
Air and noise pollution	Cerebrovascular disease	BTN3A2	1.128(0.926,1.374)	1
Air and noise pollution	Cerebrovascular disease	BTNL10	1.125(0.892,1.42)	1
Air and noise pollution	Cerebrovascular disease	C19orf12	0.874(0.689,1.109)	1
Air and noise pollution	Cerebrovascular disease	C1GALT1C1	1.02(0.858,1.212)	1
Air and noise pollution	Cerebrovascular disease	C1QL2	0.936(0.716,1.224)	1
Air and noise pollution	Cerebrovascular disease	C1QTNF1	1.025(0.855,1.229)	1
Air and noise pollution	Cerebrovascular disease	C1QTNF5	1.037(0.801,1.343)	1
Air and noise pollution	Cerebrovascular disease	C1QTNF6	0.99(0.793,1.237)	1
Air and noise pollution	Cerebrovascular disease	C1QTNF9	0.941(0.745,1.188)	1
Air and noise pollution	Cerebrovascular disease	C1R	0.997(0.767,1.296)	1
Air and noise pollution	Cerebrovascular disease	C1S	1.014(0.826,1.244)	1
Air and noise pollution	Cerebrovascular disease	C2	0.995(0.89,1.111)	1
Air and noise pollution	Cerebrovascular disease	C2CD2L	1.011(0.837,1.22)	1
Air and noise pollution	Cerebrovascular disease	C2orf69	1.09(0.875,1.359)	1
Air and noise pollution	Cerebrovascular disease	C3	0.867(0.656,1.146)	1
Air and noise pollution	Cerebrovascular disease	C5	0.989(0.807,1.211)	1
Air and noise pollution	Cerebrovascular disease	C7	1.117(0.907,1.375)	1
Air and noise pollution	Cerebrovascular disease	C8B	0.915(0.737,1.135)	1
Air and noise pollution	Cerebrovascular disease	C9	0.97(0.784,1.199)	1
Air and noise pollution	Cerebrovascular disease	C9orf40	1.036(0.845,1.269)	1
Air and noise pollution	Cerebrovascular disease	CA1	1.04(0.851,1.27)	1
Air and noise pollution	Cerebrovascular disease	CA11	0.938(0.792,1.11)	1
Air and noise pollution	Cerebrovascular disease	CA13	1.01(0.813,1.253)	1
Air and noise pollution	Cerebrovascular disease	CA14	1.008(0.801,1.267)	1
Air and noise pollution	Cerebrovascular disease	CA2	1.034(0.854,1.252)	1
Air and noise pollution	Cerebrovascular disease	CA3	1.065(0.878,1.292)	1
Air and noise pollution	Cerebrovascular disease	CA4	1.035(0.853,1.256)	1
Air and noise pollution	Cerebrovascular disease	CA7	0.897(0.645,1.247)	1
Air and noise pollution	Cerebrovascular disease	CA9	1.071(0.852,1.347)	1
Air and noise pollution	Cerebrovascular disease	CACNA1C	0.937(0.779,1.128)	1
Air and noise pollution	Cerebrovascular disease	CACNA1H	0.917(0.648,1.299)	1
Air and noise pollution	Cerebrovascular disease	CACNB1	1.157(0.89,1.504)	1
Air and noise pollution	Cerebrovascular disease	CACNB3	1.034(0.819,1.305)	1
Air and noise pollution	Cerebrovascular disease	CACYBP	1.078(0.821,1.415)	1
Air and noise pollution	Cerebrovascular disease	CADPS	0.949(0.756,1.192)	1
Air and noise pollution	Cerebrovascular disease	CALB1	0.878(0.712,1.082)	1
Air and noise pollution	Cerebrovascular disease	CALCB	0.976(0.754,1.264)	1
Air and noise pollution	Cerebrovascular disease	CALCOCO1	1.025(0.852,1.232)	1
Air and noise pollution	Cerebrovascular disease	CALCOCO2	1.08(0.839,1.39)	1
Air and noise pollution	Cerebrovascular disease	CAMKK1	1.001(0.82,1.22)	1
Air and noise pollution	Cerebrovascular disease	CAMLG	1.132(0.883,1.45)	1
Air and noise pollution	Cerebrovascular disease	CAMSAP1	1.082(0.871,1.344)	1
Air and noise pollution	Cerebrovascular disease	CANT1	0.959(0.791,1.162)	1
Air and noise pollution	Cerebrovascular disease	CAPG	1.015(0.819,1.259)	1
Air and noise pollution	Cerebrovascular disease	CAPN3	0.886(0.733,1.07)	1
Air and noise pollution	Cerebrovascular disease	CARHSP1	1.03(0.854,1.242)	1
Air and noise pollution	Cerebrovascular disease	CASP1	1.049(0.839,1.312)	1
Air and noise pollution	Cerebrovascular disease	CASP10	1.024(0.851,1.231)	1
Air and noise pollution	Cerebrovascular disease	CASP2	1.084(0.883,1.33)	1
Air and noise pollution	Cerebrovascular disease	CASP3	1.116(0.902,1.382)	1
Air and noise pollution	Cerebrovascular disease	CASP4	1.144(0.879,1.489)	1
Air and noise pollution	Cerebrovascular disease	CASP7	0.919(0.76,1.11)	1
Air and noise pollution	Cerebrovascular disease	CASP8	1.01(0.827,1.234)	1
Air and noise pollution	Cerebrovascular disease	CASP9	1.006(0.753,1.343)	1
Air and noise pollution	Cerebrovascular disease	CASQ2	0.964(0.723,1.287)	1
Air and noise pollution	Cerebrovascular disease	CAT	1.128(0.922,1.378)	1
Air and noise pollution	Cerebrovascular disease	CBLIF	0.965(0.795,1.17)	1
Air and noise pollution	Cerebrovascular disease	CBLN1	1.059(0.877,1.278)	1
Air and noise pollution	Cerebrovascular disease	CBLN4	0.946(0.757,1.183)	1
Air and noise pollution	Cerebrovascular disease	CBS	1.071(0.897,1.278)	1
Air and noise pollution	Cerebrovascular disease	CBX2	0.908(0.732,1.125)	1
Air and noise pollution	Cerebrovascular disease	CC2D1A	1.046(0.863,1.268)	1
Air and noise pollution	Cerebrovascular disease	CCAR2	1.097(0.79,1.523)	1
Air and noise pollution	Cerebrovascular disease	CCDC134	1.122(0.904,1.392)	1
Air and noise pollution	Cerebrovascular disease	CCDC28A	0.971(0.796,1.185)	1
Air and noise pollution	Cerebrovascular disease	CCDC50	1.066(0.85,1.338)	1
Air and noise pollution	Cerebrovascular disease	CCDC80	0.997(0.829,1.199)	1
Air and noise pollution	Cerebrovascular disease	CCER2	0.889(0.685,1.155)	1
Air and noise pollution	Cerebrovascular disease	CCL11	1.085(0.885,1.33)	1
Air and noise pollution	Cerebrovascular disease	CCL13	1.056(0.87,1.282)	1
Air and noise pollution	Cerebrovascular disease	CCL14	0.95(0.743,1.214)	1
Air and noise pollution	Cerebrovascular disease	CCL15	0.988(0.77,1.267)	1
Air and noise pollution	Cerebrovascular disease	CCL16	0.983(0.75,1.288)	1
Air and noise pollution	Cerebrovascular disease	CCL17	0.887(0.682,1.154)	1
Air and noise pollution	Cerebrovascular disease	CCL18	1.055(0.867,1.284)	1
Air and noise pollution	Cerebrovascular disease	CCL19	1.014(0.769,1.337)	1
Air and noise pollution	Cerebrovascular disease	CCL2	0.942(0.761,1.165)	1
Air and noise pollution	Cerebrovascular disease	CCL22	1.082(0.877,1.334)	1
Air and noise pollution	Cerebrovascular disease	CCL23	0.981(0.774,1.243)	1
Air and noise pollution	Cerebrovascular disease	CCL24	0.971(0.821,1.148)	1
Air and noise pollution	Cerebrovascular disease	CCL26	1.097(0.918,1.311)	1
Air and noise pollution	Cerebrovascular disease	CCL27	0.9(0.708,1.145)	1
Air and noise pollution	Cerebrovascular disease	CCL28	1.111(0.914,1.351)	1
Air and noise pollution	Cerebrovascular disease	CCL3	0.941(0.737,1.202)	1
Air and noise pollution	Cerebrovascular disease	CCL4	0.933(0.767,1.133)	1
Air and noise pollution	Cerebrovascular disease	CCL5	0.995(0.786,1.258)	1
Air and noise pollution	Cerebrovascular disease	CCL7	1.162(0.909,1.485)	1
Air and noise pollution	Cerebrovascular disease	CCL8	0.932(0.75,1.158)	1
Air and noise pollution	Cerebrovascular disease	CCN1	0.998(0.83,1.2)	1
Air and noise pollution	Cerebrovascular disease	CCN2	1.087(0.876,1.349)	1
Air and noise pollution	Cerebrovascular disease	CCN3	0.998(0.828,1.202)	1
Air and noise pollution	Cerebrovascular disease	CCN4	0.936(0.74,1.184)	1
Air and noise pollution	Cerebrovascular disease	CCN5	1.033(0.842,1.266)	1
Air and noise pollution	Cerebrovascular disease	CCND2	1.073(0.899,1.281)	1
Air and noise pollution	Cerebrovascular disease	CCS	1.098(0.905,1.332)	1
Air and noise pollution	Cerebrovascular disease	CCT5	1.043(0.892,1.22)	1
Air and noise pollution	Cerebrovascular disease	CD101	0.953(0.768,1.182)	1
Air and noise pollution	Cerebrovascular disease	CD109	1.082(0.895,1.308)	1
Air and noise pollution	Cerebrovascular disease	CD14	0.922(0.752,1.13)	1
Air and noise pollution	Cerebrovascular disease	CD163	0.987(0.832,1.17)	1
Air and noise pollution	Cerebrovascular disease	CD177	1.008(0.837,1.214)	1
Air and noise pollution	Cerebrovascular disease	CD2	1.107(0.923,1.329)	1
Air and noise pollution	Cerebrovascular disease	CD200	0.943(0.751,1.183)	1
Air and noise pollution	Cerebrovascular disease	CD200R1	0.92(0.735,1.153)	1
Air and noise pollution	Cerebrovascular disease	CD207	0.897(0.739,1.089)	1
Air and noise pollution	Cerebrovascular disease	CD209	0.974(0.786,1.206)	1
Air and noise pollution	Cerebrovascular disease	CD22	0.915(0.722,1.16)	1
Air and noise pollution	Cerebrovascular disease	CD226	1.16(0.924,1.456)	1
Air and noise pollution	Cerebrovascular disease	CD244	0.97(0.801,1.175)	1
Air and noise pollution	Cerebrovascular disease	CD248	1.044(0.853,1.278)	1
Air and noise pollution	Cerebrovascular disease	CD27	1.013(0.826,1.243)	1
Air and noise pollution	Cerebrovascular disease	CD274	1.07(0.893,1.282)	1
Air and noise pollution	Cerebrovascular disease	CD276	0.932(0.756,1.148)	1
Air and noise pollution	Cerebrovascular disease	CD2AP	1.099(0.911,1.326)	1
Air and noise pollution	Cerebrovascular disease	CD300A	0.941(0.765,1.156)	1
Air and noise pollution	Cerebrovascular disease	CD300C	0.912(0.737,1.13)	1
Air and noise pollution	Cerebrovascular disease	CD300E	0.935(0.743,1.177)	1
Air and noise pollution	Cerebrovascular disease	CD300LF	0.999(0.767,1.301)	1
Air and noise pollution	Cerebrovascular disease	CD300LG	1(0.824,1.213)	1
Air and noise pollution	Cerebrovascular disease	CD302	1.02(0.843,1.234)	1
Air and noise pollution	Cerebrovascular disease	CD33	0.965(0.782,1.191)	1
Air and noise pollution	Cerebrovascular disease	CD34	0.912(0.748,1.11)	1
Air and noise pollution	Cerebrovascular disease	CD36	1.13(0.862,1.482)	1
Air and noise pollution	Cerebrovascular disease	CD38	1.034(0.822,1.301)	1
Air and noise pollution	Cerebrovascular disease	CD3G	1.082(0.829,1.412)	1
Air and noise pollution	Cerebrovascular disease	CD4	1.164(0.882,1.536)	1
Air and noise pollution	Cerebrovascular disease	CD40	1.004(0.819,1.23)	1
Air and noise pollution	Cerebrovascular disease	CD40LG	1.001(0.804,1.247)	1
Air and noise pollution	Cerebrovascular disease	CD46	1.014(0.817,1.258)	1
Air and noise pollution	Cerebrovascular disease	CD48	0.91(0.749,1.107)	1
Air and noise pollution	Cerebrovascular disease	CD58	0.909(0.76,1.088)	1
Air and noise pollution	Cerebrovascular disease	CD59	0.868(0.698,1.08)	1
Air and noise pollution	Cerebrovascular disease	CD6	0.969(0.802,1.169)	1
Air and noise pollution	Cerebrovascular disease	CD69	1.085(0.875,1.345)	1
Air and noise pollution	Cerebrovascular disease	CD7	0.909(0.69,1.196)	1
Air and noise pollution	Cerebrovascular disease	CD72	1.013(0.76,1.349)	1
Air and noise pollution	Cerebrovascular disease	CD74	0.905(0.695,1.179)	1
Air and noise pollution	Cerebrovascular disease	CD79B	0.966(0.773,1.206)	1
Air and noise pollution	Cerebrovascular disease	CD82	0.861(0.536,1.382)	1
Air and noise pollution	Cerebrovascular disease	CD84	0.999(0.817,1.222)	1
Air and noise pollution	Cerebrovascular disease	CD86	1.042(0.853,1.274)	1
Air and noise pollution	Cerebrovascular disease	CD8A	1.058(0.877,1.277)	1
Air and noise pollution	Cerebrovascular disease	CD99	1.091(0.873,1.363)	1
Air and noise pollution	Cerebrovascular disease	CD99L2	1.151(0.927,1.43)	1
Air and noise pollution	Cerebrovascular disease	CDA	1.067(0.848,1.342)	1
Air and noise pollution	Cerebrovascular disease	CDAN1	0.935(0.634,1.38)	1
Air and noise pollution	Cerebrovascular disease	CDC123	0.927(0.805,1.068)	1
Air and noise pollution	Cerebrovascular disease	CDC25A	1.1(0.887,1.363)	1
Air and noise pollution	Cerebrovascular disease	CDC26	1.071(0.836,1.374)	1
Air and noise pollution	Cerebrovascular disease	CDC27	1.074(0.885,1.303)	1
Air and noise pollution	Cerebrovascular disease	CDC37	1.024(0.834,1.257)	1
Air and noise pollution	Cerebrovascular disease	CDC42BPB	1.051(0.843,1.309)	1
Air and noise pollution	Cerebrovascular disease	CDCP1	0.958(0.793,1.158)	1
Air and noise pollution	Cerebrovascular disease	CDH1	1.11(0.834,1.477)	1
Air and noise pollution	Cerebrovascular disease	CDH17	0.927(0.748,1.149)	1
Air and noise pollution	Cerebrovascular disease	CDH2	0.913(0.751,1.11)	1
Air and noise pollution	Cerebrovascular disease	CDH22	0.976(0.728,1.307)	1
Air and noise pollution	Cerebrovascular disease	CDH23	1.131(0.897,1.425)	1
Air and noise pollution	Cerebrovascular disease	CDH3	1.066(0.875,1.299)	1
Air and noise pollution	Cerebrovascular disease	CDH4	1.088(0.928,1.275)	1
Air and noise pollution	Cerebrovascular disease	CDH5	1.013(0.86,1.194)	1
Air and noise pollution	Cerebrovascular disease	CDHR1	1.163(0.905,1.495)	1
Air and noise pollution	Cerebrovascular disease	CDHR2	0.85(0.649,1.114)	1
Air and noise pollution	Cerebrovascular disease	CDHR5	0.952(0.785,1.155)	1
Air and noise pollution	Cerebrovascular disease	CDK5RAP3	1.075(0.813,1.423)	1
Air and noise pollution	Cerebrovascular disease	CDKL5	0.991(0.702,1.398)	1
Air and noise pollution	Cerebrovascular disease	CDKN1A	1.062(0.874,1.291)	1
Air and noise pollution	Cerebrovascular disease	CDKN2D	0.991(0.775,1.267)	1
Air and noise pollution	Cerebrovascular disease	CDNF	1.055(0.854,1.302)	1
Air and noise pollution	Cerebrovascular disease	CDON	1.074(0.916,1.258)	1
Air and noise pollution	Cerebrovascular disease	CDSN	0.948(0.788,1.141)	1
Air and noise pollution	Cerebrovascular disease	CEACAM1	0.911(0.743,1.118)	1
Air and noise pollution	Cerebrovascular disease	CEACAM16	0.957(0.779,1.175)	1
Air and noise pollution	Cerebrovascular disease	CEACAM18	1.059(0.771,1.456)	1
Air and noise pollution	Cerebrovascular disease	CEACAM19	0.928(0.78,1.103)	1
Air and noise pollution	Cerebrovascular disease	CEACAM21	0.957(0.765,1.197)	1
Air and noise pollution	Cerebrovascular disease	CEACAM3	0.895(0.695,1.152)	1
Air and noise pollution	Cerebrovascular disease	CEACAM5	0.965(0.785,1.186)	1
Air and noise pollution	Cerebrovascular disease	CEACAM6	0.975(0.814,1.168)	1
Air and noise pollution	Cerebrovascular disease	CEACAM8	0.954(0.783,1.161)	1
Air and noise pollution	Cerebrovascular disease	CEBPB	1.028(0.868,1.217)	1
Air and noise pollution	Cerebrovascular disease	CELA2A	0.972(0.783,1.206)	1
Air and noise pollution	Cerebrovascular disease	CELA3A	0.938(0.792,1.11)	1
Air and noise pollution	Cerebrovascular disease	CELSR2	1.014(0.838,1.226)	1
Air and noise pollution	Cerebrovascular disease	CEMIP2	1.01(0.815,1.252)	1
Air and noise pollution	Cerebrovascular disease	CEND1	1.104(0.912,1.337)	1
Air and noise pollution	Cerebrovascular disease	CENPF	1.071(0.842,1.361)	1
Air and noise pollution	Cerebrovascular disease	CENPJ	1.03(0.815,1.301)	1
Air and noise pollution	Cerebrovascular disease	CEP112	0.917(0.667,1.26)	1
Air and noise pollution	Cerebrovascular disease	CEP152	1.039(0.825,1.309)	1
Air and noise pollution	Cerebrovascular disease	CEP170	1.062(0.844,1.337)	1
Air and noise pollution	Cerebrovascular disease	CEP290	0.986(0.785,1.239)	1
Air and noise pollution	Cerebrovascular disease	CEP43	1.035(0.837,1.278)	1
Air and noise pollution	Cerebrovascular disease	CEP85	1.126(0.908,1.396)	1
Air and noise pollution	Cerebrovascular disease	CERT	1.128(0.915,1.389)	1
Air and noise pollution	Cerebrovascular disease	CES1	0.905(0.747,1.097)	1
Air and noise pollution	Cerebrovascular disease	CES2	0.929(0.757,1.139)	1
Air and noise pollution	Cerebrovascular disease	CES3	1.06(0.855,1.315)	1
Air and noise pollution	Cerebrovascular disease	CETN2	0.977(0.796,1.199)	1
Air and noise pollution	Cerebrovascular disease	CETN3	1.049(0.83,1.327)	1
Air and noise pollution	Cerebrovascular disease	CFB	0.934(0.747,1.167)	1
Air and noise pollution	Cerebrovascular disease	CFC1	0.931(0.779,1.113)	1
Air and noise pollution	Cerebrovascular disease	CFD	1.059(0.862,1.301)	1
Air and noise pollution	Cerebrovascular disease	CFHR2	1.141(0.866,1.503)	1
Air and noise pollution	Cerebrovascular disease	CFHR4	1.03(0.81,1.31)	1
Air and noise pollution	Cerebrovascular disease	CFHR5	1.017(0.804,1.286)	1
Air and noise pollution	Cerebrovascular disease	CFI	0.892(0.711,1.118)	1
Air and noise pollution	Cerebrovascular disease	CFP	0.871(0.678,1.119)	1
Air and noise pollution	Cerebrovascular disease	CGA	0.776(0.525,1.149)	1
Air and noise pollution	Cerebrovascular disease	CGB3_CGB5_CGB8	0.863(0.668,1.114)	1
Air and noise pollution	Cerebrovascular disease	CGN	0.997(0.787,1.263)	1
Air and noise pollution	Cerebrovascular disease	CGREF1	0.937(0.773,1.136)	1
Air and noise pollution	Cerebrovascular disease	CHCHD10	1.048(0.837,1.313)	1
Air and noise pollution	Cerebrovascular disease	CHEK2	1.036(0.881,1.219)	1
Air and noise pollution	Cerebrovascular disease	CHGB	0.976(0.754,1.265)	1
Air and noise pollution	Cerebrovascular disease	CHI3L1	0.954(0.806,1.13)	1
Air and noise pollution	Cerebrovascular disease	CHIT1	0.936(0.712,1.231)	1
Air and noise pollution	Cerebrovascular disease	CHL1	0.97(0.809,1.164)	1
Air and noise pollution	Cerebrovascular disease	CHM	1.01(0.818,1.247)	1
Air and noise pollution	Cerebrovascular disease	CHMP1A	1.065(0.846,1.34)	1
Air and noise pollution	Cerebrovascular disease	CHMP6	0.995(0.798,1.241)	1
Air and noise pollution	Cerebrovascular disease	CHP1	1.034(0.799,1.337)	1
Air and noise pollution	Cerebrovascular disease	CHRDL2	0.967(0.806,1.161)	1
Air and noise pollution	Cerebrovascular disease	CHRM1	1.002(0.781,1.285)	1
Air and noise pollution	Cerebrovascular disease	CIAPIN1	1.046(0.852,1.284)	1
Air and noise pollution	Cerebrovascular disease	CILP	0.995(0.801,1.236)	1
Air and noise pollution	Cerebrovascular disease	CINP	0.889(0.684,1.156)	1
Air and noise pollution	Cerebrovascular disease	CIRBP	1.016(0.816,1.265)	1
Air and noise pollution	Cerebrovascular disease	CKAP4	0.987(0.822,1.185)	1
Air and noise pollution	Cerebrovascular disease	CIT	1.072(0.864,1.33)	1
Air and noise pollution	Cerebrovascular disease	CLC	1.068(0.901,1.265)	1
Air and noise pollution	Cerebrovascular disease	CLEC10A	1.067(0.878,1.296)	1
Air and noise pollution	Cerebrovascular disease	CLEC11A	1.006(0.825,1.226)	1
Air and noise pollution	Cerebrovascular disease	CLEC12A	1.093(0.844,1.415)	1
Air and noise pollution	Cerebrovascular disease	CLEC14A	0.886(0.728,1.077)	1
Air and noise pollution	Cerebrovascular disease	CLEC1A	1.036(0.851,1.262)	1
Air and noise pollution	Cerebrovascular disease	CLEC1B	1.096(0.878,1.368)	1
Air and noise pollution	Cerebrovascular disease	CLEC2L	1.07(0.839,1.364)	1
Air and noise pollution	Cerebrovascular disease	CLEC3B	1.054(0.848,1.31)	1
Air and noise pollution	Cerebrovascular disease	CLEC4A	1.079(0.891,1.308)	1
Air and noise pollution	Cerebrovascular disease	CLEC4D	1.013(0.826,1.242)	1
Air and noise pollution	Cerebrovascular disease	CLEC4M	0.877(0.687,1.118)	1
Air and noise pollution	Cerebrovascular disease	CLEC5A	0.929(0.773,1.118)	1
Air and noise pollution	Cerebrovascular disease	CLEC6A	0.99(0.842,1.164)	1
Air and noise pollution	Cerebrovascular disease	CLEC7A	1.017(0.789,1.31)	1
Air and noise pollution	Cerebrovascular disease	CLIC5	1.006(0.73,1.387)	1
Air and noise pollution	Cerebrovascular disease	CLINT1	0.888(0.689,1.144)	1
Air and noise pollution	Cerebrovascular disease	CLIP2	0.973(0.798,1.186)	1
Air and noise pollution	Cerebrovascular disease	CLMP	1.023(0.797,1.312)	1
Air and noise pollution	Cerebrovascular disease	CLNS1A	1.029(0.833,1.27)	1
Air and noise pollution	Cerebrovascular disease	CLPP	1.027(0.842,1.254)	1
Air and noise pollution	Cerebrovascular disease	CLPS	1.074(0.895,1.289)	1
Air and noise pollution	Cerebrovascular disease	CLSPN	0.992(0.796,1.236)	1
Air and noise pollution	Cerebrovascular disease	CLSTN1	1.007(0.823,1.233)	1
Air and noise pollution	Cerebrovascular disease	CLSTN2	0.95(0.779,1.158)	1
Air and noise pollution	Cerebrovascular disease	CLSTN3	1.005(0.818,1.235)	1
Air and noise pollution	Cerebrovascular disease	CLTA	1.061(0.9,1.25)	1
Air and noise pollution	Cerebrovascular disease	CLU	0.901(0.626,1.299)	1
Air and noise pollution	Cerebrovascular disease	CLUL1	1.123(0.883,1.428)	1
Air and noise pollution	Cerebrovascular disease	CMC1	1.034(0.82,1.303)	1
Air and noise pollution	Cerebrovascular disease	CMIP	1.033(0.83,1.284)	1
Air and noise pollution	Cerebrovascular disease	CNDP1	1.023(0.834,1.254)	1
Air and noise pollution	Cerebrovascular disease	CNGB3	1.019(0.915,1.135)	1
Air and noise pollution	Cerebrovascular disease	CNP	1.139(0.921,1.41)	1
Air and noise pollution	Cerebrovascular disease	CNPY2	1.142(0.89,1.464)	1
Air and noise pollution	Cerebrovascular disease	CNPY4	1.066(0.86,1.321)	1
Air and noise pollution	Cerebrovascular disease	CNST	1.066(0.888,1.28)	1
Air and noise pollution	Cerebrovascular disease	CNTF	1.094(0.852,1.405)	1
Air and noise pollution	Cerebrovascular disease	CNTN1	1.044(0.868,1.257)	1
Air and noise pollution	Cerebrovascular disease	CNTN2	1.013(0.812,1.264)	1
Air and noise pollution	Cerebrovascular disease	CNTN3	0.942(0.786,1.13)	1
Air and noise pollution	Cerebrovascular disease	CNTN4	0.939(0.746,1.184)	1
Air and noise pollution	Cerebrovascular disease	CNTNAP2	0.961(0.774,1.193)	1
Air and noise pollution	Cerebrovascular disease	CNTNAP4	1.12(0.901,1.393)	1
Air and noise pollution	Cerebrovascular disease	COCH	0.923(0.708,1.203)	1
Air and noise pollution	Cerebrovascular disease	COL15A1	1.008(0.806,1.261)	1
Air and noise pollution	Cerebrovascular disease	COL18A1	0.982(0.775,1.244)	1
Air and noise pollution	Cerebrovascular disease	COL1A1	0.902(0.737,1.105)	1
Air and noise pollution	Cerebrovascular disease	COL24A1	1.126(0.905,1.401)	1
Air and noise pollution	Cerebrovascular disease	COL2A1	1.116(0.897,1.388)	1
Air and noise pollution	Cerebrovascular disease	COL4A1	1.031(0.839,1.267)	1
Air and noise pollution	Cerebrovascular disease	COL4A4	0.943(0.686,1.296)	1
Air and noise pollution	Cerebrovascular disease	COL5A1	0.935(0.784,1.114)	1
Air and noise pollution	Cerebrovascular disease	COL6A3	0.963(0.772,1.2)	1
Air and noise pollution	Cerebrovascular disease	COL9A1	1.064(0.896,1.264)	1
Air and noise pollution	Cerebrovascular disease	COLEC12	0.944(0.742,1.2)	1
Air and noise pollution	Cerebrovascular disease	COMMD1	1.12(0.887,1.414)	1
Air and noise pollution	Cerebrovascular disease	COMP	1.02(0.855,1.217)	1
Air and noise pollution	Cerebrovascular disease	COMT	1.073(0.851,1.351)	1
Air and noise pollution	Cerebrovascular disease	COPB2	1.109(0.872,1.411)	1
Air and noise pollution	Cerebrovascular disease	COPE	1.165(0.856,1.585)	1
Air and noise pollution	Cerebrovascular disease	CORO1A	1.005(0.816,1.237)	1
Air and noise pollution	Cerebrovascular disease	CORO6	0.966(0.814,1.146)	1
Air and noise pollution	Cerebrovascular disease	COX6B1	1.082(0.857,1.365)	1
Air and noise pollution	Cerebrovascular disease	CPA2	0.976(0.809,1.177)	1
Air and noise pollution	Cerebrovascular disease	CPA4	1.103(0.898,1.355)	1
Air and noise pollution	Cerebrovascular disease	CPB2	0.917(0.744,1.132)	1
Air and noise pollution	Cerebrovascular disease	CPE	1.002(0.865,1.161)	1
Air and noise pollution	Cerebrovascular disease	CPLX2	0.942(0.766,1.158)	1
Air and noise pollution	Cerebrovascular disease	CPM	0.954(0.767,1.186)	1
Air and noise pollution	Cerebrovascular disease	CPPED1	1.093(0.895,1.335)	1
Air and noise pollution	Cerebrovascular disease	CPQ	0.935(0.736,1.189)	1
Air and noise pollution	Cerebrovascular disease	CPTP	1.024(0.799,1.313)	1
Air and noise pollution	Cerebrovascular disease	CPXM1	1.057(0.867,1.288)	1
Air and noise pollution	Cerebrovascular disease	CPXM2	0.947(0.772,1.16)	1
Air and noise pollution	Cerebrovascular disease	CR1	0.92(0.765,1.105)	1
Air and noise pollution	Cerebrovascular disease	CRACR2A	1.044(0.853,1.277)	1
Air and noise pollution	Cerebrovascular disease	CRADD	1.102(0.885,1.371)	1
Air and noise pollution	Cerebrovascular disease	CREB3	1.164(0.872,1.553)	1
Air and noise pollution	Cerebrovascular disease	CREBZF	1.067(0.833,1.367)	1
Air and noise pollution	Cerebrovascular disease	CREG1	0.955(0.791,1.152)	1
[truncated: 70,776 more rows]
