# Supplementary material for: Personal, social, and natural co-exposure pattern and plasma proteins in cardiometabolic diseases
Source: Nat Commun. 2025 Nov 25;16:10498. doi: 10.1038/s41467-025-65516-2 (PMC12647215; doi:10.1038/s41467-025-65516-2)
Supplement: Supplementary file 5 — Supplementary Data 3 [file 41467_2025_65516_MOESM5_ESM.xlsx]

## Sheet: Supplementary Data 2
Group	Protein	Weight	Concentration
Social deprivation	ABCA2	-0.000972675	-0.0167962
Social deprivation	ACP5	0.00290202	0.0504061
Social deprivation	ACVRL1	0.0240023	0.0646556
Social deprivation	ADA2	-0.0235277	0.00061665
Social deprivation	ADAM8	-0.00226302	0.0316051
Social deprivation	ADAM9	0.00879173	-0.00362457
Social deprivation	ADAMTS13	-0.00210498	-0.0217838
Social deprivation	ADAMTS4	-0.00743771	-0.017783
Social deprivation	ADAMTSL2	0.0118993	0.0937321
Social deprivation	ADGRD1	-0.00433933	-0.0189201
Social deprivation	ADGRG2	-0.0213141	-0.0903702
Social deprivation	AGR2	0.00110194	0.0309228
Social deprivation	AGRN	-0.0209323	0.0544129
Social deprivation	ALCAM	-0.0130394	-0.00523977
Social deprivation	ALPP	0.0600598	0.118038
Social deprivation	AMBP	0.0157634	0.00822044
Social deprivation	ANG	0.0191071	0.0738038
Social deprivation	ANGPTL7	-0.0117818	-0.0315971
Social deprivation	APOC1	-0.00414931	-0.070968
Social deprivation	B3GNT7	0.000846147	0.000352991
Social deprivation	B4GALT1	-0.0158421	-0.0204345
Social deprivation	BCAN	-0.034713	-0.0907472
Social deprivation	BCAT1	-0.00151678	0.00387604
Social deprivation	BST2	0.0447093	0.0947674
Social deprivation	BTN3A2	0.00430249	0.0356268
Social deprivation	CA6	-0.0355111	-0.0780476
Social deprivation	CAPG	-0.00640675	0.0211067
Social deprivation	CCL11	-0.0247196	0.00291134
Social deprivation	CCL15	0.00611621	0.0812526
Social deprivation	CCL16	0.00327768	0.053622
Social deprivation	CCL20	0.0131464	0.112617
Social deprivation	CCL22	0.00337716	0.0948308
Social deprivation	CCL25	0.00999179	0.0261024
Social deprivation	CCL3	0.0163022	0.0662466
Social deprivation	CCN5	-0.0379133	-0.0123333
Social deprivation	CD274	-0.0163713	0.00595848
Social deprivation	CD300C	-0.000359165	0.00218152
Social deprivation	CD38	-0.0600608	-0.00140165
Social deprivation	CD40	-0.000936906	0.0412597
Social deprivation	CD5	0.0160094	0.076518
Social deprivation	CD93	0.0203276	-0.00594029
Social deprivation	CDCP1	0.0618549	0.017565
Social deprivation	CDH2	-0.0156205	-0.0003857
Social deprivation	CEACAM5	0.0457404	0.058416
Social deprivation	CEACAM6	0.000905356	0.0352225
Social deprivation	CKB	0.0140261	-0.070958
Social deprivation	CLMP	-0.0245361	0.00219398
Social deprivation	CPM	-0.00535411	0.0132234
Social deprivation	CRLF1	-0.0215702	0.040531
Social deprivation	CTSD	0.00762251	0.073703
Social deprivation	CTSH	0.0105356	0.0742815
Social deprivation	CX3CL1	0.00314392	-0.0324978
Social deprivation	CXCL10	-0.0673912	-0.0208142
Social deprivation	CXCL13	-0.00552085	0.0575036
Social deprivation	CXCL16	0.0227303	0.098741
Social deprivation	CXCL17	0.0154409	0.0481
Social deprivation	CXCL8	0.0355183	0.0444169
Social deprivation	DDAH1	-0.0069631	0.0435199
Social deprivation	EDIL3	0.0172093	0.00867912
Social deprivation	ELOA	-0.00532954	0.0154147
Social deprivation	ENAH	0.0118474	0.053536
Social deprivation	ENG	0.000833597	-0.00397354
Social deprivation	EPHA2	0.00339563	0.0202601
Social deprivation	FAM3B	0.00674814	-0.00812491
Social deprivation	FAM3C	0.00377855	0.0113014
Social deprivation	FGF21	0.0432365	0.109601
Social deprivation	FGF23	-0.0186546	0.0475907
Social deprivation	FGFBP1	-0.0179674	-0.0479822
Social deprivation	FGFR2	0.0406967	0.054638
Social deprivation	FOLR1	-0.00654871	-0.0283706
Social deprivation	FSTL1	0.0263573	0.050193
Social deprivation	FUT3_FUT5	0.013643	-0.000456796
Social deprivation	GAL	-0.0101114	-0.0560284
Social deprivation	GALNT10	-0.0103139	-0.016416
Social deprivation	GAST	0.0173319	0.0619188
Social deprivation	GDF15	0.0131756	0.0421028
Social deprivation	GFRA1	-0.0199066	0.0213439
Social deprivation	GGT1	-0.00439765	0.0585909
Social deprivation	GOLM2	-0.00160644	0.0716343
Social deprivation	GPR15L	0.0215686	0.0573322
Social deprivation	GPR37	0.00322672	0.0546797
Social deprivation	HEPH	-0.00185979	0.0219083
Social deprivation	HNMT	-0.00142913	0.0306238
Social deprivation	HSPB6	-0.0424432	-0.055738
Social deprivation	HYAL1	4.7852e-05	0.0400577
Social deprivation	HYOU1	-0.0374628	-0.0305788
Social deprivation	IFI30	0.0039448	0.0786751
Social deprivation	IFNGR1	-0.0292886	-0.0548459
Social deprivation	IGFBP1	0.018481	-0.0565094
Social deprivation	IGFBP2	0.00228077	-0.0870268
Social deprivation	IGFBP4	0.0643501	0.0393714
Social deprivation	IGFBPL1	-0.0225732	-0.0129823
Social deprivation	IL10RB	-0.00646045	0.013306
Social deprivation	IL17C	0.0156245	0.0593602
Social deprivation	IL18R1	-0.0132273	0.0573674
Social deprivation	IL19	0.0165825	0.0740742
Social deprivation	IL1R1	-0.00730276	0.0142304
Social deprivation	IL1RL1	-0.00343744	-0.0255577
Social deprivation	IL22	0.0144669	0.0496362
Social deprivation	IL6	0.00844867	0.0909269
Social deprivation	INHBB	0.000760857	0.0533552
Social deprivation	ITGA11	-0.0185148	-0.101515
Social deprivation	ITGAV	-0.00298117	-0.132381
Social deprivation	ITGBL1	-0.0138026	-0.0130574
Social deprivation	KRT18	-0.00865606	0.0506415
Social deprivation	KRT19	-0.00674399	0.0208161
Social deprivation	LAMA4	0.0152768	0.0550819
Social deprivation	LGALS3BP	0.00419493	0.0885506
Social deprivation	LILRA5	0.0181893	0.0852446
Social deprivation	LRP11	0.00724774	0.044737
Social deprivation	MAD1L1	-0.00792409	0.0168254
Social deprivation	MFGE8	-0.00178607	0.0321021
Social deprivation	MLN	-0.00905441	-0.0443562
Social deprivation	MME	-0.0193742	0.00767758
Social deprivation	MMP7	0.0123151	0.0569101
Social deprivation	MRC1	0.000767872	0.0774495
Social deprivation	MZB1	0.0311624	0.128895
Social deprivation	NCS1	-0.0114776	-0.0745836
Social deprivation	NEFL	-0.0143243	-0.0934152
Social deprivation	NPPC	0.0100792	0.0363682
Social deprivation	OSMR	0.0170533	0.00850051
Social deprivation	PGA4	-0.0161128	-0.0124387
Social deprivation	PGF	-0.028852	-0.0235217
Social deprivation	PI3	0.0150766	0.0703672
Social deprivation	PIGR	0.00387949	0.0983529
Social deprivation	PLA2G15	0.00887838	0.0812848
Social deprivation	QPCT	-0.016309	0.0016847
Social deprivation	RARRES2	-0.00554826	0.0689974
Social deprivation	RBP2	0.0251549	0.0350964
Social deprivation	RBP5	-0.00165557	0.0393315
Social deprivation	REN	0.00262296	0.0454412
Social deprivation	RNASE1	-4.48488e-05	0.0437491
Social deprivation	SCRG1	0.00140341	-0.0333994
Social deprivation	SEMA3F	-0.0125667	0.0138478
Social deprivation	SERPING1	0.00122271	0.0297585
Social deprivation	SFRP1	-0.0178135	0.0173755
Social deprivation	SIGLEC1	0.0172885	0.0729731
Social deprivation	SIGLEC7	0.0150877	0.0376657
Social deprivation	SIGLEC8	-0.0140068	-0.0187489
Social deprivation	SLAMF8	-0.004199	0.0257957
Social deprivation	SLITRK1	-0.00481575	-0.0807895
Social deprivation	SMNDC1	-0.0350022	0.000235615
Social deprivation	SMOC2	0.0212206	0.0158795
Social deprivation	SMPD1	0.013927	0.0718509
Social deprivation	SOD2	0.0206996	0.0779445
Social deprivation	SORBS1	-6.99939e-05	-0.00184171
Social deprivation	SPINK2	0.0358121	0.107985
Social deprivation	SPINK4	0.0201236	0.0706202
Social deprivation	SPON2	0.00739875	0.0816403
Social deprivation	ST6GAL1	-0.00195139	0.064895
Social deprivation	STC1	0.0131421	0.0815311
Social deprivation	SUSD2	0.00842657	-0.0384273
Social deprivation	TAFA5	0.00537206	0.0279924
Social deprivation	TFF1	0.0880709	0.0867826
Social deprivation	THY1	0.0238931	0.074592
Social deprivation	TIMP1	-0.0138384	0.0561977
Social deprivation	TNF	0.0187294	0.0650301
Social deprivation	TNFRSF10C	-0.00946218	0.0476342
Social deprivation	TNFRSF11A	-0.00223318	0.0545371
Social deprivation	TNFRSF12A	0.0341006	0.0100726
Social deprivation	TNFRSF6B	-0.000925721	0.0622105
Social deprivation	TNFSF13B	0.0187813	0.0668731
Social deprivation	TNR	-0.0258501	-0.0391721
Social deprivation	TPP1	0.0276493	0.111025
Social deprivation	TXNDC15	-0.0151444	-0.00454857
Social deprivation	TYRP1	-0.0226325	-0.0442952
Social deprivation	ULBP2	-0.0131435	-0.0408679
Social deprivation	VWA1	-0.000682649	0.0625469
Blue and green spaces	ABCA2	0.000214798	0.012762
Blue and green spaces	ACVRL1	0.0165343	-0.0468
Blue and green spaces	ADA2	-0.0235277	-0.0415363
Blue and green spaces	ADAM9	0.00879173	-0.0139285
Blue and green spaces	ADAMTS13	0.00601021	0.0427053
Blue and green spaces	ADAMTSL2	0.0066766	-0.0630297
Blue and green spaces	ADGRG2	0.00319136	0.0788424
Blue and green spaces	AGRN	-0.0209323	-0.0510776
Blue and green spaces	ALCAM	-0.0130394	-0.0309305
Blue and green spaces	ALPP	-0.0131153	-0.091713
Blue and green spaces	AMBP	0.0157634	-0.0362783
Blue and green spaces	ANGPT2	-0.0177633	-0.0675676
Blue and green spaces	ANGPTL7	-0.0117818	-0.00119629
Blue and green spaces	B3GNT7	0.000846147	-0.0202767
Blue and green spaces	BCAN	0.0065181	0.0647362
Blue and green spaces	BST2	-0.00896615	-0.0973791
Blue and green spaces	BTN3A2	0.00222849	-0.0286402
Blue and green spaces	CAPG	-0.00640675	-0.0493526
Blue and green spaces	CCL11	-0.0247196	-0.0450951
Blue and green spaces	CCL16	0.00327768	-0.044154
Blue and green spaces	CCL22	-0.00218587	-0.0710671
Blue and green spaces	CCL3	0.0163022	-0.0584932
Blue and green spaces	CD300C	-0.000359165	-0.00473621
Blue and green spaces	CD38	-0.00323044	0.0133195
Blue and green spaces	CD93	0.0203276	-0.00641969
Blue and green spaces	CDCP1	0.0618549	-0.0432648
Blue and green spaces	CEACAM5	0.00904631	-0.0688641
Blue and green spaces	CEACAM6	0.000905356	-0.0434491
Blue and green spaces	CHCHD6	-0.00858736	-0.0361686
Blue and green spaces	CKB	0.0140261	0.0215021
Blue and green spaces	CLEC7A	-0.0109149	-0.0356394
Blue and green spaces	CLMP	-0.0245361	-0.00201944
Blue and green spaces	CRELD1	-0.0162478	-0.0643547
Blue and green spaces	CTSD	0.00762251	-0.0376095
Blue and green spaces	CTSH	0.0105356	-0.0301935
Blue and green spaces	CTSO	0.0284081	-0.00585663
Blue and green spaces	CX3CL1	0.00739184	0.0208944
Blue and green spaces	CXCL13	-0.00552085	-0.0415366
Blue and green spaces	CXCL17	-0.0166126	-0.0586473
Blue and green spaces	CXCL8	-0.00427368	-0.06716
Blue and green spaces	DDAH1	-0.0069631	-0.0225036
Blue and green spaces	EDAR	0.00644963	0.0418608
Blue and green spaces	EDN1	-0.00548478	-0.0351429
Blue and green spaces	EFCAB14	0.00584579	0.0106302
Blue and green spaces	EGFL7	-0.0089165	-0.0355275
Blue and green spaces	ELOA	-0.00466798	-0.0602424
Blue and green spaces	ENAH	0.0118474	0.0097
Blue and green spaces	ENG	0.000833597	-0.0112116
Blue and green spaces	ENPP7	0.0073777	-0.0190914
Blue and green spaces	EPHA2	0.00332665	-0.0329465
Blue and green spaces	EPS8L2	0.00909048	-0.0130768
Blue and green spaces	FABP3	-0.0149403	-0.0528786
Blue and green spaces	FAM3B	0.00262424	0.0161533
Blue and green spaces	FAM3C	0.00377855	-0.0107986
Blue and green spaces	FCAR	0.00773606	-0.0132499
Blue and green spaces	FGF21	-0.0093841	-0.0713446
Blue and green spaces	FGF23	-0.0186546	-0.0524843
Blue and green spaces	FGFBP1	0.000539189	0.0302532
Blue and green spaces	FOLR1	-0.00654871	-0.00195659
Blue and green spaces	FSTL1	-0.00606355	-0.0515695
Blue and green spaces	GAL	-0.0101114	0.0368176
Blue and green spaces	GALNT10	-0.00594125	0.00394021
Blue and green spaces	GAST	0.00961715	-0.0611504
Blue and green spaces	GDF15	0.0131756	-0.0700399
Blue and green spaces	GFRA1	-0.0199066	-0.0338943
Blue and green spaces	GIPC2	-0.0164831	-0.0498261
Blue and green spaces	GPR15L	0.0140712	-0.0669089
Blue and green spaces	GPR37	0.000639723	-0.0365522
Blue and green spaces	GRN	0.0127355	-0.0319757
Blue and green spaces	HAVCR1	0.00728794	-0.0200945
Blue and green spaces	HAVCR2	-0.000994478	-0.0625209
Blue and green spaces	HEPH	-0.00185979	-0.032378
Blue and green spaces	HNMT	-0.00142913	-0.0362671
Blue and green spaces	HPGDS	0.0222765	0.0628957
Blue and green spaces	HYAL1	4.7852e-05	-0.0341414
Blue and green spaces	IFI30	-0.00605778	-0.0875153
Blue and green spaces	IFNGR1	0.0234426	0.0303257
Blue and green spaces	IGFBP1	0.017135	0.00687558
Blue and green spaces	IGFBP2	0.00228077	0.0322171
Blue and green spaces	IGFBP4	0.0643501	-0.0378147
Blue and green spaces	IGFBPL1	0.0213753	0.0093442
Blue and green spaces	IL10RB	-0.00646045	-0.0412879
Blue and green spaces	IL17C	0.00102205	-0.0698991
Blue and green spaces	IL18R1	-0.0132273	-0.0639777
Blue and green spaces	IL19	-0.0211062	-0.0914499
Blue and green spaces	IL1R1	-0.0281901	-0.0400003
Blue and green spaces	IL1RL1	0.00193389	-0.00489259
Blue and green spaces	IL6	-0.0070822	-0.0881171
Blue and green spaces	ITGAV	0.0436498	0.0816644
Blue and green spaces	KITLG	-0.0142036	0.00935289
Blue and green spaces	KLK8	-0.0404023	-0.0583733
Blue and green spaces	KLRB1	0.00190526	0.0233377
Blue and green spaces	KRT18	-0.00865606	-0.0485317
Blue and green spaces	KRT19	-0.0278192	-0.0716787
Blue and green spaces	LAMA4	0.0152768	-0.0317884
Blue and green spaces	LGALS4	-0.0151026	-0.0823976
Blue and green spaces	LILRA5	0.0181893	-0.0748118
Blue and green spaces	LMNB2	-0.00350305	-0.0558049
Blue and green spaces	LTBP3	-0.00247677	-0.0574156
Blue and green spaces	MAD1L1	-0.00792409	-0.0402215
Blue and green spaces	MFGE8	-0.00178607	-0.0170118
Blue and green spaces	MME	-0.00467579	-0.0246643
Blue and green spaces	MMP12	-0.0279137	-0.0769394
Blue and green spaces	MMP9	-0.0210602	-0.0589202
Blue and green spaces	MRC1	-0.0226253	-0.0860251
Blue and green spaces	MZB1	-0.001328	-0.0989494
Blue and green spaces	ORM1	0.0082797	-0.0126903
Blue and green spaces	OSMR	0.0170533	-0.0204059
Blue and green spaces	PIGR	-0.0272558	-0.100393
Blue and green spaces	QPCT	-0.016309	-0.0175494
Blue and green spaces	RARRES2	-0.00554826	-0.0471424
Blue and green spaces	RBP2	0.0251549	-0.0300433
Blue and green spaces	REN	-0.00728209	-0.0548653
Blue and green spaces	RNASE1	-4.48488e-05	-0.0579564
Blue and green spaces	SCG2	0.0241503	0.0301416
Blue and green spaces	SCRG1	0.00140341	0.00441445
Blue and green spaces	SELE	0.0104268	-0.0551983
Blue and green spaces	SEMA3F	-0.0125667	-0.00963905
Blue and green spaces	SERPING1	0.00122271	-0.00549834
Blue and green spaces	SFRP1	-0.0178135	-0.0478042
Blue and green spaces	SFTPA2	-0.0096038	-0.0464008
Blue and green spaces	SIGLEC1	0.0172885	-0.0605246
Blue and green spaces	SIGLEC7	0.0136965	-0.0325718
Blue and green spaces	SLAMF8	-0.004199	-0.0425103
Blue and green spaces	SLITRK1	-0.00481575	0.0368078
Blue and green spaces	SMNDC1	-0.0278653	-0.0671196
Blue and green spaces	SMOC2	0.0212206	-0.0182695
Blue and green spaces	SMPD1	-0.0032503	-0.0456105
Blue and green spaces	SNRPB2	0.0136625	-0.0408474
Blue and green spaces	SOD2	0.0206996	-0.0317001
Blue and green spaces	SPINK4	0.00559017	-0.0595034
Blue and green spaces	SPON2	-0.000146309	-0.0804415
Blue and green spaces	ST6GAL1	0.00361253	-0.0257817
Blue and green spaces	STC1	0.00158557	-0.0634866
Blue and green spaces	SUSD2	0.0186127	0.0188001
Blue and green spaces	TFF1	0.0077737	-0.107645
Blue and green spaces	TIGAR	-0.018629	-0.0435009
Blue and green spaces	TIMP1	-0.0138384	-0.0502919
Blue and green spaces	TNFRSF10A	-0.00483503	-0.0868996
Blue and green spaces	TNFRSF10C	-0.00946218	-0.0519903
Blue and green spaces	TNFRSF11A	-0.00223318	-0.0436107
Blue and green spaces	TNFRSF12A	0.0341006	-0.0313256
Blue and green spaces	TNFRSF6B	-0.000925721	-0.0614332
Blue and green spaces	TNFSF13B	-0.0123294	-0.0647667
Blue and green spaces	TNR	-0.0258501	0.0231145
Blue and green spaces	TPP1	0.00528938	-0.0420553
Blue and green spaces	TXNDC15	-0.0151444	-0.0242748
Blue and green spaces	TYRP1	0.0114623	0.0581172
Blue and green spaces	VWA1	0.00479793	-0.0218613
Health behaviors	ACP5	-0.0295187	-0.0937659
Health behaviors	ACVRL1	0.0165343	-0.0322674
Health behaviors	ADA2	-0.0235277	-0.133082
Health behaviors	ADAM9	0.00879173	-0.0102992
Health behaviors	ADAMTS13	-0.0193249	-0.046312
Health behaviors	ADAMTSL2	0.0066766	-0.14778
Health behaviors	ADGRD1	0.0104767	0.104911
Health behaviors	ADM	-0.0167636	-0.209349
Health behaviors	AGRN	-0.0209323	-0.153176
Health behaviors	ALCAM	-0.0130394	-0.0994584
Health behaviors	ALPP	0.00954829	-0.043935
Health behaviors	AMBP	0.0167321	-0.060507
Health behaviors	ANGPTL1	-0.0353651	-0.0360241
Health behaviors	ANGPTL7	-0.0253709	-0.0097093
Health behaviors	B3GNT7	0.0059388	0.0422682
Health behaviors	BCAN	-0.0123012	-0.0108493
Health behaviors	BMPER	-0.007207	-0.127685
Health behaviors	BTN3A2	0.00222849	-0.0686429
Health behaviors	C2	-0.00354425	-0.154746
Health behaviors	CA14	0.058231	0.286594
Health behaviors	CA6	0.061243	0.271825
Health behaviors	CANT1	0.0566624	0.00189865
Health behaviors	CAPG	-0.00640675	-0.0598303
Health behaviors	CCDC80	-0.0309316	-0.130976
Health behaviors	CCL11	-0.0247196	-0.0132471
Health behaviors	CCL16	0.0335751	-0.002683
Health behaviors	CCL20	-0.0171793	-0.177797
Health behaviors	CCL3	0.0163022	-0.085128
Health behaviors	CD27	0.0065739	-0.0843522
Health behaviors	CD300C	-0.000359165	-0.0890631
Health behaviors	CD38	-0.0800922	0.00149605
Health behaviors	CD59	0.0372206	0.00292995
Health behaviors	CD79B	0.010474	-0.0617146
Health behaviors	CD93	0.0836005	0.11483
Health behaviors	CDCP1	0.0750876	-0.00980561
Health behaviors	CEACAM5	0.0454142	0.055994
Health behaviors	CEACAM6	0.000905356	0.0160212
Health behaviors	CGREF1	0.0100443	-0.0253091
Health behaviors	CHI3L1	0.0154866	-0.0102672
Health behaviors	CKB	0.0381033	0.157357
Health behaviors	CLMP	-0.228989	-0.283108
Health behaviors	CLSTN2	-0.00421373	0.0151091
Health behaviors	CPXM2	-0.0119059	-0.113524
Health behaviors	CRELD2	0.0141564	0.00844633
Health behaviors	CTSD	0.00762251	-0.0798406
Health behaviors	CTSH	0.0105356	-0.060541
Health behaviors	CX3CL1	0.00314392	-0.0134717
Health behaviors	CXCL13	-0.0362597	-0.162856
Health behaviors	CXCL17	0.00920319	-0.0314673
Health behaviors	DDAH1	-0.0069631	-0.0845751
Health behaviors	EDA2R	0.059375	0.00219314
Health behaviors	EDIL3	-0.00843044	-0.0412486
Health behaviors	ELOA	-0.00466798	-0.071252
Health behaviors	ENAH	0.0118474	-0.00583276
Health behaviors	ENG	0.0462174	0.16379
Health behaviors	EPHA2	0.00332665	-0.0642136
Health behaviors	FABP3	0.0533464	0.10404
Health behaviors	FABP4	-0.0906689	-0.335873
Health behaviors	FAM3B	0.00262424	0.0511934
Health behaviors	FAM3C	0.00377855	0.0228575
Health behaviors	FGF23	-0.0186546	-0.136873
Health behaviors	FGFBP1	-0.0176509	0.0308841
Health behaviors	FOLR1	-0.00654871	-0.0800183
Health behaviors	FSTL1	-0.0332792	-0.103579
Health behaviors	GAL	-0.0101114	0.0890463
Health behaviors	GALNT10	-0.00594125	-0.0361718
Health behaviors	GAST	0.00961715	-0.105916
Health behaviors	GDF15	0.0131756	-0.0847037
Health behaviors	GFRA1	-0.0363413	-0.193234
Health behaviors	GGT1	-0.0251576	-0.0785644
Health behaviors	GPR15L	0.0668161	0.106524
Health behaviors	GPR37	0.000639723	-0.0463582
Health behaviors	HAVCR1	-0.00153215	-0.130385
Health behaviors	HEPH	-0.00185979	-0.025079
Health behaviors	HNMT	-0.00142913	-0.11653
Health behaviors	HSPB6	0.11645	0.147661
Health behaviors	HYAL1	4.7852e-05	-0.0589336
Health behaviors	HYOU1	0.0190404	0.0165138
Health behaviors	IGFBP1	0.018481	0.141294
Health behaviors	IGFBP2	0.0100796	0.169315
Health behaviors	IGFBP4	0.0643501	-0.0784522
Health behaviors	IGFBPL1	-0.0181307	-0.132839
Health behaviors	IGSF3	-0.000121165	-0.148949
Health behaviors	IL10RB	-0.00646045	-0.0525091
Health behaviors	IL17C	0.00102205	-0.0239166
Health behaviors	IL18R1	-0.0343223	-0.187981
Health behaviors	IL1R1	-0.00730276	0.00750797
Health behaviors	IL1RL1	0.0184019	0.147725
Health behaviors	ITGA11	0.0937593	0.292464
Health behaviors	ITGAV	0.245685	0.30603
Health behaviors	KLK10	-0.0120409	-0.0655285
Health behaviors	KLK8	0.00933717	0.0898607
Health behaviors	KRT18	-0.00865606	-0.129731
Health behaviors	KRT19	-0.00674399	-0.0104699
Health behaviors	LAMA4	0.0152768	-0.0252407
Health behaviors	LAMP3	0.00890691	-0.00937505
Health behaviors	LGALS3BP	-0.00612625	-0.187709
Health behaviors	LILRA5	0.0258104	-0.071135
Health behaviors	LILRB4	0.00239739	-0.0800131
Health behaviors	MAD1L1	-0.00792409	-0.0952773
Health behaviors	MFGE8	-0.00178607	-0.0338909
Health behaviors	MLN	0.0077566	0.0214043
Health behaviors	MME	-0.00467579	-0.00933365
Health behaviors	MMP7	-0.0325791	-0.189048
Health behaviors	MPO	-0.0092842	-0.139334
Health behaviors	NBL1	-0.0338385	-0.10599
Health behaviors	OSMR	0.0170533	-0.0500303
Health behaviors	PDZK1	-0.000808774	-0.115172
Health behaviors	PKD2	-0.0073684	-0.0746415
Health behaviors	PLAT	-0.0243626	-0.179575
Health behaviors	PTGDS	-0.0484954	-0.122687
Health behaviors	PTN	-0.0335557	-0.176573
Health behaviors	QPCT	-0.016309	-0.0343955
Health behaviors	RARRES2	-0.00554826	-0.215723
Health behaviors	RBP2	0.0251549	0.0440181
Health behaviors	REG1A	-0.00286836	-0.0216493
Health behaviors	REG4	0.00519444	0.0282637
Health behaviors	REN	0.00262296	-0.0205492
Health behaviors	RNASE1	-4.48488e-05	-0.135738
Health behaviors	SCRG1	0.00140341	0.0446999
Health behaviors	SDC1	-0.0476585	-0.0658018
Health behaviors	SEL1L	-0.0281614	-0.124194
Health behaviors	SEMA3F	-0.0125667	-0.0888439
Health behaviors	SERPING1	0.00122271	-0.0299955
Health behaviors	SFRP1	-0.0316418	-0.19188
Health behaviors	SIGLEC1	0.0172885	-0.13211
Health behaviors	SIGLEC7	0.0177018	-0.00861248
Health behaviors	SLAMF8	-0.004199	-0.0890041
Health behaviors	SLITRK1	-0.0485305	-0.0620046
Health behaviors	SMNDC1	-0.0278653	-0.0662047
Health behaviors	SMOC2	0.0848152	0.0861597
Health behaviors	SNCG	-0.0390166	-0.192917
Health behaviors	SOD2	0.0206996	0.0871668
Health behaviors	SPINK4	0.00559017	-0.00243817
Health behaviors	SPINT1	-0.0274682	-0.0572717
Health behaviors	SPON1	-0.00943306	-0.0997924
Health behaviors	SPON2	0.00735069	-0.115025
Health behaviors	STC1	0.00158557	-0.103681
Health behaviors	STC2	0.0316029	0.0473835
Health behaviors	SUSD2	0.00842657	0.10102
Health behaviors	TAFA5	-0.0276825	-0.152369
Health behaviors	TFF1	0.0633721	-0.0501706
Health behaviors	TGFBR2	-0.072246	-0.170957
Health behaviors	THBD	0.0399702	0.0786614
Health behaviors	THBS2	-0.00441968	-0.104673
Health behaviors	THY1	-0.0660438	-0.250577
Health behaviors	TIMP1	-0.0138384	-0.0815087
Health behaviors	TNFRSF10C	-0.0166296	-0.102958
Health behaviors	TNFRSF11A	-0.00223318	-0.168853
Health behaviors	TNFRSF12A	0.084851	0.0560864
Health behaviors	TNFRSF6B	-0.000925721	-0.114502
Health behaviors	TNFSF13B	-0.018652	-0.177135
Health behaviors	TNR	-0.0258501	-0.0693211
Health behaviors	TPP1	0.00528938	-0.0687302
Health behaviors	TREM2	0.0165514	-0.0492681
Health behaviors	TXNDC15	-0.0151444	-0.0493629
Health behaviors	TYRP1	0.0107099	0.0795005
Health behaviors	ULBP2	0.0181536	-0.0236555
Health behaviors	VSIG2	-0.0137331	-0.107118
Air and noise pollution	ACVRL1	0.0165343	-0.00748394
Air and noise pollution	ADA2	-0.0235277	-0.0371692
Air and noise pollution	ADAM9	0.00879173	0.0204695
Air and noise pollution	ADAMTS13	-0.00210498	-0.00256931
Air and noise pollution	ADAMTSL2	0.0066766	0.0140601
Air and noise pollution	AGRN	-0.0209323	-0.0255231
Air and noise pollution	ALCAM	-0.0130394	-0.0329161
Air and noise pollution	ALPP	0.00954829	0.0257539
Air and noise pollution	AMBP	0.0157634	-0.0403168
Air and noise pollution	ANGPTL7	-0.0117818	0.017965
Air and noise pollution	B3GNT7	0.000846147	-0.020093
Air and noise pollution	BCAN	-0.0123012	0.0178367
Air and noise pollution	BTN3A2	0.00222849	-0.00037551
Air and noise pollution	CAPG	-0.00640675	-0.0306738
Air and noise pollution	CCL11	-0.0247196	-0.0190496
Air and noise pollution	CCL16	0.00327768	-0.00967143
Air and noise pollution	CCL3	0.0163022	-0.0198334
Air and noise pollution	CD300C	-0.000359165	-0.0374891
Air and noise pollution	CD38	-0.0600608	-0.0324796
Air and noise pollution	CD93	0.0203276	0.00167442
Air and noise pollution	CDCP1	0.0764171	0.022085
Air and noise pollution	CEACAM5	0.0454142	0.0268961
Air and noise pollution	CEACAM6	0.000905356	0.00529202
Air and noise pollution	CKB	0.0140261	-0.017856
Air and noise pollution	CLMP	-0.0245361	-0.0255176
Air and noise pollution	CTSD	0.00762251	0.00370586
Air and noise pollution	CTSH	0.0105356	0.00660561
Air and noise pollution	CX3CL1	0.00314392	0.0207173
Air and noise pollution	CXCL13	-0.00552085	-0.0206997
Air and noise pollution	CXCL17	0.00920319	0.00243359
Air and noise pollution	CXCL8	0.0126116	0.0223083
Air and noise pollution	DDAH1	-0.0069631	0.00778058
Air and noise pollution	ELOA	-0.00466798	-0.0667705
Air and noise pollution	ENAH	0.0118474	-0.00842442
Air and noise pollution	ENG	0.000833597	0.00848456
Air and noise pollution	EPHA2	0.00332665	-0.0189924
Air and noise pollution	FAM3B	0.00262424	-0.0189706
Air and noise pollution	FAM3C	0.00377855	-0.00677446
Air and noise pollution	FCAR	-0.0125086	-0.0751548
Air and noise pollution	FCRLB	-0.00776531	-0.0676868
Air and noise pollution	FGF21	0.0210135	0.0427425
Air and noise pollution	FGF23	-0.0186546	0.000627675
Air and noise pollution	FGFBP1	-0.0176509	-0.0363951
Air and noise pollution	FOLR1	-0.00654871	-0.0178748
Air and noise pollution	FSTL1	-0.00548263	-0.0131426
Air and noise pollution	GAL	-0.0101114	-0.0218269
Air and noise pollution	GALNT10	-0.00594125	-0.0197517
Air and noise pollution	GAST	0.00961715	-0.0262963
Air and noise pollution	GDF15	0.0131756	-0.00783787
Air and noise pollution	GFRA1	-0.0199066	-0.0507069
Air and noise pollution	GPR15L	0.0215686	0.0225764
Air and noise pollution	GPR37	0.000639723	0.0130368
Air and noise pollution	HEPH	-0.00185979	0.0101105
Air and noise pollution	HNMT	-0.00142913	-0.0217
Air and noise pollution	HYAL1	4.7852e-05	0.0262474
Air and noise pollution	IGFBP1	0.018481	0.0188042
Air and noise pollution	IGFBP2	0.00228077	-0.0297617
Air and noise pollution	IGFBP4	0.0643501	0.00672145
Air and noise pollution	IL10RB	-0.00646045	-0.038942
Air and noise pollution	IL17C	0.00102205	-0.00437256
Air and noise pollution	IL18R1	-0.0132273	-0.0108815
Air and noise pollution	IL1R1	-0.00730276	0.0141307
Air and noise pollution	IL1RL1	0.00193389	0.029206
Air and noise pollution	IL6	0.0220061	0.0311355
Air and noise pollution	ITGAV	0.00472391	-0.0291464
Air and noise pollution	KRT18	-0.00865606	-0.0246993
Air and noise pollution	KRT19	-0.00674399	-0.00998692
Air and noise pollution	LAMA4	0.0152768	0.0303867
Air and noise pollution	LILRA5	0.0181893	0.00978826
Air and noise pollution	MAD1L1	-0.00792409	-0.0312914
Air and noise pollution	MFGE8	-0.00178607	-0.00660651
Air and noise pollution	MME	-0.00467579	-0.0298022
Air and noise pollution	NFASC	0.0316437	0.0351831
Air and noise pollution	OSMR	0.0170533	-0.0370728
Air and noise pollution	QPCT	-0.0191434	-0.0594667
Air and noise pollution	RARRES2	-0.00554826	-0.034157
Air and noise pollution	RBP2	0.0251549	0.0251792
Air and noise pollution	REN	0.00680962	0.0387493
Air and noise pollution	RNASE1	-4.48488e-05	0.0111585
Air and noise pollution	SCRG1	0.00140341	-0.00949041
Air and noise pollution	SEMA3F	-0.0125667	-0.022369
Air and noise pollution	SERPING1	0.00122271	-0.0130745
Air and noise pollution	SFRP1	-0.0178135	0.00801758
Air and noise pollution	SIGLEC1	0.0172885	0.00641171
Air and noise pollution	SIGLEC7	0.0150877	0.0336465
Air and noise pollution	SLAMF8	-0.004199	-0.0270189
Air and noise pollution	SLITRK1	-0.00481575	-0.00827842
Air and noise pollution	SMNDC1	-0.0278653	-0.0555016
Air and noise pollution	SMOC1	-0.0138669	-0.0918998
Air and noise pollution	SMOC2	0.0212206	-0.0122235
Air and noise pollution	SOD2	0.0206996	0.0407267
Air and noise pollution	SPINK4	0.00559017	-0.00397429
Air and noise pollution	SPON2	0.00735069	0.0190684
Air and noise pollution	STC1	0.00158557	-0.0217319
Air and noise pollution	SUSD2	0.00842657	0.00795231
Air and noise pollution	TFF1	0.0489279	-0.0206346
Air and noise pollution	TFF2	0.00832469	0.0371246
Air and noise pollution	TIMP1	-0.0138384	-0.0282513
Air and noise pollution	TNFRSF10C	-0.00946218	-0.0224387
Air and noise pollution	TNFRSF11A	-0.00223318	0.0023784
Air and noise pollution	TNFRSF12A	0.0341006	0.000596968
Air and noise pollution	TNFRSF6B	-0.000925721	-0.00412831
Air and noise pollution	TNR	-0.0258501	-0.0233867
Air and noise pollution	TPP1	0.00528938	0.021546
Air and noise pollution	TXNDC15	-0.0151444	-0.0617742
