# Supplementary material for: Personal, social, and natural co-exposure pattern and plasma proteins in cardiometabolic diseases
Source: Nat Commun. 2025 Nov 25;16:10498. doi: 10.1038/s41467-025-65516-2 (PMC12647215; doi:10.1038/s41467-025-65516-2)
Supplement: Supplementary file 6 — Supplementary Data 4 [file 41467_2025_65516_MOESM6_ESM.xlsx]

## Sheet: Supplementary Data 3
Outcome	Exposure pattern	Protein	Mediated proportion	Total effect, HR(95%CI)	Nature total indirect effect, HR(95%CI)	Nature pure direct effect, HR(95%CI)	Adjusted p-value
Cerebrovascular disease	Air and noise pollution	ACVRL1	0.139	1.095(0.891,1.346)	1.012(1.003,1.022)	1.082(0.88,1.33)	1
Cerebrovascular disease	Air and noise pollution	ADA2	\	1.094(0.89,1.344)	0.999(0.992,1.005)	1.095(0.891,1.346)	1
Cerebrovascular disease	Air and noise pollution	ADAM9	0.103	1.097(0.892,1.348)	1.009(1.002,1.017)	1.087(0.884,1.336)	1
Cerebrovascular disease	Air and noise pollution	ADAMTS13	0.04	1.093(0.89,1.344)	1.003(0.999,1.008)	1.09(0.887,1.34)	1
Cerebrovascular disease	Air and noise pollution	ADAMTSL2	0.072	1.095(0.89,1.346)	1.006(1,1.012)	1.088(0.885,1.337)	1
Cerebrovascular disease	Air and noise pollution	AGRN	\	1.097(0.893,1.349)	1(0.992,1.007)	1.098(0.893,1.349)	1
Cerebrovascular disease	Air and noise pollution	ALCAM	0.004	1.094(0.89,1.344)	1(0.997,1.004)	1.093(0.889,1.344)	1
Cerebrovascular disease	Air and noise pollution	ALPP	0.16	1.086(0.884,1.336)	1.013(1.004,1.022)	1.072(0.872,1.319)	0.547517
Cerebrovascular disease	Air and noise pollution	AMBP	0.046	1.095(0.891,1.346)	1.004(0.997,1.011)	1.091(0.887,1.341)	1
Cerebrovascular disease	Air and noise pollution	ANGPTL7	0.03	1.094(0.89,1.345)	1.003(0.998,1.007)	1.091(0.888,1.341)	1
Cerebrovascular disease	Air and noise pollution	B3GNT7	0.005	1.093(0.889,1.343)	1(0.998,1.003)	1.092(0.889,1.343)	1
Cerebrovascular disease	Air and noise pollution	BCAN	0.037	1.09(0.887,1.34)	1.003(0.997,1.009)	1.087(0.884,1.336)	1
Cerebrovascular disease	Air and noise pollution	BTN3A2	0.051	1.092(0.889,1.343)	1.004(0.999,1.01)	1.088(0.885,1.337)	1
Cerebrovascular disease	Air and noise pollution	CAPG	\	1.098(0.893,1.349)	0.998(0.994,1.003)	1.1(0.895,1.352)	1
Cerebrovascular disease	Air and noise pollution	CCL11	0.012	1.093(0.889,1.344)	1.001(0.998,1.004)	1.092(0.888,1.342)	1
Cerebrovascular disease	Air and noise pollution	CCL16	0.04	1.097(0.892,1.348)	1.004(0.998,1.01)	1.093(0.889,1.343)	1
Cerebrovascular disease	Air and noise pollution	CCL3	0.042	1.095(0.891,1.347)	1.004(0.999,1.008)	1.091(0.888,1.342)	1
Cerebrovascular disease	Air and noise pollution	CD300C	0.018	1.09(0.887,1.34)	1.002(0.997,1.006)	1.089(0.886,1.338)	1
Cerebrovascular disease	Air and noise pollution	CD38	\	1.092(0.889,1.343)	0.995(0.989,1)	1.098(0.894,1.35)	1
Cerebrovascular disease	Air and noise pollution	CD93	0.05	1.094(0.89,1.345)	1.004(0.999,1.01)	1.089(0.886,1.339)	1
Renal disease	Social deprivation	IGFBP4	0.493	1.213(1.102,1.335)	1.095(1.076,1.113)	1.108(1.008,1.218)	0
Cerebrovascular disease	Air and noise pollution	CEACAM5	0.133	1.093(0.889,1.343)	1.011(1.003,1.02)	1.08(0.879,1.328)	0.896395
Cerebrovascular disease	Air and noise pollution	CEACAM6	0.09	1.093(0.889,1.343)	1.008(1.002,1.014)	1.084(0.882,1.333)	1
Cerebrovascular disease	Air and noise pollution	CKB	0.023	1.094(0.89,1.344)	1.002(0.997,1.007)	1.091(0.888,1.342)	1
Cerebrovascular disease	Air and noise pollution	CLMP	\	1.092(0.888,1.342)	0.999(0.995,1.004)	1.093(0.889,1.343)	1
Cerebrovascular disease	Air and noise pollution	CTSD	0.074	1.095(0.891,1.346)	1.006(1,1.012)	1.088(0.885,1.337)	1
Cerebrovascular disease	Air and noise pollution	CTSH	0.009	1.095(0.891,1.346)	1.001(0.998,1.004)	1.094(0.89,1.345)	1
Cerebrovascular disease	Air and noise pollution	CX3CL1	0.079	1.095(0.89,1.346)	1.007(1,1.013)	1.087(0.884,1.336)	1
Cerebrovascular disease	Air and noise pollution	CXCL13	\	1.094(0.89,1.345)	0.998(0.994,1.003)	1.096(0.892,1.348)	1
Cerebrovascular disease	Air and noise pollution	CXCL17	0.178	1.093(0.889,1.344)	1.015(1.006,1.025)	1.077(0.876,1.324)	0.183331
Cerebrovascular disease	Air and noise pollution	CXCL8	0.058	1.094(0.89,1.344)	1.005(0.999,1.011)	1.088(0.885,1.338)	1
Cerebrovascular disease	Air and noise pollution	DDAH1	0.023	1.093(0.889,1.343)	1.002(0.996,1.008)	1.091(0.887,1.341)	1
Cerebrovascular disease	Air and noise pollution	ELOA	\	1.097(0.892,1.348)	0.996(0.991,1.001)	1.101(0.895,1.353)	1
Cerebrovascular disease	Air and noise pollution	ENAH	0.015	1.096(0.892,1.348)	1.001(0.995,1.007)	1.095(0.891,1.346)	1
Cerebrovascular disease	Air and noise pollution	ENG	0.009	1.094(0.89,1.344)	1.001(0.997,1.005)	1.093(0.889,1.343)	1
Cerebrovascular disease	Air and noise pollution	EPHA2	0.076	1.09(0.886,1.339)	1.006(1,1.013)	1.083(0.881,1.331)	1
Cerebrovascular disease	Air and noise pollution	FAM3B	0.048	1.091(0.888,1.342)	1.004(0.998,1.01)	1.087(0.884,1.336)	1
Cerebrovascular disease	Air and noise pollution	FAM3C	0.087	1.093(0.889,1.343)	1.007(1.001,1.014)	1.085(0.882,1.333)	1
Cerebrovascular disease	Air and noise pollution	FCAR	\	1.095(0.891,1.346)	0.996(0.991,1.001)	1.099(0.894,1.351)	1
Cerebrovascular disease	Air and noise pollution	FCRLB	\	1.095(0.891,1.346)	0.996(0.991,1.001)	1.1(0.895,1.352)	1
Cerebrovascular disease	Air and noise pollution	FGF21	0.149	1.095(0.891,1.346)	1.013(1.004,1.022)	1.081(0.879,1.329)	0.523427
Cerebrovascular disease	Air and noise pollution	FGF23	0.01	1.091(0.888,1.342)	1.001(0.997,1.005)	1.091(0.887,1.341)	1
Cerebrovascular disease	Air and noise pollution	FGFBP1	0.008	1.093(0.889,1.344)	1.001(0.996,1.005)	1.093(0.889,1.343)	1
Cerebrovascular disease	Air and noise pollution	FOLR1	0.026	1.092(0.888,1.342)	1.002(0.997,1.007)	1.089(0.886,1.339)	1
Cerebrovascular disease	Air and noise pollution	FSTL1	0.025	1.094(0.89,1.345)	1.002(0.997,1.007)	1.092(0.888,1.342)	1
Cerebrovascular disease	Air and noise pollution	GAL	0.021	1.092(0.889,1.343)	1.002(0.998,1.006)	1.09(0.887,1.341)	1
Cerebrovascular disease	Air and noise pollution	GALNT10	0.016	1.097(0.893,1.349)	1.001(0.995,1.008)	1.096(0.891,1.347)	1
Cerebrovascular disease	Air and noise pollution	GAST	0.043	1.098(0.894,1.35)	1.004(0.999,1.009)	1.094(0.89,1.345)	1
Heart disease	Social deprivation	IGFBP4	0.445	1.074(0.994,1.161)	1.032(1.024,1.039)	1.041(0.964,1.125)	7.4607e-14
Cerebrovascular disease	Air and noise pollution	GFRA1	\	1.094(0.89,1.344)	0.999(0.991,1.007)	1.095(0.891,1.346)	1
Cerebrovascular disease	Air and noise pollution	GPR15L	0.009	1.094(0.89,1.345)	1.001(0.998,1.004)	1.093(0.889,1.344)	1
Cerebrovascular disease	Air and noise pollution	GPR37	0.102	1.092(0.888,1.343)	1.009(1.001,1.016)	1.083(0.881,1.331)	1
Cerebrovascular disease	Air and noise pollution	HEPH	0.008	1.093(0.89,1.344)	1.001(0.998,1.003)	1.093(0.889,1.343)	1
Cerebrovascular disease	Air and noise pollution	HNMT	\	1.095(0.89,1.346)	1(0.992,1.008)	1.095(0.891,1.346)	1
Cerebrovascular disease	Air and noise pollution	HYAL1	0.094	1.097(0.892,1.349)	1.008(1.001,1.016)	1.088(0.885,1.337)	1
Cerebrovascular disease	Air and noise pollution	IGFBP1	0.071	1.093(0.889,1.343)	1.006(0.999,1.013)	1.086(0.883,1.335)	1
Cerebrovascular disease	Air and noise pollution	IGFBP2	0.023	1.094(0.89,1.344)	1.002(0.998,1.006)	1.092(0.888,1.342)	1
Diabetes	Air and noise pollution	CDCP1	0.386	1.114(0.899,1.381)	1.041(1.024,1.059)	1.07(0.864,1.325)	0.000242526
Cerebrovascular disease	Air and noise pollution	IL10RB	0.012	1.091(0.888,1.341)	1.001(0.993,1.009)	1.09(0.887,1.34)	1
Cerebrovascular disease	Air and noise pollution	IL17C	0.045	1.097(0.893,1.349)	1.004(0.999,1.009)	1.093(0.889,1.343)	1
Cerebrovascular disease	Air and noise pollution	IL18R1	\	1.096(0.892,1.348)	0.999(0.993,1.005)	1.097(0.893,1.349)	1
Cerebrovascular disease	Air and noise pollution	IL1R1	0.048	1.087(0.884,1.336)	1.004(0.998,1.01)	1.083(0.881,1.331)	1
Cerebrovascular disease	Air and noise pollution	IL1RL1	0.089	1.096(0.892,1.347)	1.008(1.001,1.015)	1.087(0.885,1.337)	1
Cerebrovascular disease	Air and noise pollution	IL6	0.109	1.087(0.884,1.336)	1.009(1.002,1.016)	1.077(0.876,1.325)	1
Cerebrovascular disease	Air and noise pollution	ITGAV	\	1.091(0.888,1.342)	0.998(0.994,1.003)	1.093(0.89,1.344)	1
Cerebrovascular disease	Air and noise pollution	KRT18	\	1.096(0.892,1.348)	0.999(0.992,1.005)	1.098(0.893,1.35)	1
Cerebrovascular disease	Air and noise pollution	KRT19	0.044	1.092(0.888,1.342)	1.004(0.999,1.009)	1.088(0.885,1.337)	1
Cerebrovascular disease	Air and noise pollution	LAMA4	0.063	1.093(0.889,1.344)	1.005(1,1.011)	1.087(0.885,1.337)	1
Cerebrovascular disease	Air and noise pollution	LILRA5	0.072	1.096(0.892,1.348)	1.006(1,1.013)	1.089(0.886,1.339)	1
Cerebrovascular disease	Air and noise pollution	MAD1L1	\	1.099(0.894,1.351)	0.999(0.994,1.003)	1.1(0.895,1.353)	1
Cerebrovascular disease	Air and noise pollution	MFGE8	0.01	1.096(0.891,1.347)	1.001(0.993,1.009)	1.095(0.891,1.346)	1
Cerebrovascular disease	Air and noise pollution	MME	\	1.092(0.889,1.343)	0.999(0.995,1.003)	1.094(0.89,1.344)	1
Cerebrovascular disease	Air and noise pollution	NFASC	0.073	1.093(0.889,1.344)	1.006(1,1.012)	1.086(0.884,1.335)	1
Cerebrovascular disease	Air and noise pollution	OSMR	0.03	1.095(0.891,1.346)	1.003(0.998,1.007)	1.092(0.889,1.343)	1
Cerebrovascular disease	Air and noise pollution	QPCT	\	1.095(0.891,1.346)	0.995(0.99,1.001)	1.1(0.895,1.353)	1
Cerebrovascular disease	Air and noise pollution	RARRES2	\	1.095(0.891,1.346)	0.999(0.995,1.003)	1.096(0.891,1.347)	1
Cerebrovascular disease	Air and noise pollution	RBP2	0.124	1.096(0.892,1.348)	1.011(1.003,1.019)	1.085(0.882,1.333)	0.959555
Cerebrovascular disease	Air and noise pollution	REN	0.078	1.094(0.89,1.345)	1.007(1,1.013)	1.087(0.884,1.336)	1
Cerebrovascular disease	Air and noise pollution	RNASE1	0.042	1.094(0.89,1.345)	1.004(0.999,1.008)	1.09(0.887,1.34)	1
Cerebrovascular disease	Air and noise pollution	SCRG1	\	1.093(0.889,1.344)	0.999(0.995,1.002)	1.095(0.89,1.345)	1
Cerebrovascular disease	Air and noise pollution	SEMA3F	0.001	1.092(0.888,1.342)	1(0.996,1.004)	1.092(0.888,1.342)	1
Cerebrovascular disease	Air and noise pollution	SERPING1	0.016	1.094(0.89,1.345)	1.001(0.998,1.005)	1.093(0.889,1.343)	1
Cerebrovascular disease	Air and noise pollution	SFRP1	0.014	1.098(0.893,1.35)	1.001(0.996,1.007)	1.097(0.892,1.348)	1
Cerebrovascular disease	Air and noise pollution	SIGLEC1	0.095	1.094(0.89,1.344)	1.008(1,1.016)	1.085(0.882,1.333)	1
Cerebrovascular disease	Air and noise pollution	SIGLEC7	0.103	1.092(0.888,1.342)	1.009(1,1.017)	1.083(0.881,1.331)	1
Cerebrovascular disease	Air and noise pollution	SLAMF8	0.004	1.093(0.889,1.343)	1(0.994,1.006)	1.092(0.889,1.343)	1
Cerebrovascular disease	Air and noise pollution	SLITRK1	0.022	1.093(0.889,1.343)	1.002(0.997,1.006)	1.09(0.887,1.34)	1
Cerebrovascular disease	Air and noise pollution	SMNDC1	\	1.095(0.891,1.346)	0.997(0.993,1.002)	1.098(0.893,1.35)	1
Cerebrovascular disease	Air and noise pollution	SMOC1	\	1.097(0.893,1.349)	0.991(0.984,0.999)	1.107(0.9,1.361)	1
Cerebrovascular disease	Air and noise pollution	SMOC2	0.021	1.098(0.893,1.35)	1.002(0.996,1.008)	1.096(0.892,1.347)	1
Cerebrovascular disease	Air and noise pollution	SOD2	0.093	1.092(0.889,1.343)	1.008(1.001,1.015)	1.084(0.882,1.332)	1
Cerebrovascular disease	Air and noise pollution	SPINK4	0.052	1.095(0.89,1.346)	1.004(0.999,1.01)	1.09(0.887,1.339)	1
Cerebrovascular disease	Air and noise pollution	SPON2	0.164	1.092(0.888,1.343)	1.014(1.005,1.024)	1.077(0.876,1.324)	0.374448
Cerebrovascular disease	Air and noise pollution	STC1	0.004	1.095(0.891,1.346)	1(0.996,1.005)	1.095(0.891,1.345)	1
Cerebrovascular disease	Air and noise pollution	SUSD2	0.146	1.089(0.886,1.339)	1.012(1.004,1.021)	1.076(0.875,1.323)	0.492033
Cerebrovascular disease	Air and noise pollution	TFF1	0.098	1.096(0.891,1.347)	1.009(1.002,1.016)	1.086(0.884,1.335)	1
Heart disease	Social deprivation	GDF15	0.629	1.071(0.991,1.157)	1.044(1.035,1.052)	1.026(0.95,1.109)	0
Cerebrovascular disease	Air and noise pollution	TIMP1	0.029	1.097(0.892,1.348)	1.003(0.996,1.009)	1.094(0.89,1.345)	1
Cerebrovascular disease	Air and noise pollution	TNFRSF10C	\	1.093(0.89,1.344)	1(0.998,1.002)	1.094(0.89,1.344)	1
Cerebrovascular disease	Air and noise pollution	TNFRSF11A	0.037	1.095(0.891,1.346)	1.003(0.997,1.01)	1.091(0.888,1.341)	1
Cerebrovascular disease	Air and noise pollution	TNFRSF12A	0.168	1.094(0.89,1.345)	1.015(1.005,1.024)	1.078(0.877,1.325)	0.19216
Cerebrovascular disease	Air and noise pollution	TNFRSF6B	0.081	1.094(0.89,1.345)	1.007(0.998,1.016)	1.087(0.884,1.336)	1
Cerebrovascular disease	Air and noise pollution	TNR	0.05	1.091(0.888,1.341)	1.004(0.999,1.01)	1.087(0.884,1.336)	1
Cerebrovascular disease	Air and noise pollution	TPP1	0.1	1.096(0.891,1.347)	1.009(1.001,1.016)	1.086(0.884,1.335)	1
Cerebrovascular disease	Air and noise pollution	TXNDC15	\	1.091(0.887,1.341)	0.997(0.993,1.001)	1.094(0.89,1.344)	1
Death	Air and noise pollution	ACVRL1	0.158	1.14(0.979,1.327)	1.02(1.006,1.034)	1.118(0.961,1.301)	0.47845
Death	Air and noise pollution	ADA2	\	1.128(0.969,1.313)	0.996(0.984,1.009)	1.132(0.973,1.317)	1
Death	Air and noise pollution	ADAM9	0.132	1.134(0.974,1.32)	1.016(1.006,1.025)	1.116(0.959,1.299)	0.0983022
Death	Air and noise pollution	ADAMTS13	0.035	1.135(0.975,1.321)	1.004(0.999,1.01)	1.13(0.971,1.315)	1
Death	Air and noise pollution	ADAMTSL2	0.107	1.134(0.974,1.32)	1.013(1.003,1.023)	1.119(0.962,1.303)	1
Death	Air and noise pollution	AGRN	\	1.133(0.973,1.319)	0.999(0.988,1.011)	1.134(0.974,1.32)	1
Death	Air and noise pollution	ALCAM	\	1.133(0.973,1.319)	1(0.991,1.009)	1.133(0.974,1.319)	1
Death	Air and noise pollution	ALPP	0.225	1.129(0.97,1.314)	1.026(1.014,1.039)	1.1(0.945,1.28)	0.00358286
Death	Air and noise pollution	AMBP	0.033	1.135(0.975,1.322)	1.004(0.996,1.012)	1.131(0.972,1.316)	1
Death	Air and noise pollution	ANGPTL7	0.019	1.134(0.975,1.32)	1.002(0.998,1.006)	1.132(0.972,1.317)	1
Death	Air and noise pollution	B3GNT7	0.039	1.129(0.97,1.314)	1.004(0.998,1.011)	1.124(0.966,1.308)	1
Death	Air and noise pollution	BCAN	0.049	1.128(0.969,1.313)	1.006(0.995,1.016)	1.121(0.964,1.305)	1
Death	Air and noise pollution	BTN3A2	0.078	1.128(0.969,1.313)	1.009(1,1.018)	1.118(0.96,1.301)	1
Death	Air and noise pollution	CAPG	\	1.138(0.978,1.325)	0.997(0.991,1.004)	1.142(0.981,1.329)	1
Death	Air and noise pollution	CCL11	0.017	1.133(0.973,1.318)	1.002(0.995,1.009)	1.13(0.971,1.315)	1
Death	Air and noise pollution	CCL16	0.034	1.139(0.979,1.326)	1.004(0.996,1.012)	1.134(0.975,1.32)	1
Death	Air and noise pollution	CCL3	0.039	1.139(0.979,1.326)	1.005(0.998,1.012)	1.134(0.974,1.319)	1
Death	Air and noise pollution	CD300C	0.022	1.125(0.966,1.309)	1.002(0.993,1.012)	1.122(0.964,1.306)	1
Death	Air and noise pollution	CD38	\	1.131(0.972,1.316)	0.992(0.985,0.999)	1.14(0.979,1.327)	1
Death	Air and noise pollution	CD93	0.087	1.131(0.972,1.317)	1.01(1.002,1.019)	1.12(0.962,1.304)	1
Diabetes	Air and noise pollution	FGF21	0.345	1.111(0.896,1.377)	1.036(1.019,1.053)	1.073(0.866,1.329)	0.00407126
Death	Air and noise pollution	CEACAM5	0.285	1.143(0.982,1.331)	1.037(1.021,1.053)	1.102(0.947,1.283)	0.000651338
Death	Air and noise pollution	CEACAM6	0.091	1.146(0.985,1.334)	1.012(1.005,1.019)	1.133(0.974,1.319)	0.125209
Death	Air and noise pollution	CKB	0.127	1.133(0.974,1.319)	1.015(1.005,1.026)	1.116(0.959,1.299)	0.526046
Death	Air and noise pollution	CLMP	\	1.13(0.971,1.316)	0.999(0.993,1.006)	1.131(0.972,1.316)	1
Death	Air and noise pollution	CTSD	0.079	1.135(0.975,1.321)	1.009(1.002,1.017)	1.124(0.966,1.309)	1
Death	Air and noise pollution	CTSH	0.008	1.135(0.975,1.321)	1.001(0.997,1.005)	1.134(0.974,1.32)	1
Death	Air and noise pollution	CX3CL1	0.087	1.136(0.976,1.323)	1.011(1.003,1.018)	1.125(0.966,1.309)	0.81031
Death	Air and noise pollution	CXCL13	\	1.138(0.977,1.325)	0.995(0.987,1.004)	1.143(0.982,1.33)	1
Death	Air and noise pollution	CDCP1	0.332	1.12(0.961,1.304)	1.037(1.023,1.051)	1.08(0.928,1.257)	1.56293e-05
Death	Air and noise pollution	CXCL8	0.124	1.135(0.975,1.322)	1.015(1.006,1.024)	1.119(0.961,1.302)	0.0963527
Death	Air and noise pollution	DDAH1	0.013	1.131(0.972,1.317)	1.002(0.995,1.009)	1.13(0.971,1.315)	1
Death	Air and noise pollution	ELOA	\	1.137(0.977,1.324)	0.995(0.99,1)	1.143(0.982,1.33)	1
Death	Air and noise pollution	ENAH	0.005	1.133(0.974,1.319)	1.001(0.996,1.005)	1.133(0.973,1.318)	1
Death	Air and noise pollution	ENG	0.068	1.135(0.975,1.321)	1.008(1.001,1.016)	1.126(0.968,1.311)	1
Death	Air and noise pollution	EPHA2	0.147	1.084(0.929,1.264)	1.011(1,1.023)	1.072(0.919,1.249)	1
Death	Air and noise pollution	FAM3B	0.054	1.131(0.972,1.317)	1.006(0.998,1.015)	1.124(0.966,1.308)	1
Death	Air and noise pollution	FAM3C	0.111	1.123(0.965,1.308)	1.012(1.002,1.023)	1.11(0.953,1.291)	1
Death	Air and noise pollution	FCAR	\	1.136(0.976,1.322)	0.993(0.986,0.999)	1.145(0.983,1.332)	1
Death	Air and noise pollution	FCRLB	\	1.133(0.974,1.319)	0.993(0.986,0.999)	1.142(0.981,1.329)	1
Renal disease	Social deprivation	GDF15	0.439	1.225(1.114,1.347)	1.088(1.073,1.102)	1.126(1.024,1.238)	0
Death	Air and noise pollution	FGF23	0.021	1.127(0.968,1.313)	1.002(0.992,1.013)	1.125(0.966,1.309)	1
Death	Air and noise pollution	FGFBP1	0.085	1.133(0.973,1.319)	1.01(1.003,1.018)	1.122(0.964,1.306)	0.890804
Death	Air and noise pollution	FOLR1	0.039	1.129(0.97,1.314)	1.005(0.995,1.014)	1.124(0.965,1.308)	1
Death	Air and noise pollution	FSTL1	0.033	1.132(0.972,1.318)	1.004(0.992,1.016)	1.127(0.969,1.312)	1
Death	Air and noise pollution	GAL	0.027	1.133(0.973,1.318)	1.003(0.999,1.007)	1.129(0.97,1.314)	1
Death	Air and noise pollution	GALNT10	0.01	1.135(0.975,1.321)	1.001(0.993,1.01)	1.134(0.974,1.319)	1
Death	Air and noise pollution	GAST	0.045	1.145(0.984,1.333)	1.006(0.999,1.013)	1.139(0.979,1.325)	1
Death	Air and noise pollution	GDF15	\	1.028(0.881,1.2)	1.043(1.024,1.063)	0.985(0.845,1.149)	0.000652295
Death	Air and noise pollution	GFRA1	\	1.128(0.969,1.314)	0.998(0.985,1.011)	1.131(0.972,1.316)	1
Death	Air and noise pollution	GPR15L	0.043	1.138(0.977,1.324)	1.005(0.999,1.011)	1.132(0.973,1.317)	1
Death	Air and noise pollution	GPR37	0.125	1.129(0.97,1.314)	1.015(1.003,1.026)	1.113(0.956,1.295)	1
Death	Air and noise pollution	HEPH	0.031	1.132(0.972,1.317)	1.004(0.996,1.011)	1.128(0.969,1.312)	1
Death	Air and noise pollution	HNMT	\	1.133(0.973,1.319)	1(0.994,1.006)	1.133(0.974,1.319)	1
Death	Air and noise pollution	HYAL1	0.091	1.137(0.977,1.323)	1.011(1.003,1.019)	1.124(0.966,1.309)	0.893019
Death	Air and noise pollution	IGFBP1	0.164	1.13(0.971,1.316)	1.019(1.009,1.03)	1.109(0.953,1.291)	0.0219557
Death	Air and noise pollution	IGFBP2	0.152	1.128(0.969,1.314)	1.018(1.004,1.031)	1.109(0.953,1.291)	1
Death	Air and noise pollution	TFF2	0.309	1.143(0.981,1.331)	1.04(1.025,1.055)	1.099(0.944,1.279)	7.05368e-06
Death	Air and noise pollution	IL10RB	0.011	1.128(0.969,1.314)	1.001(0.989,1.013)	1.127(0.968,1.311)	1
Death	Air and noise pollution	IL17C	0.065	1.139(0.979,1.326)	1.008(1,1.016)	1.13(0.971,1.315)	1
Death	Air and noise pollution	IL18R1	\	1.134(0.974,1.32)	0.998(0.991,1.005)	1.136(0.976,1.322)	1
Death	Air and noise pollution	IL1R1	0.074	1.12(0.962,1.304)	1.008(0.997,1.019)	1.111(0.955,1.293)	1
Death	Air and noise pollution	IL1RL1	0.139	1.136(0.976,1.323)	1.017(1.004,1.029)	1.117(0.96,1.3)	0.802378
Death	Air and noise pollution	IL6	0.175	1.11(0.953,1.292)	1.018(1.008,1.027)	1.09(0.937,1.27)	0.0353725
Death	Air and noise pollution	ITGAV	\	1.131(0.971,1.316)	0.998(0.991,1.005)	1.133(0.974,1.319)	1
Death	Air and noise pollution	KRT18	\	1.134(0.975,1.32)	0.998(0.992,1.004)	1.137(0.977,1.323)	1
Death	Air and noise pollution	KRT19	0.072	1.134(0.974,1.321)	1.009(0.997,1.021)	1.125(0.966,1.309)	1
Death	Air and noise pollution	LAMA4	0.086	1.132(0.973,1.318)	1.01(1.002,1.018)	1.121(0.963,1.304)	1
Death	Air and noise pollution	LILRA5	0.077	1.139(0.979,1.326)	1.009(1,1.019)	1.129(0.97,1.313)	1
Death	Air and noise pollution	MAD1L1	\	1.141(0.98,1.328)	0.996(0.989,1.004)	1.145(0.984,1.333)	1
Death	Air and noise pollution	MFGE8	0.002	1.137(0.977,1.324)	1(0.996,1.005)	1.137(0.977,1.323)	1
Death	Air and noise pollution	MME	\	1.135(0.975,1.32)	0.999(0.995,1.002)	1.136(0.976,1.322)	1
Death	Air and noise pollution	NFASC	0.125	1.131(0.971,1.316)	1.015(1.005,1.025)	1.115(0.958,1.297)	0.449626
Death	Air and noise pollution	OSMR	0.057	1.141(0.98,1.328)	1.007(0.997,1.017)	1.133(0.973,1.318)	1
Death	Air and noise pollution	QPCT	\	1.135(0.975,1.321)	0.991(0.983,0.998)	1.145(0.984,1.333)	1
Death	Air and noise pollution	RARRES2	\	1.134(0.974,1.32)	0.998(0.99,1.006)	1.136(0.976,1.322)	1
Death	Air and noise pollution	RBP2	0.105	1.137(0.977,1.324)	1.013(1.004,1.022)	1.123(0.965,1.307)	0.334465
Death	Air and noise pollution	REN	0.161	1.137(0.976,1.323)	1.02(1.009,1.031)	1.115(0.958,1.297)	0.0420512
Death	Air and noise pollution	RNASE1	0.076	1.128(0.969,1.313)	1.009(1.001,1.017)	1.118(0.961,1.301)	1
Death	Air and noise pollution	SCRG1	0.027	1.132(0.972,1.317)	1.003(0.999,1.007)	1.128(0.969,1.313)	1
Death	Air and noise pollution	SEMA3F	\	1.126(0.967,1.311)	0.999(0.991,1.008)	1.127(0.968,1.311)	1
Death	Air and noise pollution	SERPING1	0.01	1.134(0.974,1.32)	1.001(0.999,1.004)	1.133(0.973,1.318)	1
Death	Air and noise pollution	SFRP1	0.022	1.142(0.981,1.329)	1.003(0.994,1.012)	1.139(0.978,1.325)	1
Death	Air and noise pollution	SIGLEC1	0.129	1.129(0.97,1.315)	1.015(1.002,1.028)	1.113(0.956,1.295)	1
Diabetes	Air and noise pollution	SIGLEC7	0.327	1.128(0.91,1.399)	1.039(1.02,1.058)	1.086(0.877,1.346)	0.00403818
Death	Air and noise pollution	SLAMF8	0.009	1.131(0.971,1.316)	1.001(0.99,1.012)	1.129(0.97,1.314)	1
Death	Air and noise pollution	SLITRK1	0.021	1.135(0.975,1.321)	1.003(0.997,1.008)	1.132(0.972,1.317)	1
Death	Air and noise pollution	SMNDC1	\	1.137(0.977,1.323)	0.995(0.99,0.999)	1.143(0.982,1.33)	1
Death	Air and noise pollution	SMOC1	\	1.14(0.979,1.327)	0.984(0.974,0.994)	1.159(0.996,1.349)	0.130353
Death	Air and noise pollution	SMOC2	0.025	1.139(0.979,1.326)	1.003(0.994,1.012)	1.136(0.976,1.322)	1
Death	Air and noise pollution	SOD2	0.057	1.131(0.972,1.316)	1.007(1.001,1.012)	1.123(0.965,1.307)	1
Death	Air and noise pollution	SPINK4	0.074	1.135(0.975,1.321)	1.009(0.998,1.02)	1.125(0.966,1.309)	1
Death	Air and noise pollution	SPON2	0.253	1.122(0.963,1.307)	1.028(1.012,1.044)	1.091(0.937,1.27)	0.0453607
Death	Air and noise pollution	STC1	0.002	1.137(0.977,1.323)	1(0.992,1.008)	1.137(0.977,1.323)	1
Death	Air and noise pollution	SUSD2	0.168	1.128(0.969,1.314)	1.019(1.009,1.03)	1.107(0.951,1.288)	0.022541
Death	Air and noise pollution	TFF1	0.142	1.138(0.977,1.324)	1.017(1.007,1.028)	1.118(0.961,1.301)	0.0752338
Cerebrovascular disease	Air and noise pollution	CDCP1	0.306	1.083(0.881,1.332)	1.024(1.012,1.036)	1.058(0.86,1.301)	0.0055444
Death	Air and noise pollution	TIMP1	0.029	1.133(0.973,1.319)	1.003(0.991,1.016)	1.129(0.97,1.314)	1
Death	Air and noise pollution	TNFRSF10C	\	1.133(0.974,1.319)	0.996(0.99,1.003)	1.137(0.977,1.324)	1
Death	Air and noise pollution	TNFRSF11A	0.055	1.129(0.969,1.314)	1.006(0.995,1.018)	1.122(0.964,1.305)	1
Death	Air and noise pollution	TNFRSF12A	0.249	1.119(0.961,1.303)	1.027(1.013,1.042)	1.089(0.936,1.268)	0.0157248
Death	Air and noise pollution	TNFRSF6B	0.093	1.129(0.969,1.314)	1.011(0.998,1.024)	1.117(0.96,1.3)	1
Death	Air and noise pollution	TNR	0.086	1.132(0.973,1.318)	1.01(1.003,1.018)	1.121(0.963,1.305)	0.892748
Death	Air and noise pollution	TPP1	0.093	1.135(0.975,1.321)	1.011(1.002,1.02)	1.122(0.964,1.306)	1
Death	Air and noise pollution	TXNDC15	\	1.13(0.97,1.315)	0.992(0.983,1)	1.139(0.979,1.326)	1
Diabetes	Air and noise pollution	ACVRL1	0.054	1.124(0.908,1.392)	1.006(1,1.012)	1.117(0.903,1.384)	1
Diabetes	Air and noise pollution	ADA2	\	1.129(0.912,1.398)	0.996(0.982,1.01)	1.133(0.916,1.403)	1
Diabetes	Air and noise pollution	ADAM9	0.106	1.13(0.912,1.399)	1.012(1.003,1.022)	1.116(0.901,1.382)	0.985756
Diabetes	Air and noise pollution	ADAMTS13	\	1.117(0.902,1.384)	0.991(0.979,1.002)	1.127(0.911,1.396)	1
Diabetes	Air and noise pollution	ADAMTSL2	0.149	1.135(0.915,1.406)	1.018(1.001,1.035)	1.115(0.9,1.381)	1
Diabetes	Air and noise pollution	AGRN	\	1.109(0.895,1.373)	1(0.989,1.01)	1.109(0.896,1.373)	1
Diabetes	Air and noise pollution	ALCAM	\	1.122(0.906,1.39)	1(0.988,1.011)	1.122(0.906,1.39)	1
Diabetes	Air and noise pollution	ALPP	0.206	1.125(0.908,1.393)	1.023(1.011,1.036)	1.099(0.887,1.361)	0.0299688
Diabetes	Air and noise pollution	AMBP	0.029	1.117(0.902,1.383)	1.003(0.995,1.011)	1.113(0.899,1.379)	1
Diabetes	Air and noise pollution	ANGPTL7	0.055	1.11(0.896,1.375)	1.005(0.995,1.016)	1.104(0.892,1.368)	1
Diabetes	Air and noise pollution	B3GNT7	0.03	1.115(0.901,1.381)	1.003(0.993,1.014)	1.112(0.898,1.377)	1
Diabetes	Air and noise pollution	BCAN	0.041	1.113(0.899,1.379)	1.004(0.997,1.011)	1.109(0.895,1.373)	1
Diabetes	Air and noise pollution	BTN3A2	0.05	1.113(0.899,1.379)	1.005(0.998,1.013)	1.108(0.895,1.372)	1
Diabetes	Air and noise pollution	CAPG	\	1.121(0.905,1.389)	0.998(0.992,1.004)	1.123(0.907,1.391)	1
Diabetes	Air and noise pollution	CCL11	0.012	1.118(0.903,1.384)	1.001(0.996,1.007)	1.117(0.902,1.383)	1
Diabetes	Air and noise pollution	CCL16	0.101	1.123(0.906,1.391)	1.011(0.996,1.026)	1.111(0.897,1.375)	1
Diabetes	Air and noise pollution	CCL3	0.05	1.126(0.909,1.394)	1.006(0.998,1.013)	1.12(0.904,1.386)	1
Diabetes	Air and noise pollution	CD300C	0.009	1.122(0.907,1.39)	1.001(0.996,1.006)	1.121(0.906,1.388)	1
Diabetes	Air and noise pollution	CD38	\	1.115(0.9,1.38)	0.988(0.979,0.997)	1.128(0.911,1.397)	1
Diabetes	Air and noise pollution	CD93	\	1.117(0.902,1.383)	0.997(0.993,1.002)	1.12(0.904,1.386)	1
Death	Social deprivation	GDF15	0.388	1.285(1.172,1.41)	1.094(1.079,1.11)	1.175(1.071,1.288)	0
Diabetes	Air and noise pollution	CEACAM5	0.114	1.122(0.906,1.389)	1.013(1.003,1.022)	1.108(0.894,1.372)	0.887505
Diabetes	Air and noise pollution	CEACAM6	0.089	1.123(0.907,1.39)	1.01(1.002,1.017)	1.112(0.898,1.377)	1
Diabetes	Air and noise pollution	CKB	\	1.11(0.896,1.376)	0.972(0.954,0.99)	1.142(0.922,1.415)	0.24738
Diabetes	Air and noise pollution	CLMP	0.001	1.119(0.903,1.385)	1(0.999,1.001)	1.118(0.903,1.385)	1
Diabetes	Air and noise pollution	CTSD	0.135	1.135(0.916,1.406)	1.016(1.003,1.03)	1.116(0.901,1.383)	1
Diabetes	Air and noise pollution	CTSH	0.006	1.121(0.905,1.388)	1.001(0.996,1.005)	1.12(0.904,1.387)	1
Diabetes	Air and noise pollution	CX3CL1	\	1.108(0.895,1.373)	0.99(0.982,0.999)	1.119(0.904,1.386)	1
Diabetes	Air and noise pollution	CXCL13	\	1.127(0.91,1.396)	0.996(0.99,1.002)	1.131(0.913,1.401)	1
Diabetes	Air and noise pollution	CXCL17	0.297	1.127(0.909,1.396)	1.035(1.019,1.05)	1.089(0.879,1.349)	0.00088323
Diabetes	Air and noise pollution	CXCL8	0.103	1.122(0.906,1.39)	1.011(1.003,1.02)	1.11(0.896,1.374)	0.732227
Diabetes	Air and noise pollution	DDAH1	0.017	1.123(0.907,1.391)	1.002(0.993,1.011)	1.121(0.905,1.388)	1
Diabetes	Air and noise pollution	ELOA	\	1.124(0.908,1.392)	0.991(0.984,0.998)	1.134(0.916,1.405)	1
Diabetes	Air and noise pollution	ENAH	\	1.119(0.903,1.385)	1(0.994,1.005)	1.119(0.904,1.386)	1
Diabetes	Air and noise pollution	ENG	0.062	1.122(0.906,1.39)	1.007(1,1.014)	1.115(0.9,1.381)	1
Diabetes	Air and noise pollution	EPHA2	0.03	1.119(0.903,1.385)	1.003(0.999,1.008)	1.115(0.9,1.381)	1
Diabetes	Air and noise pollution	FAM3B	0.021	1.119(0.904,1.386)	1.002(0.997,1.008)	1.117(0.902,1.383)	1
Diabetes	Air and noise pollution	FAM3C	0.104	1.118(0.903,1.385)	1.011(0.999,1.023)	1.106(0.893,1.37)	1
Diabetes	Air and noise pollution	FCAR	\	1.129(0.912,1.398)	0.989(0.98,0.999)	1.141(0.922,1.413)	1
Diabetes	Air and noise pollution	FCRLB	\	1.117(0.902,1.383)	0.994(0.989,1)	1.123(0.907,1.391)	1
Diabetes	Air and noise pollution	TFF2	0.271	1.121(0.905,1.388)	1.03(1.016,1.044)	1.088(0.879,1.348)	0.0020664
Diabetes	Air and noise pollution	FGF23	0.018	1.111(0.897,1.376)	1.002(0.993,1.011)	1.109(0.896,1.373)	1
Diabetes	Air and noise pollution	FGFBP1	0.164	1.113(0.898,1.379)	1.017(1.004,1.03)	1.095(0.884,1.356)	0.931023
Diabetes	Air and noise pollution	FOLR1	0.004	1.119(0.904,1.386)	1(0.999,1.002)	1.119(0.904,1.386)	1
Diabetes	Air and noise pollution	FSTL1	0.003	1.125(0.908,1.393)	1(0.994,1.007)	1.124(0.908,1.392)	1
Diabetes	Air and noise pollution	GAL	0.062	1.119(0.903,1.385)	1.007(1,1.014)	1.111(0.897,1.376)	1
Diabetes	Air and noise pollution	GALNT10	0.003	1.116(0.9,1.382)	1(0.991,1.01)	1.115(0.9,1.382)	1
Diabetes	Air and noise pollution	GAST	0.046	1.125(0.909,1.394)	1.005(0.999,1.012)	1.12(0.904,1.386)	1
Heart disease	Social deprivation	FGF21	0.271	1.076(0.996,1.162)	1.02(1.013,1.026)	1.055(0.977,1.14)	1.83289e-06
Diabetes	Air and noise pollution	GFRA1	\	1.117(0.902,1.383)	0.997(0.984,1.01)	1.12(0.905,1.387)	1
Diabetes	Air and noise pollution	GPR15L	0.07	1.116(0.901,1.383)	1.007(0.998,1.017)	1.108(0.895,1.372)	1
Diabetes	Air and noise pollution	GPR37	0.108	1.11(0.896,1.375)	1.011(1.001,1.02)	1.098(0.887,1.36)	1
Diabetes	Air and noise pollution	HEPH	0.057	1.125(0.908,1.393)	1.006(0.993,1.02)	1.117(0.902,1.384)	1
Diabetes	Air and noise pollution	HNMT	\	1.127(0.91,1.395)	0.998(0.987,1.01)	1.129(0.912,1.397)	1
Diabetes	Air and noise pollution	HYAL1	0.115	1.122(0.905,1.389)	1.013(1.003,1.023)	1.108(0.894,1.372)	1
Diabetes	Air and noise pollution	IGFBP1	\	1.12(0.904,1.387)	0.964(0.946,0.982)	1.162(0.938,1.439)	0.00984538
Diabetes	Air and noise pollution	IGFBP2	\	1.093(0.881,1.355)	0.975(0.957,0.993)	1.121(0.904,1.388)	0.804554
Diabetes	Air and noise pollution	IGFBP4	0.167	1.121(0.905,1.388)	1.018(1.008,1.029)	1.101(0.889,1.363)	0.0553287
Diabetes	Air and noise pollution	IL10RB	\	1.122(0.906,1.389)	1(0.988,1.011)	1.122(0.906,1.389)	1
Diabetes	Air and noise pollution	IL17C	0.05	1.126(0.909,1.394)	1.006(1,1.012)	1.12(0.904,1.386)	1
Diabetes	Air and noise pollution	IL18R1	\	1.152(0.93,1.427)	0.995(0.975,1.016)	1.158(0.935,1.433)	1
Diabetes	Air and noise pollution	IL1R1	0.01	1.117(0.902,1.384)	1.001(0.998,1.004)	1.116(0.901,1.382)	1
Diabetes	Air and noise pollution	IL1RL1	0.075	1.123(0.907,1.391)	1.008(1,1.016)	1.114(0.899,1.379)	1
Diabetes	Air and noise pollution	IL6	0.18	1.112(0.898,1.377)	1.018(1.008,1.029)	1.092(0.882,1.352)	0.0831618
Diabetes	Air and noise pollution	ITGAV	\	1.121(0.906,1.388)	0.998(0.992,1.003)	1.124(0.908,1.392)	1
Diabetes	Air and noise pollution	KRT18	\	1.143(0.923,1.416)	0.99(0.972,1.007)	1.155(0.933,1.43)	1
Diabetes	Air and noise pollution	KRT19	0.028	1.121(0.905,1.388)	1.003(0.998,1.009)	1.118(0.903,1.384)	1
Diabetes	Air and noise pollution	LAMA4	0.037	1.119(0.904,1.386)	1.004(0.999,1.009)	1.115(0.9,1.38)	1
Diabetes	Air and noise pollution	LILRA5	0.129	1.118(0.903,1.385)	1.014(1.001,1.027)	1.103(0.891,1.366)	1
Diabetes	Air and noise pollution	MAD1L1	\	1.126(0.909,1.394)	0.998(0.99,1.005)	1.129(0.911,1.398)	1
Diabetes	Air and noise pollution	MFGE8	\	1.119(0.903,1.387)	0.997(0.983,1.01)	1.123(0.906,1.391)	1
Diabetes	Air and noise pollution	MME	\	1.124(0.907,1.392)	0.992(0.977,1.008)	1.132(0.914,1.402)	1
Diabetes	Air and noise pollution	NFASC	0.293	1.108(0.894,1.375)	1.029(1.009,1.05)	1.077(0.869,1.335)	0.444832
Diabetes	Air and noise pollution	OSMR	0.028	1.123(0.907,1.391)	1.003(0.998,1.008)	1.12(0.904,1.386)	1
Diabetes	Air and noise pollution	QPCT	\	1.127(0.91,1.396)	0.989(0.98,0.998)	1.14(0.92,1.411)	1
Diabetes	Air and noise pollution	RARRES2	\	1.11(0.896,1.375)	0.997(0.985,1.01)	1.113(0.899,1.378)	1
Diabetes	Air and noise pollution	RBP2	0.093	1.13(0.913,1.399)	1.011(1.002,1.02)	1.118(0.903,1.384)	1
Diabetes	Air and noise pollution	REN	0.173	1.125(0.909,1.394)	1.02(1.008,1.031)	1.104(0.891,1.367)	0.0656524
Diabetes	Air and noise pollution	RNASE1	0.075	1.122(0.906,1.39)	1.008(1.001,1.016)	1.113(0.899,1.379)	1
Diabetes	Air and noise pollution	SCRG1	0.052	1.113(0.899,1.379)	1.005(0.999,1.012)	1.107(0.894,1.371)	1
Diabetes	Air and noise pollution	SEMA3F	\	1.113(0.899,1.379)	0.998(0.988,1.008)	1.115(0.9,1.38)	1
Diabetes	Air and noise pollution	SERPING1	0.009	1.12(0.904,1.387)	1.001(0.998,1.004)	1.119(0.903,1.385)	1
Diabetes	Air and noise pollution	SFRP1	0.017	1.122(0.906,1.389)	1.002(0.996,1.007)	1.12(0.905,1.387)	1
Diabetes	Air and noise pollution	SIGLEC1	0.122	1.117(0.902,1.384)	1.013(1.001,1.025)	1.103(0.89,1.366)	1
Renal disease	Air and noise pollution	IGFBP4	0.392	1.173(1.008,1.365)	1.061(1.033,1.09)	1.105(0.951,1.283)	0.00136329
Diabetes	Air and noise pollution	SLAMF8	0.016	1.118(0.903,1.385)	1.002(0.991,1.012)	1.116(0.901,1.382)	1
Diabetes	Air and noise pollution	SLITRK1	0.014	1.119(0.904,1.386)	1.001(0.998,1.005)	1.117(0.902,1.384)	1
Diabetes	Air and noise pollution	SMNDC1	\	1.122(0.906,1.39)	0.994(0.989,1)	1.129(0.911,1.398)	1
Diabetes	Air and noise pollution	SMOC1	\	1.125(0.909,1.393)	0.984(0.973,0.995)	1.144(0.924,1.416)	0.428726
Diabetes	Air and noise pollution	SMOC2	0.024	1.122(0.906,1.389)	1.003(0.994,1.011)	1.119(0.903,1.385)	1
Diabetes	Air and noise pollution	SOD2	0.104	1.12(0.904,1.387)	1.011(1.002,1.02)	1.107(0.894,1.371)	1
Diabetes	Air and noise pollution	SPINK4	0.025	1.123(0.907,1.391)	1.003(0.998,1.007)	1.12(0.905,1.387)	1
Diabetes	Air and noise pollution	SPON2	0.22	1.129(0.911,1.399)	1.026(1.01,1.042)	1.101(0.889,1.363)	0.121108
Diabetes	Air and noise pollution	STC1	0.01	1.116(0.901,1.382)	1.001(0.989,1.013)	1.114(0.9,1.38)	1
Diabetes	Air and noise pollution	SUSD2	0.011	1.119(0.904,1.386)	1.001(0.995,1.008)	1.118(0.902,1.384)	1
Diabetes	Air and noise pollution	TFF1	0.131	1.113(0.899,1.379)	1.013(1.004,1.023)	1.098(0.887,1.36)	0.549958
Death	Air and noise pollution	CXCL17	0.27	1.133(0.973,1.319)	1.033(1.018,1.047)	1.097(0.942,1.276)	0.000842545
Diabetes	Air and noise pollution	TIMP1	0.01	1.132(0.914,1.402)	1.001(0.991,1.012)	1.13(0.913,1.4)	1
Diabetes	Air and noise pollution	TNFRSF10C	\	1.121(0.905,1.388)	0.998(0.993,1.003)	1.123(0.907,1.39)	1
Diabetes	Air and noise pollution	TNFRSF11A	0.035	1.115(0.9,1.381)	1.004(0.992,1.016)	1.111(0.897,1.375)	1
Diabetes	Air and noise pollution	TNFRSF12A	0.208	1.108(0.894,1.373)	1.021(1.008,1.033)	1.085(0.876,1.345)	0.105147
Diabetes	Air and noise pollution	TNFRSF6B	0.087	1.117(0.902,1.384)	1.009(0.999,1.019)	1.107(0.893,1.371)	1
Diabetes	Air and noise pollution	TNR	0.028	1.119(0.904,1.386)	1.003(0.997,1.009)	1.116(0.901,1.382)	1
Diabetes	Air and noise pollution	TPP1	0.116	1.123(0.906,1.391)	1.013(1.002,1.024)	1.108(0.895,1.373)	1
Diabetes	Air and noise pollution	TXNDC15	0	1.119(0.903,1.385)	1(0.996,1.004)	1.119(0.903,1.386)	1
Heart disease	Air and noise pollution	ACVRL1	\	1.006(0.887,1.142)	1.01(1.002,1.018)	0.997(0.878,1.131)	1
Heart disease	Air and noise pollution	ADA2	\	1.003(0.883,1.138)	0.998(0.993,1.003)	1.005(0.885,1.14)	1
Heart disease	Air and noise pollution	ADAM9	\	1.006(0.887,1.142)	1.007(1.002,1.012)	0.999(0.88,1.134)	0.823881
Heart disease	Air and noise pollution	ADAMTS13	0.501	1.004(0.885,1.14)	1.002(0.999,1.005)	1.002(0.883,1.137)	1
Heart disease	Air and noise pollution	ADAMTSL2	\	1.005(0.886,1.141)	1.007(1.001,1.012)	0.999(0.88,1.133)	1
Heart disease	Air and noise pollution	AGRN	0.016	1.006(0.886,1.141)	1(0.994,1.006)	1.005(0.886,1.141)	1
Heart disease	Air and noise pollution	ALCAM	0.014	1.004(0.885,1.14)	1(0.999,1.001)	1.004(0.885,1.14)	1
Heart disease	Air and noise pollution	ALPP	\	1.002(0.883,1.137)	1.009(1.003,1.015)	0.993(0.875,1.127)	0.277245
Heart disease	Air and noise pollution	AMBP	\	1.004(0.885,1.14)	1.005(0.997,1.012)	0.999(0.881,1.134)	1
Heart disease	Air and noise pollution	ANGPTL7	0.321	1.004(0.884,1.139)	1.001(0.999,1.004)	1.003(0.883,1.138)	1
Heart disease	Air and noise pollution	B3GNT7	0.489	1.004(0.884,1.139)	1.002(0.999,1.004)	1.002(0.883,1.137)	1
Heart disease	Air and noise pollution	BCAN	0.64	1.003(0.884,1.138)	1.002(0.997,1.007)	1.001(0.882,1.136)	1
Heart disease	Air and noise pollution	BTN3A2	\	1.002(0.883,1.137)	1.003(0.999,1.007)	0.999(0.88,1.134)	1
Heart disease	Air and noise pollution	CAPG	\	1.005(0.886,1.141)	0.999(0.995,1.002)	1.007(0.887,1.143)	1
Heart disease	Air and noise pollution	CCL11	0.182	1.004(0.885,1.14)	1.001(0.995,1.007)	1.004(0.884,1.139)	1
Heart disease	Air and noise pollution	CCL16	0.481	1.008(0.888,1.144)	1.004(0.998,1.01)	1.004(0.885,1.14)	1
Heart disease	Air and noise pollution	CCL3	0.535	1.005(0.885,1.141)	1.003(0.999,1.006)	1.002(0.883,1.138)	1
Heart disease	Air and noise pollution	CD300C	\	1.003(0.884,1.138)	1(0.996,1.004)	1.003(0.884,1.138)	1
Heart disease	Air and noise pollution	CD38	\	1.002(0.883,1.137)	0.995(0.991,1)	1.007(0.887,1.143)	1
Heart disease	Air and noise pollution	CD93	0.445	1.005(0.885,1.14)	1.002(0.999,1.005)	1.002(0.883,1.138)	1
Heart disease	Air and noise pollution	CDCP1	\	0.999(0.88,1.134)	1.018(1.01,1.026)	0.981(0.864,1.114)	0.00135149
Heart disease	Air and noise pollution	CEACAM5	\	1.005(0.885,1.14)	1.01(1.004,1.016)	0.995(0.877,1.13)	0.174108
Heart disease	Air and noise pollution	CEACAM6	0.831	1.006(0.887,1.142)	1.005(1.001,1.01)	1.001(0.882,1.136)	1
Heart disease	Air and noise pollution	CKB	0.592	1.005(0.885,1.14)	1.003(0.999,1.006)	1.002(0.883,1.137)	1
Heart disease	Air and noise pollution	CLMP	\	1.002(0.882,1.137)	0.999(0.995,1.004)	1.002(0.883,1.137)	1
Heart disease	Air and noise pollution	CTSD	\	1.005(0.885,1.14)	1.005(1,1.009)	1(0.881,1.135)	1
Heart disease	Air and noise pollution	CTSH	0.019	1.004(0.885,1.139)	1(0.999,1.001)	1.004(0.885,1.139)	1
Heart disease	Air and noise pollution	CX3CL1	0.77	1.004(0.885,1.14)	1.003(1,1.007)	1.001(0.882,1.136)	1
Heart disease	Air and noise pollution	CXCL13	\	1.006(0.886,1.141)	0.998(0.995,1.001)	1.007(0.887,1.143)	1
Heart disease	Air and noise pollution	CXCL17	\	1.006(0.886,1.142)	1.017(1.008,1.025)	0.989(0.872,1.123)	0.00784113
Heart disease	Air and noise pollution	CXCL8	\	1.005(0.886,1.141)	1.007(1.002,1.012)	0.998(0.88,1.133)	0.777143
Heart disease	Air and noise pollution	DDAH1	0.939	1.002(0.883,1.137)	1.002(0.997,1.006)	1(0.881,1.135)	1
Heart disease	Air and noise pollution	ELOA	\	1.005(0.886,1.141)	0.996(0.993,1)	1.009(0.889,1.145)	1
Heart disease	Air and noise pollution	ENAH	0.071	1.005(0.885,1.14)	1(0.998,1.003)	1.004(0.885,1.14)	1
Heart disease	Air and noise pollution	ENG	0.502	1.005(0.885,1.14)	1.002(0.999,1.005)	1.002(0.883,1.138)	1
Heart disease	Air and noise pollution	EPHA2	\	1(0.881,1.135)	1.006(1,1.012)	0.994(0.876,1.128)	1
Heart disease	Air and noise pollution	FAM3B	0.606	1.004(0.884,1.139)	1.002(0.998,1.007)	1.002(0.882,1.137)	1
Heart disease	Air and noise pollution	FAM3C	\	1.003(0.884,1.139)	1.009(1.002,1.015)	0.995(0.876,1.129)	1
Heart disease	Air and noise pollution	FCAR	\	1.004(0.885,1.139)	0.999(0.997,1.002)	1.005(0.885,1.14)	1
Heart disease	Air and noise pollution	FCRLB	\	1.004(0.884,1.139)	0.996(0.992,1)	1.008(0.888,1.144)	1
Heart disease	Air and noise pollution	FGF21	\	1.005(0.885,1.141)	1.012(1.005,1.018)	0.993(0.875,1.128)	0.0696072
Heart disease	Air and noise pollution	FGF23	\	1.001(0.882,1.136)	1.002(0.996,1.008)	0.999(0.88,1.134)	1
Heart disease	Air and noise pollution	FGFBP1	\	1.003(0.884,1.139)	1.005(1,1.009)	0.999(0.88,1.134)	1
Heart disease	Air and noise pollution	FOLR1	0.45	1.003(0.883,1.138)	1.001(0.998,1.004)	1.001(0.882,1.137)	1
Heart disease	Air and noise pollution	FSTL1	0.208	1.005(0.885,1.14)	1.001(0.997,1.005)	1.004(0.884,1.139)	1
Heart disease	Air and noise pollution	GAL	\	1.002(0.883,1.137)	1.003(0.999,1.007)	0.999(0.88,1.133)	1
Heart disease	Air and noise pollution	GALNT10	\	1.006(0.886,1.142)	0.999(0.995,1.004)	1.007(0.887,1.143)	1
Heart disease	Air and noise pollution	GAST	0.581	1.006(0.887,1.142)	1.004(1,1.008)	1.003(0.883,1.138)	1
Heart disease	Air and noise pollution	GDF15	\	0.982(0.865,1.115)	1.024(1.014,1.035)	0.958(0.844,1.088)	0.000614532
Heart disease	Air and noise pollution	GFRA1	\	1.002(0.882,1.137)	1(0.994,1.006)	1.002(0.883,1.137)	1
Heart disease	Air and noise pollution	GPR15L	0.333	1.006(0.886,1.142)	1.002(0.999,1.005)	1.004(0.885,1.14)	1
Heart disease	Air and noise pollution	GPR37	\	1.001(0.882,1.136)	1.01(1.003,1.017)	0.991(0.873,1.124)	0.649887
Heart disease	Air and noise pollution	HEPH	0.364	1.004(0.885,1.14)	1.002(0.999,1.005)	1.003(0.884,1.138)	1
Heart disease	Air and noise pollution	HNMT	\	1.004(0.884,1.139)	1(0.996,1.004)	1.004(0.884,1.139)	1
Heart disease	Air and noise pollution	HYAL1	0.966	1.006(0.886,1.142)	1.006(1.001,1.011)	1(0.881,1.135)	1
Heart disease	Air and noise pollution	IGFBP1	\	1.003(0.884,1.139)	1.005(1,1.01)	0.998(0.88,1.133)	1
Heart disease	Air and noise pollution	IGFBP2	0.657	1.005(0.886,1.141)	1.003(1,1.007)	1.002(0.883,1.137)	1
Heart disease	Air and noise pollution	IGFBP4	\	1.001(0.882,1.136)	1.022(1.012,1.032)	0.979(0.863,1.112)	0.00265731
Heart disease	Air and noise pollution	IL10RB	0.19	1.003(0.884,1.138)	1.001(0.996,1.005)	1.002(0.883,1.137)	1
Heart disease	Air and noise pollution	IL17C	0.763	1.006(0.886,1.142)	1.004(1,1.008)	1.001(0.882,1.136)	1
Heart disease	Air and noise pollution	IL18R1	0.038	1.004(0.885,1.14)	1(0.995,1.005)	1.004(0.885,1.139)	1
Heart disease	Air and noise pollution	IL1R1	\	1(0.881,1.135)	1.002(0.998,1.006)	0.998(0.879,1.133)	1
Heart disease	Air and noise pollution	IL1RL1	\	1.003(0.884,1.138)	1.006(1.001,1.011)	0.997(0.879,1.132)	1
Heart disease	Air and noise pollution	IL6	\	1(0.881,1.135)	1.008(1.003,1.014)	0.992(0.874,1.126)	0.279476
Heart disease	Air and noise pollution	ITGAV	\	1.003(0.884,1.138)	0.999(0.997,1.002)	1.004(0.884,1.139)	1
Heart disease	Air and noise pollution	KRT18	\	1.004(0.885,1.139)	0.999(0.998,1.001)	1.005(0.885,1.14)	1
Heart disease	Air and noise pollution	KRT19	0.812	1.005(0.885,1.14)	1.004(0.998,1.01)	1.001(0.882,1.136)	1
Heart disease	Air and noise pollution	LAMA4	\	1.005(0.886,1.141)	1.006(1,1.011)	1(0.881,1.135)	1
Heart disease	Air and noise pollution	LILRA5	\	1.005(0.886,1.141)	1.006(1.001,1.012)	0.999(0.88,1.134)	1
Heart disease	Air and noise pollution	MAD1L1	\	1.005(0.886,1.141)	0.999(0.996,1.002)	1.006(0.887,1.142)	1
Heart disease	Air and noise pollution	MFGE8	0.16	1.004(0.885,1.14)	1.001(0.996,1.005)	1.003(0.884,1.139)	1
Heart disease	Air and noise pollution	MME	\	1.003(0.884,1.139)	0.999(0.996,1.002)	1.004(0.885,1.14)	1
Heart disease	Air and noise pollution	NFASC	\	1.004(0.884,1.139)	1.006(1.001,1.011)	0.998(0.879,1.132)	1
Heart disease	Air and noise pollution	OSMR	0.313	1.004(0.885,1.14)	1.001(0.999,1.003)	1.003(0.884,1.138)	1
Heart disease	Air and noise pollution	QPCT	\	1.006(0.886,1.142)	0.996(0.991,1)	1.01(0.89,1.147)	1
Heart disease	Air and noise pollution	RARRES2	\	1.005(0.885,1.141)	0.999(0.994,1.005)	1.006(0.886,1.142)	1
Heart disease	Air and noise pollution	RBP2	\	1.007(0.887,1.143)	1.01(1.003,1.017)	0.997(0.878,1.131)	0.469562
Heart disease	Air and noise pollution	REN	\	1.005(0.886,1.141)	1.01(1.004,1.016)	0.995(0.877,1.13)	0.113069
Heart disease	Air and noise pollution	RNASE1	\	1.004(0.885,1.14)	1.007(1.001,1.014)	0.997(0.878,1.131)	1
Heart disease	Air and noise pollution	SCRG1	0.894	1.004(0.884,1.139)	1.003(0.999,1.008)	1(0.881,1.135)	1
Heart disease	Air and noise pollution	SEMA3F	\	1.004(0.884,1.139)	1(0.996,1.004)	1.004(0.884,1.139)	1
Heart disease	Air and noise pollution	SERPING1	0.453	1.004(0.885,1.139)	1.002(0.999,1.005)	1.002(0.883,1.137)	1
Heart disease	Air and noise pollution	SFRP1	0.219	1.006(0.887,1.142)	1.001(0.997,1.006)	1.005(0.886,1.141)	1
Heart disease	Air and noise pollution	SIGLEC1	\	1.003(0.884,1.139)	1.004(1,1.008)	0.999(0.88,1.134)	1
Heart disease	Air and noise pollution	SIGLEC7	\	1.004(0.885,1.14)	1.008(1.002,1.013)	0.997(0.878,1.131)	0.711446
Heart disease	Air and noise pollution	SLAMF8	\	1.003(0.884,1.138)	1(0.995,1.005)	1.003(0.884,1.138)	1
Heart disease	Air and noise pollution	SLITRK1	0.147	1.006(0.886,1.141)	1.001(0.998,1.004)	1.005(0.885,1.14)	1
Heart disease	Air and noise pollution	SMNDC1	\	1.005(0.886,1.141)	0.997(0.993,1)	1.008(0.889,1.145)	1
Heart disease	Air and noise pollution	SMOC1	\	1.006(0.886,1.142)	0.994(0.989,0.999)	1.012(0.892,1.149)	1
Heart disease	Air and noise pollution	SMOC2	0.176	1.01(0.89,1.147)	1.002(0.996,1.007)	1.009(0.889,1.145)	1
Heart disease	Air and noise pollution	SOD2	\	1.003(0.884,1.138)	1.003(1,1.006)	1(0.881,1.135)	1
Heart disease	Air and noise pollution	SPINK4	0.824	1.006(0.887,1.142)	1.005(0.999,1.012)	1.001(0.882,1.136)	1
Heart disease	Air and noise pollution	SPON2	\	1.006(0.886,1.142)	1.011(1.004,1.018)	0.995(0.876,1.129)	0.192277
Heart disease	Air and noise pollution	STC1	0.085	1.004(0.885,1.14)	1(0.997,1.003)	1.004(0.884,1.139)	1
Heart disease	Air and noise pollution	SUSD2	\	1.003(0.883,1.138)	1.007(1.002,1.013)	0.995(0.877,1.13)	0.642996
Heart disease	Air and noise pollution	TFF1	\	1.003(0.883,1.138)	1.011(1.004,1.018)	0.992(0.874,1.126)	0.128194
Heart disease	Air and noise pollution	TFF2	\	1.005(0.885,1.141)	1.022(1.013,1.031)	0.984(0.867,1.117)	0.000293333
Heart disease	Air and noise pollution	TIMP1	0.283	1.006(0.886,1.142)	1.002(0.996,1.008)	1.004(0.885,1.14)	1
Heart disease	Air and noise pollution	TNFRSF10C	\	1.005(0.885,1.14)	0.999(0.996,1.001)	1.006(0.886,1.141)	1
Heart disease	Air and noise pollution	TNFRSF11A	0.927	1.004(0.884,1.139)	1.003(0.997,1.01)	1(0.881,1.135)	1
Heart disease	Air and noise pollution	TNFRSF12A	\	0.997(0.878,1.132)	1.019(1.009,1.029)	0.978(0.862,1.111)	0.0191573
Heart disease	Air and noise pollution	TNFRSF6B	\	1.005(0.885,1.141)	1.009(1.001,1.017)	0.996(0.878,1.13)	1
Heart disease	Air and noise pollution	TNR	0.648	1.003(0.884,1.139)	1.002(0.999,1.005)	1.001(0.882,1.136)	1
Heart disease	Air and noise pollution	TPP1	\	1.006(0.886,1.142)	1.007(1.001,1.013)	0.999(0.88,1.133)	1
Heart disease	Air and noise pollution	TXNDC15	\	1.003(0.884,1.139)	0.999(0.996,1.001)	1.005(0.885,1.14)	1
Renal disease	Air and noise pollution	ACVRL1	0.2	1.216(1.045,1.414)	1.037(1.011,1.063)	1.173(1.01,1.361)	0.472288
Renal disease	Air and noise pollution	ADA2	\	1.229(1.059,1.427)	0.998(0.988,1.007)	1.232(1.062,1.43)	1
Renal disease	Air and noise pollution	ADAM9	0.126	1.254(1.08,1.457)	1.026(1.011,1.041)	1.222(1.053,1.419)	0.0555507
Renal disease	Air and noise pollution	ADAMTS13	0.017	1.234(1.063,1.432)	1.003(0.999,1.008)	1.23(1.06,1.427)	1
Renal disease	Air and noise pollution	ADAMTSL2	0.052	1.234(1.063,1.432)	1.01(1.002,1.018)	1.222(1.052,1.418)	1
Renal disease	Air and noise pollution	AGRN	\	1.244(1.07,1.446)	0.995(0.976,1.015)	1.25(1.077,1.451)	1
Renal disease	Air and noise pollution	ALCAM	\	1.235(1.064,1.434)	0.998(0.989,1.008)	1.237(1.066,1.436)	1
Renal disease	Air and noise pollution	ALPP	0.077	1.231(1.061,1.43)	1.015(1.006,1.023)	1.214(1.045,1.409)	0.0710207
Renal disease	Air and noise pollution	AMBP	0.044	1.254(1.078,1.458)	1.009(0.987,1.031)	1.243(1.07,1.442)	1
Renal disease	Air and noise pollution	ANGPTL7	0.023	1.236(1.065,1.435)	1.004(0.996,1.013)	1.231(1.06,1.428)	1
Renal disease	Air and noise pollution	B3GNT7	0.019	1.23(1.06,1.428)	1.004(0.998,1.01)	1.226(1.056,1.423)	1
Renal disease	Air and noise pollution	BCAN	0	1.234(1.063,1.433)	1(0.999,1.001)	1.234(1.063,1.433)	1
Renal disease	Air and noise pollution	BTN3A2	0.067	1.222(1.052,1.419)	1.012(1,1.025)	1.207(1.04,1.401)	1
Renal disease	Air and noise pollution	CAPG	\	1.241(1.069,1.441)	0.995(0.985,1.006)	1.247(1.074,1.447)	1
Renal disease	Air and noise pollution	CCL11	0.017	1.228(1.058,1.426)	1.003(0.995,1.011)	1.224(1.054,1.421)	1
Renal disease	Air and noise pollution	CCL16	0.036	1.261(1.086,1.465)	1.008(0.993,1.023)	1.251(1.078,1.452)	1
Renal disease	Air and noise pollution	CCL3	0.028	1.241(1.069,1.44)	1.005(0.998,1.013)	1.234(1.063,1.432)	1
Renal disease	Air and noise pollution	CD300C	0.02	1.22(1.05,1.417)	1.004(0.987,1.02)	1.215(1.047,1.41)	1
Renal disease	Air and noise pollution	CD38	\	1.231(1.059,1.431)	0.972(0.951,0.992)	1.267(1.091,1.47)	0.815781
Renal disease	Air and noise pollution	CD93	0.082	1.24(1.068,1.441)	1.016(1.001,1.032)	1.22(1.051,1.417)	1
Death	Air and noise pollution	IGFBP4	0.27	1.128(0.969,1.314)	1.032(1.017,1.046)	1.094(0.94,1.273)	0.0012619
Renal disease	Air and noise pollution	CEACAM5	0.065	1.237(1.065,1.435)	1.013(1.005,1.02)	1.221(1.052,1.418)	0.107508
Renal disease	Air and noise pollution	CEACAM6	0.04	1.234(1.063,1.433)	1.008(1.002,1.013)	1.225(1.055,1.422)	0.826179
Renal disease	Air and noise pollution	CKB	0.068	1.235(1.064,1.434)	1.013(1.003,1.023)	1.219(1.05,1.415)	0.95342
Renal disease	Air and noise pollution	CLMP	\	1.215(1.045,1.413)	0.994(0.97,1.018)	1.223(1.054,1.42)	1
Renal disease	Air and noise pollution	CTSD	0.044	1.236(1.064,1.435)	1.008(1.001,1.015)	1.225(1.056,1.422)	1
Renal disease	Air and noise pollution	CTSH	0.002	1.237(1.065,1.435)	1(0.998,1.003)	1.236(1.065,1.435)	1
Renal disease	Air and noise pollution	CX3CL1	0.1	1.226(1.055,1.424)	1.019(1.005,1.033)	1.203(1.036,1.397)	0.996936
Renal disease	Air and noise pollution	CXCL13	\	1.236(1.065,1.435)	0.997(0.992,1.003)	1.239(1.068,1.439)	1
Renal disease	Air and noise pollution	TFF2	0.266	1.234(1.062,1.434)	1.053(1.033,1.073)	1.172(1.009,1.36)	7.83256e-06
Renal disease	Air and noise pollution	CXCL8	0.046	1.232(1.062,1.431)	1.009(1.003,1.015)	1.222(1.052,1.418)	0.552525
Renal disease	Air and noise pollution	DDAH1	0.01	1.234(1.063,1.433)	1.002(0.994,1.01)	1.232(1.061,1.43)	1
Renal disease	Air and noise pollution	ELOA	\	1.238(1.067,1.437)	0.994(0.988,0.999)	1.246(1.074,1.447)	1
Renal disease	Air and noise pollution	ENAH	0.004	1.234(1.063,1.432)	1.001(0.995,1.007)	1.233(1.062,1.431)	1
Renal disease	Air and noise pollution	ENG	0.027	1.237(1.066,1.436)	1.005(1,1.01)	1.231(1.061,1.429)	1
Renal disease	Air and noise pollution	EPHA2	0.105	1.108(0.949,1.293)	1.01(0.998,1.023)	1.097(0.94,1.28)	1
Renal disease	Air and noise pollution	FAM3B	0.056	1.23(1.059,1.429)	1.011(0.993,1.029)	1.217(1.049,1.413)	1
Renal disease	Air and noise pollution	FAM3C	0.184	1.193(1.025,1.388)	1.031(1.003,1.059)	1.157(0.997,1.344)	1
Renal disease	Air and noise pollution	FCAR	\	1.238(1.066,1.437)	0.993(0.987,0.999)	1.247(1.074,1.447)	1
Renal disease	Air and noise pollution	FCRLB	\	1.237(1.065,1.436)	0.995(0.99,1)	1.243(1.071,1.443)	1
Cerebrovascular disease	Air and noise pollution	TFF2	0.236	1.1(0.895,1.352)	1.022(1.01,1.034)	1.076(0.875,1.323)	0.018904
Renal disease	Air and noise pollution	FGF23	0.009	1.225(1.055,1.423)	1.002(0.989,1.015)	1.223(1.054,1.42)	1
Renal disease	Air and noise pollution	FGFBP1	0.042	1.232(1.061,1.43)	1.008(1.002,1.014)	1.222(1.053,1.418)	1
Renal disease	Air and noise pollution	FOLR1	0.015	1.232(1.06,1.431)	1.003(0.987,1.019)	1.229(1.058,1.426)	1
Renal disease	Air and noise pollution	FSTL1	0.017	1.237(1.065,1.436)	1.003(0.993,1.014)	1.233(1.062,1.431)	1
Renal disease	Air and noise pollution	GAL	\	1.234(1.063,1.433)	1(0.997,1.003)	1.235(1.064,1.433)	1
Renal disease	Air and noise pollution	GALNT10	0.005	1.238(1.066,1.437)	1.001(0.993,1.009)	1.237(1.066,1.436)	1
Renal disease	Air and noise pollution	GAST	0.03	1.246(1.073,1.447)	1.006(0.999,1.013)	1.239(1.067,1.438)	1
Cerebrovascular disease	Air and noise pollution	IGFBP4	0.227	1.092(0.888,1.343)	1.019(1.009,1.03)	1.071(0.871,1.317)	0.0236918
Renal disease	Air and noise pollution	GFRA1	\	1.228(1.056,1.428)	0.992(0.968,1.016)	1.238(1.067,1.437)	1
Renal disease	Air and noise pollution	GPR15L	0.027	1.235(1.064,1.434)	1.005(0.999,1.011)	1.229(1.059,1.427)	1
Renal disease	Air and noise pollution	GPR37	0.14	1.218(1.048,1.416)	1.026(1.005,1.047)	1.188(1.023,1.379)	1
Renal disease	Air and noise pollution	HEPH	0.011	1.235(1.064,1.434)	1.002(0.998,1.007)	1.233(1.062,1.431)	1
Renal disease	Air and noise pollution	HNMT	\	1.233(1.061,1.432)	0.999(0.985,1.013)	1.234(1.063,1.432)	1
Renal disease	Air and noise pollution	HYAL1	0.058	1.237(1.065,1.436)	1.011(1.002,1.02)	1.223(1.054,1.42)	1
Renal disease	Air and noise pollution	IGFBP1	0.076	1.233(1.062,1.431)	1.014(1.006,1.023)	1.215(1.047,1.41)	0.10493
Renal disease	Air and noise pollution	IGFBP2	0.081	1.232(1.061,1.43)	1.015(1.002,1.029)	1.213(1.045,1.408)	1
Death	Air and noise pollution	FGF21	0.187	1.134(0.974,1.32)	1.023(1.011,1.034)	1.109(0.953,1.291)	0.00915226
Renal disease	Air and noise pollution	IL10RB	\	1.232(1.06,1.431)	0.999(0.983,1.016)	1.232(1.062,1.431)	1
Renal disease	Air and noise pollution	IL17C	0.047	1.241(1.069,1.44)	1.009(1.001,1.018)	1.229(1.059,1.427)	1
Renal disease	Air and noise pollution	IL18R1	\	1.238(1.067,1.438)	1(0.992,1.007)	1.239(1.067,1.438)	1
Renal disease	Air and noise pollution	IL1R1	0.044	1.22(1.051,1.417)	1.008(0.997,1.019)	1.211(1.043,1.405)	1
Renal disease	Air and noise pollution	IL1RL1	0.043	1.241(1.069,1.44)	1.008(1.001,1.015)	1.23(1.06,1.428)	1
Renal disease	Air and noise pollution	IL6	0.078	1.218(1.049,1.415)	1.014(1.006,1.022)	1.201(1.035,1.395)	0.0686684
Renal disease	Air and noise pollution	ITGAV	\	1.23(1.06,1.428)	0.999(0.995,1.003)	1.232(1.061,1.43)	1
Renal disease	Air and noise pollution	KRT18	\	1.236(1.064,1.435)	0.997(0.989,1.005)	1.239(1.068,1.438)	1
Renal disease	Air and noise pollution	KRT19	0.041	1.235(1.063,1.434)	1.008(0.994,1.022)	1.225(1.056,1.422)	1
Renal disease	Air and noise pollution	LAMA4	0.068	1.232(1.061,1.431)	1.013(1.002,1.024)	1.216(1.048,1.412)	1
Renal disease	Air and noise pollution	LILRA5	0.06	1.237(1.065,1.436)	1.012(1,1.024)	1.222(1.053,1.419)	1
Renal disease	Air and noise pollution	MAD1L1	\	1.245(1.072,1.446)	0.996(0.987,1.005)	1.25(1.077,1.451)	1
Renal disease	Air and noise pollution	MFGE8	0.002	1.239(1.067,1.439)	1(0.993,1.008)	1.239(1.067,1.438)	1
Renal disease	Air and noise pollution	MME	\	1.238(1.066,1.437)	0.998(0.991,1.004)	1.241(1.069,1.441)	1
Renal disease	Air and noise pollution	NFASC	0.087	1.232(1.061,1.43)	1.017(1.006,1.028)	1.211(1.044,1.406)	0.306048
Renal disease	Air and noise pollution	OSMR	0.016	1.234(1.063,1.432)	1.003(0.997,1.009)	1.23(1.06,1.428)	1
Renal disease	Air and noise pollution	QPCT	\	1.244(1.071,1.445)	0.983(0.97,0.996)	1.266(1.091,1.47)	0.851897
Renal disease	Air and noise pollution	RARRES2	\	1.233(1.062,1.432)	0.997(0.984,1.009)	1.237(1.066,1.436)	1
Renal disease	Air and noise pollution	RBP2	0.106	1.248(1.074,1.449)	1.022(1.006,1.037)	1.222(1.053,1.418)	0.618044
Renal disease	Air and noise pollution	REN	0.14	1.25(1.077,1.452)	1.029(1.014,1.044)	1.215(1.047,1.411)	0.0204343
Renal disease	Air and noise pollution	RNASE1	0.097	1.196(1.029,1.389)	1.016(1.002,1.03)	1.176(1.013,1.367)	1
Renal disease	Air and noise pollution	SCRG1	0.077	1.216(1.047,1.413)	1.014(0.999,1.029)	1.2(1.033,1.393)	1
Renal disease	Air and noise pollution	SEMA3F	\	1.222(1.052,1.42)	0.998(0.98,1.017)	1.224(1.055,1.421)	1
Renal disease	Air and noise pollution	SERPING1	0.018	1.24(1.068,1.44)	1.003(0.997,1.01)	1.236(1.065,1.434)	1
Renal disease	Air and noise pollution	SFRP1	0.021	1.241(1.069,1.441)	1.004(0.994,1.014)	1.236(1.065,1.435)	1
Renal disease	Air and noise pollution	SIGLEC1	0.061	1.228(1.058,1.427)	1.012(0.999,1.024)	1.214(1.046,1.41)	1
Renal disease	Social deprivation	FGF21	0.182	1.259(1.146,1.384)	1.039(1.029,1.049)	1.212(1.103,1.332)	1.1191e-12
Renal disease	Air and noise pollution	SLAMF8	0.015	1.226(1.056,1.424)	1.003(0.992,1.013)	1.223(1.053,1.419)	1
Renal disease	Air and noise pollution	SLITRK1	\	1.232(1.061,1.43)	0.997(0.992,1.002)	1.236(1.065,1.434)	1
Renal disease	Air and noise pollution	SMNDC1	\	1.237(1.066,1.436)	0.995(0.99,1)	1.244(1.071,1.444)	1
Renal disease	Air and noise pollution	SMOC1	\	1.246(1.073,1.447)	0.977(0.964,0.991)	1.275(1.098,1.479)	0.168741
Renal disease	Air and noise pollution	SMOC2	0.018	1.253(1.078,1.456)	1.004(0.985,1.022)	1.248(1.075,1.449)	1
Renal disease	Air and noise pollution	SOD2	0.038	1.233(1.062,1.432)	1.007(1.001,1.013)	1.224(1.055,1.421)	1
Renal disease	Air and noise pollution	SPINK4	0.069	1.228(1.057,1.426)	1.013(0.997,1.029)	1.212(1.044,1.407)	1
Renal disease	Air and noise pollution	SPON2	0.22	1.213(1.043,1.411)	1.04(1.017,1.064)	1.166(1.004,1.354)	0.0571745
Renal disease	Air and noise pollution	STC1	0.007	1.237(1.065,1.436)	1.001(0.992,1.011)	1.235(1.064,1.433)	1
Renal disease	Air and noise pollution	SUSD2	0.062	1.231(1.061,1.43)	1.012(1.004,1.019)	1.217(1.048,1.413)	0.193098
Renal disease	Air and noise pollution	TFF1	0.147	1.227(1.056,1.425)	1.028(1.012,1.044)	1.193(1.028,1.385)	0.0626768
Renal disease	Social deprivation	TNFRSF6B	0.176	1.244(1.131,1.368)	1.036(1.026,1.046)	1.201(1.092,1.32)	2.35945e-10
Renal disease	Air and noise pollution	TIMP1	0.023	1.239(1.067,1.44)	1.004(0.99,1.019)	1.234(1.063,1.433)	1
Renal disease	Air and noise pollution	TNFRSF10C	\	1.234(1.063,1.432)	0.996(0.99,1.002)	1.239(1.067,1.438)	1
Renal disease	Air and noise pollution	TNFRSF11A	0.057	1.216(1.045,1.414)	1.01(0.987,1.034)	1.203(1.037,1.397)	1
Renal disease	Air and noise pollution	TNFRSF12A	0.305	1.163(0.999,1.354)	1.045(1.022,1.068)	1.113(0.958,1.294)	0.0106921
Renal disease	Air and noise pollution	TNFRSF6B	0.073	1.23(1.059,1.429)	1.014(0.998,1.03)	1.213(1.045,1.409)	1
Renal disease	Air and noise pollution	TNR	0.007	1.234(1.063,1.432)	1.001(0.997,1.005)	1.232(1.062,1.431)	1
Renal disease	Air and noise pollution	TPP1	0.026	1.236(1.065,1.435)	1.005(1,1.01)	1.23(1.06,1.428)	1
Renal disease	Air and noise pollution	TXNDC15	\	1.232(1.061,1.43)	0.994(0.989,1)	1.238(1.067,1.437)	1
Cerebrovascular disease	Blue and green spaces	ABCA2	\	1.034(0.914,1.17)	1(0.999,1.001)	1.034(0.914,1.17)	1
Cerebrovascular disease	Blue and green spaces	ACVRL1	0.043	1.031(0.911,1.167)	1.001(0.997,1.006)	1.03(0.91,1.166)	1
Cerebrovascular disease	Blue and green spaces	ADA2	\	1.038(0.917,1.175)	0.997(0.993,1.001)	1.041(0.92,1.179)	1
Cerebrovascular disease	Blue and green spaces	ADAM9	0.038	1.034(0.914,1.17)	1.001(0.999,1.003)	1.033(0.913,1.169)	1
Cerebrovascular disease	Blue and green spaces	ADAMTS13	\	1.033(0.913,1.169)	0.999(0.996,1.002)	1.034(0.914,1.171)	1
Cerebrovascular disease	Blue and green spaces	ADAMTSL2	\	1.035(0.915,1.171)	0.999(0.997,1.001)	1.036(0.916,1.172)	1
Cerebrovascular disease	Blue and green spaces	ADGRG2	\	1.034(0.913,1.17)	0.992(0.987,0.997)	1.042(0.921,1.179)	0.323157
Cerebrovascular disease	Blue and green spaces	AGRN	\	1.035(0.915,1.171)	0.996(0.992,1)	1.039(0.918,1.176)	1
Cerebrovascular disease	Blue and green spaces	ALCAM	\	1.034(0.914,1.17)	1(0.998,1.001)	1.035(0.914,1.171)	1
Cerebrovascular disease	Blue and green spaces	ALPP	\	1.032(0.912,1.168)	0.997(0.993,1.001)	1.035(0.915,1.172)	1
Cerebrovascular disease	Blue and green spaces	AMBP	0.007	1.032(0.912,1.168)	1(0.997,1.004)	1.032(0.912,1.168)	1
Cerebrovascular disease	Blue and green spaces	ANGPT2	\	1.035(0.914,1.171)	0.996(0.992,1)	1.039(0.918,1.176)	1
Cerebrovascular disease	Blue and green spaces	ANGPTL7	\	1.034(0.914,1.17)	0.999(0.998,1.001)	1.035(0.914,1.171)	1
Cerebrovascular disease	Blue and green spaces	B3GNT7	0.002	1.034(0.914,1.17)	1(0.999,1.001)	1.034(0.914,1.17)	1
Cerebrovascular disease	Blue and green spaces	BCAN	\	1.032(0.912,1.168)	0.995(0.99,0.999)	1.038(0.917,1.174)	1
Cerebrovascular disease	Blue and green spaces	BST2	\	1.035(0.915,1.171)	0.998(0.994,1.001)	1.037(0.917,1.174)	1
Cerebrovascular disease	Blue and green spaces	BTN3A2	0.005	1.033(0.913,1.169)	1(0.998,1.002)	1.033(0.913,1.169)	1
Cerebrovascular disease	Blue and green spaces	CAPG	\	1.033(0.913,1.169)	0.997(0.993,1)	1.037(0.916,1.173)	1
Cerebrovascular disease	Blue and green spaces	CCL11	\	1.032(0.912,1.168)	0.993(0.988,0.998)	1.039(0.918,1.176)	0.682456
Cerebrovascular disease	Blue and green spaces	CCL16	\	1.035(0.914,1.171)	0.999(0.995,1.002)	1.036(0.915,1.172)	1
Cerebrovascular disease	Blue and green spaces	CCL22	\	1.034(0.914,1.17)	0.996(0.993,1)	1.038(0.917,1.174)	1
Cerebrovascular disease	Blue and green spaces	CCL3	0.032	1.035(0.914,1.171)	1.001(0.999,1.004)	1.034(0.913,1.17)	1
Cerebrovascular disease	Blue and green spaces	CD300C	0.005	1.035(0.915,1.171)	1(0.998,1.003)	1.035(0.914,1.171)	1
Cerebrovascular disease	Blue and green spaces	CD38	0.003	1.035(0.915,1.171)	1(0.997,1.003)	1.035(0.915,1.171)	1
Cerebrovascular disease	Blue and green spaces	CD93	0.039	1.034(0.914,1.17)	1.001(0.999,1.003)	1.033(0.913,1.169)	1
Cerebrovascular disease	Blue and green spaces	CDCP1	0.098	1.033(0.913,1.169)	1.003(1,1.007)	1.03(0.91,1.165)	1
Cerebrovascular disease	Blue and green spaces	CEACAM5	\	1.033(0.913,1.169)	0.999(0.997,1.002)	1.034(0.914,1.17)	1
Cerebrovascular disease	Blue and green spaces	CEACAM6	\	1.035(0.915,1.171)	0.999(0.997,1.002)	1.036(0.915,1.172)	1
Cerebrovascular disease	Blue and green spaces	CHCHD6	\	1.035(0.914,1.171)	0.998(0.996,1)	1.037(0.916,1.173)	1
Cerebrovascular disease	Blue and green spaces	CKB	0.022	1.035(0.915,1.171)	1.001(0.998,1.003)	1.034(0.914,1.17)	1
Cerebrovascular disease	Blue and green spaces	CLEC7A	\	1.034(0.914,1.17)	0.996(0.993,1)	1.038(0.917,1.175)	1
Cerebrovascular disease	Blue and green spaces	CLMP	\	1.032(0.912,1.168)	1(0.997,1.002)	1.032(0.912,1.168)	1
Cerebrovascular disease	Blue and green spaces	CRELD1	\	1.034(0.914,1.17)	0.999(0.997,1.001)	1.035(0.915,1.172)	1
Cerebrovascular disease	Blue and green spaces	CTSD	0.019	1.034(0.914,1.17)	1.001(0.999,1.002)	1.034(0.913,1.17)	1
Cerebrovascular disease	Blue and green spaces	CTSH	0.055	1.035(0.914,1.171)	1.002(0.999,1.005)	1.033(0.913,1.169)	1
Cerebrovascular disease	Blue and green spaces	CTSO	0.036	1.035(0.914,1.171)	1.001(0.999,1.003)	1.033(0.913,1.169)	1
Cerebrovascular disease	Blue and green spaces	CX3CL1	0.102	1.034(0.913,1.17)	1.003(1,1.007)	1.03(0.91,1.166)	1
Cerebrovascular disease	Blue and green spaces	CXCL13	\	1.034(0.914,1.17)	0.997(0.993,1)	1.038(0.917,1.174)	1
Cerebrovascular disease	Blue and green spaces	CXCL17	\	1.034(0.914,1.17)	0.995(0.991,0.999)	1.039(0.918,1.176)	1
Cerebrovascular disease	Blue and green spaces	CXCL8	\	1.033(0.913,1.169)	0.998(0.996,1.001)	1.035(0.915,1.171)	1
Cerebrovascular disease	Blue and green spaces	DDAH1	\	1.034(0.914,1.17)	0.998(0.996,1.001)	1.036(0.915,1.172)	1
Cerebrovascular disease	Blue and green spaces	EDAR	\	1.035(0.915,1.171)	0.998(0.995,1.001)	1.037(0.916,1.174)	1
Cerebrovascular disease	Blue and green spaces	EDN1	\	1.033(0.913,1.169)	0.999(0.995,1.002)	1.035(0.915,1.171)	1
Cerebrovascular disease	Blue and green spaces	EFCAB14	0.006	1.034(0.914,1.17)	1(0.999,1.001)	1.034(0.914,1.17)	1
Cerebrovascular disease	Blue and green spaces	EGFL7	\	1.034(0.913,1.17)	0.997(0.993,1)	1.037(0.916,1.174)	1
Cerebrovascular disease	Blue and green spaces	ELOA	\	1.033(0.913,1.169)	0.998(0.995,1.001)	1.035(0.915,1.172)	1
Cerebrovascular disease	Blue and green spaces	ENAH	0.071	1.035(0.915,1.171)	1.002(1,1.005)	1.032(0.912,1.168)	1
Cerebrovascular disease	Blue and green spaces	ENG	\	1.034(0.914,1.17)	1(0.999,1.001)	1.034(0.914,1.17)	1
Cerebrovascular disease	Blue and green spaces	ENPP7	0.07	1.034(0.914,1.17)	1.002(0.999,1.005)	1.032(0.912,1.167)	1
Cerebrovascular disease	Blue and green spaces	EPHA2	0.022	1.033(0.913,1.169)	1.001(0.998,1.004)	1.032(0.912,1.168)	1
Cerebrovascular disease	Blue and green spaces	EPS8L2	0.071	1.034(0.913,1.17)	1.002(1,1.005)	1.031(0.911,1.167)	1
Cerebrovascular disease	Blue and green spaces	FABP3	\	1.034(0.914,1.171)	0.999(0.997,1.002)	1.035(0.915,1.171)	1
Cerebrovascular disease	Blue and green spaces	FAM3B	0.047	1.034(0.913,1.17)	1.002(0.999,1.004)	1.032(0.912,1.168)	1
Cerebrovascular disease	Blue and green spaces	FAM3C	0.06	1.034(0.914,1.171)	1.002(0.999,1.005)	1.032(0.912,1.168)	1
Cerebrovascular disease	Blue and green spaces	FCAR	\	1.035(0.914,1.171)	0.999(0.997,1.002)	1.036(0.915,1.172)	1
Cerebrovascular disease	Blue and green spaces	FGF21	\	1.035(0.915,1.171)	0.998(0.996,1.001)	1.037(0.916,1.173)	1
Cerebrovascular disease	Blue and green spaces	FGF23	\	1.035(0.915,1.171)	0.996(0.993,1)	1.039(0.918,1.176)	1
Cerebrovascular disease	Blue and green spaces	FGFBP1	\	1.034(0.914,1.171)	0.999(0.997,1.001)	1.035(0.915,1.171)	1
Cerebrovascular disease	Blue and green spaces	FOLR1	\	1.033(0.913,1.169)	0.999(0.996,1.001)	1.035(0.914,1.171)	1
Cerebrovascular disease	Blue and green spaces	FSTL1	\	1.033(0.913,1.169)	0.998(0.995,1)	1.036(0.915,1.172)	1
Cerebrovascular disease	Blue and green spaces	GAL	0.012	1.035(0.914,1.171)	1(0.998,1.003)	1.034(0.914,1.17)	1
Cerebrovascular disease	Blue and green spaces	GALNT10	\	1.034(0.913,1.17)	0.999(0.998,1.001)	1.034(0.914,1.17)	1
Cerebrovascular disease	Blue and green spaces	GAST	0.02	1.035(0.915,1.172)	1.001(0.998,1.003)	1.035(0.914,1.171)	1
Cerebrovascular disease	Blue and green spaces	GDF15	\	1.041(0.92,1.178)	0.996(0.99,1.002)	1.045(0.924,1.183)	1
Cerebrovascular disease	Blue and green spaces	GFRA1	\	1.033(0.913,1.169)	0.996(0.992,1)	1.037(0.917,1.174)	1
Cerebrovascular disease	Blue and green spaces	GIPC2	\	1.033(0.913,1.169)	0.995(0.991,0.999)	1.038(0.917,1.175)	1
Cerebrovascular disease	Blue and green spaces	GPR15L	\	1.034(0.914,1.17)	1(0.999,1.001)	1.034(0.914,1.171)	1
Cerebrovascular disease	Blue and green spaces	GPR37	\	1.035(0.914,1.171)	1(0.997,1.003)	1.035(0.915,1.171)	1
Cerebrovascular disease	Blue and green spaces	GRN	0.072	1.034(0.914,1.171)	1.002(0.999,1.005)	1.032(0.912,1.168)	1
Cerebrovascular disease	Blue and green spaces	HAVCR1	0.032	1.029(0.909,1.164)	1.001(0.996,1.006)	1.028(0.908,1.163)	1
Cerebrovascular disease	Blue and green spaces	HAVCR2	\	1.032(0.912,1.168)	0.998(0.994,1.002)	1.034(0.913,1.17)	1
Cerebrovascular disease	Blue and green spaces	HEPH	\	1.035(0.914,1.171)	0.999(0.997,1.001)	1.036(0.915,1.172)	1
Cerebrovascular disease	Blue and green spaces	HNMT	\	1.032(0.912,1.168)	0.998(0.994,1.001)	1.034(0.914,1.17)	1
Cerebrovascular disease	Blue and green spaces	HPGDS	\	1.037(0.916,1.173)	0.993(0.989,0.998)	1.044(0.922,1.181)	0.740386
Cerebrovascular disease	Blue and green spaces	HYAL1	0.014	1.034(0.913,1.17)	1(0.998,1.003)	1.033(0.913,1.169)	1
Cerebrovascular disease	Blue and green spaces	IFI30	\	1.033(0.913,1.17)	0.994(0.989,0.998)	1.04(0.919,1.177)	1
Cerebrovascular disease	Blue and green spaces	IFNGR1	0.027	1.034(0.914,1.17)	1.001(0.999,1.003)	1.033(0.913,1.169)	1
Cerebrovascular disease	Blue and green spaces	IGFBP1	0.03	1.034(0.914,1.171)	1.001(0.999,1.003)	1.033(0.913,1.169)	1
Cerebrovascular disease	Blue and green spaces	IGFBP2	0.038	1.036(0.915,1.172)	1.001(0.999,1.004)	1.035(0.914,1.171)	1
Cerebrovascular disease	Blue and green spaces	IGFBP4	0.066	1.032(0.912,1.168)	1.002(0.997,1.007)	1.03(0.91,1.166)	1
Cerebrovascular disease	Blue and green spaces	IGFBPL1	0.045	1.034(0.913,1.17)	1.001(0.999,1.004)	1.032(0.912,1.168)	1
Cerebrovascular disease	Blue and green spaces	IL10RB	\	1.034(0.914,1.17)	0.998(0.994,1.001)	1.036(0.916,1.173)	1
Cerebrovascular disease	Blue and green spaces	IL17C	\	1.034(0.914,1.17)	0.999(0.998,1.001)	1.035(0.915,1.171)	1
Cerebrovascular disease	Blue and green spaces	IL18R1	\	1.034(0.914,1.17)	0.997(0.994,1)	1.037(0.917,1.174)	1
Cerebrovascular disease	Blue and green spaces	IL19	\	1.036(0.916,1.173)	0.996(0.993,1)	1.04(0.919,1.177)	1
Cerebrovascular disease	Blue and green spaces	IL1R1	\	1.033(0.913,1.169)	0.997(0.995,1)	1.036(0.915,1.172)	1
Cerebrovascular disease	Blue and green spaces	IL1RL1	0.028	1.036(0.916,1.173)	1.001(0.998,1.004)	1.035(0.915,1.171)	1
Cerebrovascular disease	Blue and green spaces	IL6	\	1.034(0.914,1.17)	0.996(0.992,1)	1.038(0.917,1.175)	1
Cerebrovascular disease	Blue and green spaces	ITGAV	\	1.035(0.915,1.171)	0.992(0.986,0.997)	1.044(0.922,1.181)	0.339791
Cerebrovascular disease	Blue and green spaces	KITLG	0.004	1.034(0.914,1.171)	1(0.998,1.002)	1.034(0.914,1.17)	1
Cerebrovascular disease	Blue and green spaces	KLK8	\	1.034(0.914,1.17)	0.999(0.997,1.001)	1.035(0.915,1.171)	1
Cerebrovascular disease	Blue and green spaces	KLRB1	0.021	1.034(0.914,1.171)	1.001(0.999,1.002)	1.034(0.913,1.17)	1
Cerebrovascular disease	Blue and green spaces	KRT18	\	1.034(0.913,1.17)	0.998(0.996,1.001)	1.035(0.915,1.172)	1
Cerebrovascular disease	Blue and green spaces	KRT19	\	1.034(0.913,1.17)	0.995(0.991,0.999)	1.039(0.918,1.175)	1
Cerebrovascular disease	Blue and green spaces	LAMA4	0.007	1.034(0.913,1.17)	1(0.997,1.003)	1.033(0.913,1.169)	1
Cerebrovascular disease	Blue and green spaces	LGALS4	\	1.035(0.914,1.171)	0.995(0.99,1)	1.04(0.919,1.177)	1
Cerebrovascular disease	Blue and green spaces	LILRA5	\	1.035(0.914,1.171)	0.999(0.996,1.003)	1.035(0.915,1.171)	1
Cerebrovascular disease	Blue and green spaces	LMNB2	\	1.033(0.913,1.169)	0.998(0.995,1)	1.036(0.915,1.172)	1
Cerebrovascular disease	Blue and green spaces	LTBP3	\	1.034(0.913,1.17)	0.997(0.994,1.001)	1.036(0.916,1.173)	1
Cerebrovascular disease	Blue and green spaces	MAD1L1	\	1.035(0.914,1.171)	0.997(0.994,1)	1.038(0.917,1.175)	1
Cerebrovascular disease	Blue and green spaces	MFGE8	\	1.031(0.911,1.167)	0.999(0.995,1.003)	1.032(0.912,1.168)	1
Cerebrovascular disease	Blue and green spaces	MME	\	1.033(0.913,1.169)	0.999(0.998,1.001)	1.034(0.914,1.17)	1
Cerebrovascular disease	Blue and green spaces	MMP12	\	1.035(0.914,1.171)	0.99(0.984,0.996)	1.045(0.924,1.183)	0.101471
Cerebrovascular disease	Blue and green spaces	MMP9	\	1.031(0.911,1.167)	0.994(0.989,0.998)	1.038(0.917,1.175)	0.929495
Cerebrovascular disease	Blue and green spaces	MRC1	\	1.035(0.914,1.171)	0.996(0.992,0.999)	1.039(0.918,1.176)	1
Cerebrovascular disease	Blue and green spaces	MZB1	\	1.037(0.917,1.174)	0.994(0.99,0.999)	1.043(0.922,1.18)	1
Cerebrovascular disease	Blue and green spaces	ORM1	0.005	1.034(0.914,1.17)	1(0.998,1.002)	1.034(0.914,1.17)	1
Cerebrovascular disease	Blue and green spaces	OSMR	0.026	1.034(0.914,1.171)	1.001(0.999,1.003)	1.034(0.913,1.17)	1
Cerebrovascular disease	Blue and green spaces	PIGR	\	1.03(0.91,1.166)	0.992(0.986,0.998)	1.039(0.918,1.175)	1
Cerebrovascular disease	Blue and green spaces	QPCT	\	1.035(0.915,1.171)	0.996(0.992,1)	1.04(0.919,1.177)	1
Cerebrovascular disease	Blue and green spaces	RARRES2	\	1.033(0.913,1.169)	0.998(0.995,1.001)	1.035(0.914,1.171)	1
Cerebrovascular disease	Blue and green spaces	RBP2	0.052	1.034(0.914,1.17)	1.002(0.998,1.005)	1.032(0.912,1.168)	1
Cerebrovascular disease	Blue and green spaces	REN	\	1.035(0.914,1.171)	0.998(0.995,1.001)	1.037(0.916,1.174)	1
Cerebrovascular disease	Blue and green spaces	RNASE1	\	1.035(0.914,1.171)	0.996(0.992,0.999)	1.039(0.918,1.176)	1
Cerebrovascular disease	Blue and green spaces	SCG2	0.083	1.035(0.915,1.171)	1.003(1,1.006)	1.032(0.912,1.168)	1
Cerebrovascular disease	Blue and green spaces	SCRG1	\	1.034(0.914,1.17)	1(0.999,1.001)	1.034(0.914,1.17)	1
Cerebrovascular disease	Blue and green spaces	SELE	0.009	1.034(0.914,1.171)	1(0.999,1.002)	1.034(0.914,1.17)	1
Cerebrovascular disease	Blue and green spaces	SEMA3F	\	1.034(0.914,1.17)	1(0.998,1.001)	1.035(0.914,1.171)	1
Cerebrovascular disease	Blue and green spaces	SERPING1	0.004	1.034(0.914,1.17)	1(0.999,1.001)	1.034(0.914,1.17)	1
Cerebrovascular disease	Blue and green spaces	SFRP1	\	1.033(0.913,1.169)	0.996(0.993,1)	1.037(0.916,1.173)	1
Cerebrovascular disease	Blue and green spaces	SFTPA2	\	1.032(0.912,1.168)	0.998(0.995,1.001)	1.034(0.914,1.17)	1
Cerebrovascular disease	Blue and green spaces	SIGLEC1	0.038	1.034(0.914,1.171)	1.001(0.998,1.004)	1.033(0.913,1.169)	1
Cerebrovascular disease	Blue and green spaces	SIGLEC7	\	1.036(0.915,1.172)	1(0.997,1.002)	1.036(0.915,1.172)	1
Cerebrovascular disease	Blue and green spaces	SLAMF8	\	1.036(0.916,1.173)	0.997(0.995,1)	1.039(0.918,1.175)	1
Cerebrovascular disease	Blue and green spaces	SLITRK1	\	1.034(0.914,1.17)	0.999(0.996,1.002)	1.035(0.914,1.171)	1
Cerebrovascular disease	Blue and green spaces	SMNDC1	\	1.033(0.913,1.169)	0.997(0.994,1)	1.036(0.916,1.172)	1
Cerebrovascular disease	Blue and green spaces	SMOC2	0.066	1.034(0.914,1.17)	1.002(1,1.005)	1.032(0.912,1.167)	1
Cerebrovascular disease	Blue and green spaces	SMPD1	\	1.036(0.915,1.172)	0.999(0.997,1.002)	1.036(0.916,1.173)	1
Cerebrovascular disease	Blue and green spaces	SNRPB2	\	1.034(0.913,1.17)	0.999(0.997,1.001)	1.035(0.914,1.171)	1
Cerebrovascular disease	Blue and green spaces	SOD2	0.047	1.034(0.914,1.17)	1.002(0.999,1.004)	1.032(0.912,1.168)	1
Cerebrovascular disease	Blue and green spaces	SPINK4	\	1.033(0.913,1.169)	0.999(0.996,1.003)	1.034(0.914,1.17)	1
Cerebrovascular disease	Blue and green spaces	SPON2	\	1.032(0.912,1.168)	1(0.995,1.004)	1.033(0.913,1.169)	1
Cerebrovascular disease	Blue and green spaces	ST6GAL1	0.001	1.033(0.913,1.169)	1(0.997,1.003)	1.033(0.913,1.169)	1
Cerebrovascular disease	Blue and green spaces	STC1	\	1.032(0.912,1.167)	1(0.997,1.003)	1.032(0.912,1.167)	1
Cerebrovascular disease	Blue and green spaces	SUSD2	0.091	1.032(0.912,1.168)	1.003(1,1.006)	1.029(0.909,1.165)	1
Cerebrovascular disease	Blue and green spaces	TFF1	\	1.035(0.914,1.171)	0.998(0.995,1.001)	1.037(0.916,1.173)	1
Cerebrovascular disease	Blue and green spaces	TIGAR	\	1.034(0.914,1.17)	0.997(0.994,1.001)	1.037(0.916,1.173)	1
Cerebrovascular disease	Blue and green spaces	TIMP1	\	1.035(0.914,1.171)	0.996(0.992,1)	1.039(0.918,1.175)	1
Cerebrovascular disease	Blue and green spaces	TNFRSF10A	\	1.039(0.918,1.176)	0.996(0.992,1.001)	1.043(0.921,1.18)	1
Cerebrovascular disease	Blue and green spaces	TNFRSF10C	\	1.035(0.914,1.171)	0.998(0.995,1)	1.037(0.917,1.174)	1
Cerebrovascular disease	Blue and green spaces	TNFRSF11A	\	1.034(0.914,1.17)	0.998(0.994,1.003)	1.036(0.915,1.172)	1
Cerebrovascular disease	Blue and green spaces	TNFRSF12A	0.093	1.034(0.913,1.17)	1.003(0.999,1.007)	1.03(0.911,1.166)	1
Cerebrovascular disease	Blue and green spaces	TNFRSF6B	\	1.034(0.914,1.17)	0.996(0.992,1)	1.038(0.917,1.175)	1
Cerebrovascular disease	Blue and green spaces	TNFSF13B	\	1.034(0.914,1.17)	0.997(0.994,1)	1.038(0.917,1.174)	1
Cerebrovascular disease	Blue and green spaces	TNR	0	1.033(0.913,1.169)	1(0.998,1.002)	1.033(0.913,1.169)	1
Cerebrovascular disease	Blue and green spaces	TPP1	0.021	1.034(0.914,1.17)	1.001(0.998,1.004)	1.033(0.913,1.169)	1
Cerebrovascular disease	Blue and green spaces	TXNDC15	\	1.034(0.914,1.17)	0.999(0.997,1.001)	1.035(0.915,1.171)	1
Cerebrovascular disease	Blue and green spaces	TYRP1	0.08	1.034(0.914,1.171)	1.003(0.999,1.006)	1.032(0.912,1.167)	1
Cerebrovascular disease	Blue and green spaces	VWA1	0.054	1.033(0.912,1.168)	1.002(0.998,1.005)	1.031(0.911,1.166)	1
Death	Blue and green spaces	ABCA2	\	0.913(0.83,1.005)	1.001(0.999,1.004)	0.912(0.829,1.004)	1
Death	Blue and green spaces	ACVRL1	\	0.909(0.825,1)	1.003(0.996,1.01)	0.906(0.823,0.997)	1
Death	Blue and green spaces	ADA2	0.053	0.911(0.827,1.003)	0.995(0.988,1.001)	0.916(0.832,1.008)	1
Death	Blue and green spaces	ADAM9	\	0.909(0.825,1)	1.003(0.998,1.008)	0.906(0.823,0.997)	1
Death	Blue and green spaces	ADAMTS13	0.013	0.91(0.827,1.002)	0.999(0.995,1.002)	0.911(0.828,1.003)	1
Death	Blue and green spaces	ADAMTSL2	0.014	0.912(0.829,1.004)	0.999(0.993,1.004)	0.913(0.83,1.005)	1
Death	Blue and green spaces	ADGRG2	0.099	0.91(0.827,1.001)	0.99(0.985,0.995)	0.919(0.835,1.011)	0.0155084
Death	Blue and green spaces	AGRN	0.06	0.911(0.827,1.003)	0.994(0.988,1.001)	0.916(0.832,1.008)	1
Death	Blue and green spaces	ALCAM	0.003	0.91(0.827,1.002)	1(0.995,1.005)	0.911(0.828,1.002)	1
Death	Blue and green spaces	ALPP	0.051	0.908(0.825,0.999)	0.995(0.989,1.001)	0.913(0.829,1.004)	1
Death	Blue and green spaces	AMBP	\	0.909(0.826,1.001)	1.001(0.996,1.005)	0.909(0.826,1)	1
Death	Blue and green spaces	ANGPT2	0.087	0.91(0.826,1.002)	0.991(0.983,1)	0.918(0.834,1.01)	1
Death	Blue and green spaces	ANGPTL7	0.01	0.912(0.828,1.003)	0.999(0.997,1.001)	0.912(0.829,1.004)	1
Death	Blue and green spaces	B3GNT7	\	0.911(0.828,1.003)	1(0.997,1.004)	0.911(0.828,1.002)	1
Death	Blue and green spaces	BCAN	0.063	0.908(0.825,1)	0.994(0.988,0.999)	0.914(0.83,1.006)	1
Death	Blue and green spaces	BST2	0.033	0.913(0.829,1.005)	0.997(0.992,1.002)	0.916(0.832,1.008)	1
Death	Blue and green spaces	BTN3A2	\	0.91(0.827,1.001)	1(0.996,1.005)	0.91(0.826,1.001)	1
Death	Blue and green spaces	CAPG	0.064	0.91(0.827,1.002)	0.994(0.989,0.998)	0.916(0.832,1.008)	0.832337
Death	Blue and green spaces	CCL11	0.088	0.909(0.826,1)	0.991(0.986,0.996)	0.917(0.833,1.009)	0.0674635
Death	Blue and green spaces	CCL16	0.014	0.912(0.828,1.003)	0.999(0.994,1.004)	0.913(0.829,1.005)	1
Death	Blue and green spaces	CCL22	0.049	0.911(0.828,1.003)	0.995(0.991,1)	0.915(0.832,1.007)	1
Death	Blue and green spaces	CCL3	\	0.91(0.827,1.002)	1.002(0.997,1.006)	0.909(0.826,1)	1
Death	Blue and green spaces	CD300C	\	0.911(0.828,1.003)	1.001(0.996,1.006)	0.91(0.827,1.002)	1
Death	Blue and green spaces	CD38	\	0.911(0.828,1.003)	1(0.997,1.003)	0.911(0.827,1.002)	1
Death	Blue and green spaces	CD93	\	0.91(0.827,1.002)	1.003(1,1.007)	0.907(0.824,0.998)	1
Death	Blue and green spaces	CDCP1	\	0.908(0.825,0.999)	1.006(1,1.013)	0.902(0.82,0.993)	1
Death	Blue and green spaces	CEACAM5	0.015	0.908(0.825,1)	0.999(0.991,1.006)	0.91(0.827,1.001)	1
Death	Blue and green spaces	CEACAM6	0.013	0.917(0.833,1.01)	0.999(0.995,1.003)	0.918(0.834,1.011)	1
Death	Blue and green spaces	CHCHD6	0.034	0.912(0.829,1.004)	0.997(0.993,1)	0.915(0.832,1.008)	1
Death	Blue and green spaces	CKB	\	0.911(0.828,1.003)	1.001(0.996,1.007)	0.91(0.827,1.001)	1
Death	Blue and green spaces	CLEC7A	0.055	0.91(0.827,1.001)	0.995(0.99,0.999)	0.915(0.831,1.007)	1
Death	Blue and green spaces	CLMP	0.004	0.909(0.825,1)	1(0.995,1.004)	0.909(0.826,1)	1
Death	Blue and green spaces	CRELD1	0.042	0.911(0.828,1.003)	0.996(0.991,1)	0.915(0.831,1.007)	1
Death	Blue and green spaces	CTSD	\	0.911(0.828,1.003)	1.002(0.998,1.005)	0.91(0.826,1.001)	1
Death	Blue and green spaces	CTSH	\	0.911(0.828,1.003)	1.002(1,1.005)	0.91(0.826,1.001)	1
Death	Blue and green spaces	CTSO	\	0.912(0.828,1.003)	1.002(0.999,1.004)	0.91(0.827,1.002)	1
Death	Blue and green spaces	CX3CL1	\	0.91(0.827,1.001)	1.006(1.002,1.01)	0.904(0.822,0.995)	0.423491
Death	Blue and green spaces	CXCL13	0.072	0.91(0.827,1.002)	0.993(0.988,0.998)	0.917(0.833,1.009)	1
Death	Blue and green spaces	CXCL17	0.1	0.91(0.826,1.002)	0.99(0.983,0.998)	0.919(0.835,1.011)	1
Death	Blue and green spaces	CXCL8	0.035	0.907(0.824,0.998)	0.996(0.992,1.001)	0.91(0.827,1.002)	1
Death	Blue and green spaces	DDAH1	0.035	0.911(0.828,1.002)	0.997(0.993,1)	0.914(0.83,1.006)	1
Death	Blue and green spaces	EDAR	0.026	0.911(0.828,1.003)	0.997(0.994,1.001)	0.914(0.83,1.006)	1
Death	Blue and green spaces	EDN1	0.023	0.908(0.825,1)	0.998(0.991,1.004)	0.91(0.827,1.002)	1
Death	Blue and green spaces	EFCAB14	\	0.909(0.826,1)	1.003(0.999,1.007)	0.906(0.823,0.997)	1
Death	Blue and green spaces	EGFL7	0.042	0.91(0.827,1.001)	0.996(0.991,1)	0.914(0.83,1.005)	1
Death	Blue and green spaces	ELOA	0.026	0.91(0.827,1.001)	0.997(0.995,1)	0.912(0.829,1.004)	1
Death	Blue and green spaces	ENAH	\	0.912(0.828,1.003)	1.003(1,1.006)	0.909(0.826,1.001)	1
Death	Blue and green spaces	ENG	\	0.911(0.828,1.002)	1.002(0.999,1.004)	0.909(0.826,1.001)	1
Death	Blue and green spaces	ENPP7	\	0.912(0.829,1.004)	1.003(1,1.006)	0.91(0.827,1.001)	1
Death	Blue and green spaces	EPHA2	\	0.904(0.821,0.995)	1.002(0.995,1.009)	0.902(0.82,0.993)	1
Death	Blue and green spaces	EPS8L2	\	0.911(0.828,1.003)	1.005(1.001,1.009)	0.907(0.824,0.998)	1
Death	Blue and green spaces	FABP3	0.01	0.911(0.828,1.003)	0.999(0.994,1.004)	0.912(0.829,1.004)	1
Death	Blue and green spaces	FAM3B	\	0.909(0.826,1.001)	1.003(0.999,1.007)	0.907(0.824,0.998)	1
Death	Blue and green spaces	FAM3C	\	0.91(0.826,1.001)	1.004(0.999,1.01)	0.906(0.823,0.997)	1
Death	Blue and green spaces	FCAR	0.01	0.911(0.827,1.002)	0.999(0.995,1.003)	0.912(0.828,1.003)	1
Death	Blue and green spaces	FGF21	0.034	0.912(0.829,1.004)	0.997(0.992,1.002)	0.915(0.832,1.007)	1
Death	Blue and green spaces	FGF23	0.07	0.91(0.827,1.002)	0.993(0.987,0.999)	0.916(0.832,1.008)	1
Death	Blue and green spaces	FGFBP1	0.023	0.911(0.828,1.003)	0.998(0.994,1.001)	0.913(0.83,1.005)	1
Death	Blue and green spaces	FOLR1	0.021	0.908(0.825,1)	0.998(0.993,1.003)	0.91(0.827,1.002)	1
Death	Blue and green spaces	FSTL1	0.059	0.902(0.82,0.993)	0.994(0.988,1)	0.908(0.825,1)	1
Death	Blue and green spaces	GAL	\	0.911(0.828,1.003)	1(0.999,1.001)	0.911(0.828,1.003)	1
Death	Blue and green spaces	GALNT10	0.014	0.91(0.827,1.001)	0.999(0.995,1.003)	0.911(0.828,1.003)	1
Death	Blue and green spaces	GAST	\	0.913(0.83,1.005)	1.001(0.997,1.004)	0.912(0.829,1.004)	1
Death	Blue and green spaces	GDF15	0.048	0.913(0.829,1.005)	0.995(0.984,1.007)	0.917(0.833,1.009)	1
Death	Blue and green spaces	GFRA1	0.075	0.912(0.828,1.003)	0.993(0.985,1)	0.918(0.834,1.01)	1
Death	Blue and green spaces	GIPC2	0.075	0.908(0.825,1)	0.993(0.988,0.997)	0.915(0.831,1.007)	0.262081
Death	Blue and green spaces	GPR15L	0.012	0.911(0.828,1.003)	0.999(0.996,1.002)	0.912(0.829,1.004)	1
Death	Blue and green spaces	GPR37	\	0.911(0.827,1.002)	1.001(0.995,1.007)	0.91(0.827,1.001)	1
Death	Blue and green spaces	GRN	\	0.911(0.827,1.002)	1.004(1,1.009)	0.907(0.824,0.998)	1
Death	Blue and green spaces	HAVCR1	\	0.9(0.818,0.991)	1.003(0.994,1.011)	0.898(0.816,0.988)	1
Death	Blue and green spaces	HAVCR2	0.021	0.908(0.825,1)	0.998(0.991,1.004)	0.91(0.827,1.002)	1
Death	Blue and green spaces	HEPH	0.031	0.911(0.827,1.002)	0.997(0.993,1.001)	0.913(0.83,1.005)	1
Death	Blue and green spaces	HNMT	0.022	0.91(0.827,1.001)	0.998(0.994,1.002)	0.912(0.828,1.003)	1
Death	Blue and green spaces	HPGDS	0.147	0.914(0.83,1.006)	0.986(0.98,0.993)	0.927(0.842,1.02)	0.00868333
Death	Blue and green spaces	HYAL1	\	0.91(0.827,1.002)	1.001(0.997,1.004)	0.91(0.827,1.001)	1
Death	Blue and green spaces	IFI30	0.099	0.907(0.824,0.999)	0.99(0.983,0.997)	0.917(0.833,1.009)	0.477239
Death	Blue and green spaces	IFNGR1	\	0.911(0.828,1.003)	1.004(1.001,1.008)	0.907(0.824,0.998)	1
Death	Blue and green spaces	IGFBP1	\	0.912(0.828,1.003)	1.003(0.999,1.008)	0.909(0.826,1)	1
Death	Blue and green spaces	IGFBP2	\	0.912(0.828,1.004)	1.004(0.997,1.011)	0.909(0.826,1)	1
Death	Blue and green spaces	IGFBP4	\	0.909(0.826,1.001)	1.004(0.996,1.012)	0.905(0.822,0.996)	1
Death	Blue and green spaces	IGFBPL1	\	0.909(0.825,1)	1.006(0.999,1.012)	0.904(0.821,0.994)	1
Death	Blue and green spaces	IL10RB	0.038	0.911(0.828,1.003)	0.996(0.99,1.003)	0.915(0.831,1.007)	1
Death	Blue and green spaces	IL17C	0.021	0.91(0.827,1.002)	0.998(0.994,1.002)	0.912(0.829,1.004)	1
Death	Blue and green spaces	IL18R1	0.042	0.91(0.827,1.002)	0.996(0.992,1)	0.914(0.83,1.006)	1
Death	Blue and green spaces	IL19	0.102	0.916(0.832,1.008)	0.991(0.985,0.997)	0.924(0.84,1.017)	0.51706
Death	Blue and green spaces	IL1R1	0.056	0.909(0.826,1.001)	0.994(0.989,1)	0.914(0.831,1.006)	1
Death	Blue and green spaces	IL1RL1	\	0.912(0.829,1.004)	1.003(0.997,1.009)	0.91(0.827,1.001)	1
Death	Blue and green spaces	IL6	0.063	0.909(0.825,1)	0.994(0.988,0.999)	0.914(0.831,1.006)	1
Death	Blue and green spaces	ITGAV	0.128	0.912(0.829,1.004)	0.988(0.982,0.993)	0.923(0.839,1.016)	0.00163312
Death	Blue and green spaces	KITLG	\	0.911(0.828,1.003)	1(0.998,1.003)	0.911(0.828,1.002)	1
Death	Blue and green spaces	KLK8	0.01	0.911(0.828,1.003)	0.999(0.997,1.001)	0.912(0.829,1.004)	1
Death	Blue and green spaces	KLRB1	\	0.912(0.828,1.003)	1.001(0.999,1.003)	0.911(0.828,1.002)	1
Death	Blue and green spaces	KRT18	0.025	0.911(0.828,1.003)	0.998(0.994,1.001)	0.913(0.83,1.005)	1
Death	Blue and green spaces	KRT19	0.141	0.91(0.827,1.002)	0.986(0.979,0.994)	0.923(0.839,1.016)	0.0853401
Death	Blue and green spaces	LAMA4	\	0.911(0.828,1.003)	1.001(0.997,1.005)	0.911(0.827,1.002)	1
Death	Blue and green spaces	LGALS4	0.069	0.913(0.829,1.005)	0.993(0.987,1)	0.919(0.835,1.011)	1
Death	Blue and green spaces	LILRA5	0.002	0.911(0.828,1.003)	1(0.995,1.005)	0.911(0.828,1.003)	1
Death	Blue and green spaces	LMNB2	0.059	0.904(0.821,0.995)	0.994(0.988,0.999)	0.91(0.827,1.001)	1
Death	Blue and green spaces	LTBP3	0.028	0.91(0.827,1.002)	0.997(0.993,1.001)	0.913(0.829,1.004)	1
Death	Blue and green spaces	MAD1L1	0.053	0.91(0.827,1.001)	0.995(0.99,0.999)	0.915(0.831,1.007)	1
Death	Blue and green spaces	MFGE8	0.001	0.91(0.827,1.002)	1(0.998,1.002)	0.91(0.827,1.002)	1
Death	Blue and green spaces	MME	0.008	0.911(0.828,1.002)	0.999(0.997,1.001)	0.911(0.828,1.003)	1
Death	Blue and green spaces	MMP12	0.171	0.909(0.826,1.001)	0.983(0.974,0.992)	0.924(0.84,1.017)	0.0374832
Death	Blue and green spaces	MMP9	0.086	0.91(0.827,1.002)	0.992(0.987,0.996)	0.918(0.834,1.01)	0.106128
Death	Blue and green spaces	MRC1	0.075	0.911(0.828,1.003)	0.993(0.987,0.998)	0.918(0.834,1.01)	1
Death	Blue and green spaces	MZB1	0.095	0.914(0.83,1.006)	0.991(0.985,0.998)	0.922(0.838,1.015)	1
Death	Blue and green spaces	ORM1	\	0.913(0.83,1.005)	1.001(0.997,1.004)	0.912(0.829,1.004)	1
Death	Blue and green spaces	OSMR	\	0.912(0.829,1.004)	1.005(1,1.01)	0.907(0.825,0.999)	1
Death	Blue and green spaces	PIGR	0.117	0.904(0.821,0.996)	0.988(0.978,0.998)	0.915(0.832,1.007)	1
Death	Blue and green spaces	QPCT	0.056	0.913(0.829,1.004)	0.995(0.99,0.999)	0.918(0.834,1.01)	1
Death	Blue and green spaces	RARRES2	0.024	0.909(0.826,1)	0.998(0.993,1.002)	0.911(0.828,1.002)	1
Death	Blue and green spaces	RBP2	\	0.911(0.828,1.003)	1.002(0.998,1.007)	0.909(0.826,1)	1
Death	Blue and green spaces	REN	0.057	0.91(0.827,1.002)	0.994(0.988,1.001)	0.915(0.832,1.008)	1
Death	Blue and green spaces	RNASE1	0.064	0.909(0.826,1.001)	0.994(0.989,0.999)	0.915(0.831,1.007)	1
Death	Blue and green spaces	SCG2	\	0.911(0.828,1.003)	1.005(1.001,1.009)	0.907(0.824,0.998)	1
Death	Blue and green spaces	SCRG1	\	0.912(0.828,1.004)	1.002(0.999,1.006)	0.91(0.827,1.001)	1
Death	Blue and green spaces	SELE	\	0.912(0.828,1.003)	1.001(0.999,1.003)	0.911(0.828,1.003)	1
Death	Blue and green spaces	SEMA3F	0.004	0.911(0.827,1.002)	1(0.995,1.004)	0.911(0.828,1.002)	1
Death	Blue and green spaces	SERPING1	\	0.911(0.828,1.003)	1.001(0.999,1.003)	0.91(0.827,1.002)	1
Death	Blue and green spaces	SFRP1	0.072	0.91(0.826,1.001)	0.993(0.988,0.998)	0.916(0.833,1.008)	0.836479
Death	Blue and green spaces	SFTPA2	0.041	0.908(0.825,1)	0.996(0.991,1.001)	0.912(0.829,1.004)	1
Death	Blue and green spaces	SIGLEC1	\	0.91(0.827,1.002)	1.003(0.996,1.01)	0.907(0.824,0.998)	1
Death	Blue and green spaces	SIGLEC7	\	0.912(0.829,1.004)	1(0.996,1.004)	0.912(0.829,1.004)	1
Death	Blue and green spaces	SLAMF8	0.057	0.914(0.83,1.006)	0.995(0.989,1)	0.919(0.835,1.011)	1
Death	Blue and green spaces	SLITRK1	0.004	0.911(0.828,1.003)	1(0.997,1.002)	0.911(0.828,1.003)	1
Death	Blue and green spaces	SMNDC1	0.038	0.91(0.826,1.001)	0.996(0.993,0.999)	0.913(0.83,1.005)	1
Death	Blue and green spaces	SMOC2	\	0.911(0.827,1.002)	1.006(1.001,1.01)	0.905(0.823,0.996)	1
Death	Blue and green spaces	SMPD1	0.007	0.913(0.83,1.005)	0.999(0.996,1.003)	0.914(0.83,1.006)	1
Death	Blue and green spaces	SNRPB2	0.017	0.909(0.826,1)	0.998(0.996,1.001)	0.91(0.827,1.002)	1
Death	Blue and green spaces	SOD2	\	0.912(0.828,1.004)	1.002(1,1.005)	0.91(0.827,1.001)	1
Death	Blue and green spaces	SPINK4	0.01	0.907(0.824,0.998)	0.999(0.993,1.005)	0.907(0.825,0.999)	1
Death	Blue and green spaces	SPON2	0.003	0.904(0.821,0.996)	1(0.992,1.008)	0.905(0.822,0.996)	1
Death	Blue and green spaces	ST6GAL1	\	0.908(0.825,0.999)	1(0.996,1.004)	0.907(0.825,0.999)	1
Death	Blue and green spaces	STC1	\	0.907(0.824,0.998)	1.001(0.996,1.006)	0.907(0.824,0.998)	1
Death	Blue and green spaces	SUSD2	\	0.907(0.824,0.999)	1.006(1.001,1.011)	0.902(0.819,0.992)	1
Death	Blue and green spaces	TFF1	0.03	0.911(0.828,1.003)	0.997(0.992,1.002)	0.914(0.83,1.006)	1
Death	Blue and green spaces	TIGAR	0.034	0.911(0.828,1.003)	0.997(0.994,1)	0.914(0.83,1.006)	1
Death	Blue and green spaces	TIMP1	0.065	0.914(0.83,1.006)	0.994(0.987,1.001)	0.919(0.835,1.012)	1
Death	Blue and green spaces	TNFRSF10A	0.055	0.92(0.836,1.012)	0.995(0.989,1.001)	0.924(0.84,1.017)	1
Death	Blue and green spaces	TNFRSF10C	0.043	0.911(0.828,1.003)	0.996(0.992,0.999)	0.915(0.832,1.007)	1
Death	Blue and green spaces	TNFRSF11A	0.021	0.909(0.826,1.001)	0.998(0.991,1.005)	0.911(0.828,1.003)	1
Death	Blue and green spaces	TNFRSF12A	\	0.908(0.825,1)	1.008(1,1.016)	0.901(0.819,0.992)	1
Death	Blue and green spaces	TNFRSF6B	0.063	0.908(0.825,1)	0.994(0.987,1.001)	0.914(0.83,1.006)	1
Death	Blue and green spaces	TNFSF13B	0.079	0.909(0.826,1.001)	0.992(0.986,0.999)	0.916(0.833,1.008)	1
Death	Blue and green spaces	TNR	0.002	0.91(0.827,1.001)	1(0.996,1.004)	0.91(0.827,1.001)	1
Death	Blue and green spaces	TPP1	\	0.91(0.827,1.002)	1.001(0.997,1.006)	0.909(0.826,1)	1
Death	Blue and green spaces	TXNDC15	0.031	0.91(0.826,1.001)	0.997(0.993,1.001)	0.912(0.829,1.004)	1
Death	Blue and green spaces	TYRP1	\	0.911(0.828,1.003)	1.002(1,1.004)	0.91(0.827,1.001)	1
Death	Blue and green spaces	VWA1	\	0.91(0.827,1.002)	1.003(0.999,1.007)	0.908(0.825,0.999)	1
Diabetes	Blue and green spaces	ABCA2	\	0.857(0.742,0.99)	1.003(0.999,1.007)	0.855(0.74,0.987)	1
Diabetes	Blue and green spaces	ACVRL1	\	0.853(0.739,0.985)	1.001(0.999,1.003)	0.852(0.738,0.984)	1
Diabetes	Blue and green spaces	ADA2	0.034	0.849(0.735,0.981)	0.994(0.987,1.001)	0.854(0.74,0.987)	1
Diabetes	Blue and green spaces	ADAM9	\	0.85(0.737,0.982)	1.003(0.999,1.007)	0.848(0.734,0.979)	1
Diabetes	Blue and green spaces	ADAMTS13	\	0.854(0.739,0.986)	1.002(0.997,1.007)	0.852(0.738,0.984)	1
Diabetes	Blue and green spaces	ADAMTSL2	0.012	0.86(0.745,0.993)	0.998(0.989,1.007)	0.862(0.746,0.995)	1
Diabetes	Blue and green spaces	ADGRG2	0.049	0.848(0.735,0.979)	0.991(0.986,0.997)	0.856(0.741,0.988)	0.379794
Diabetes	Blue and green spaces	AGRN	0.024	0.849(0.735,0.98)	0.996(0.99,1.002)	0.853(0.738,0.984)	1
Diabetes	Blue and green spaces	ALCAM	0.01	0.855(0.741,0.988)	0.998(0.993,1.004)	0.857(0.742,0.989)	1
Diabetes	Blue and green spaces	ALPP	0.025	0.851(0.737,0.983)	0.996(0.991,1)	0.855(0.74,0.987)	1
Diabetes	Blue and green spaces	AMBP	\	0.849(0.735,0.98)	1.002(0.997,1.006)	0.847(0.734,0.978)	1
Diabetes	Blue and green spaces	ANGPT2	0.034	0.852(0.738,0.984)	0.994(0.988,1)	0.857(0.742,0.99)	1
Diabetes	Blue and green spaces	ANGPTL7	0.023	0.856(0.742,0.989)	0.996(0.99,1.003)	0.86(0.745,0.993)	1
Diabetes	Blue and green spaces	B3GNT7	\	0.86(0.745,0.993)	1.002(0.996,1.009)	0.858(0.743,0.991)	1
Diabetes	Blue and green spaces	BCAN	0.022	0.847(0.733,0.978)	0.996(0.992,1)	0.85(0.736,0.982)	1
Diabetes	Blue and green spaces	BST2	0.022	0.859(0.744,0.992)	0.996(0.991,1.002)	0.863(0.747,0.996)	1
Diabetes	Blue and green spaces	BTN3A2	\	0.853(0.738,0.984)	1(0.996,1.004)	0.853(0.738,0.984)	1
Diabetes	Blue and green spaces	CAPG	0.03	0.851(0.737,0.982)	0.995(0.991,0.999)	0.855(0.741,0.987)	1
Diabetes	Blue and green spaces	CCL11	0.03	0.855(0.74,0.987)	0.995(0.991,0.999)	0.859(0.744,0.992)	1
Diabetes	Blue and green spaces	CCL16	0.005	0.848(0.734,0.979)	0.999(0.99,1.009)	0.849(0.735,0.98)	1
Diabetes	Blue and green spaces	CCL22	0.029	0.856(0.741,0.988)	0.995(0.99,1.001)	0.86(0.745,0.993)	1
Diabetes	Blue and green spaces	CCL3	\	0.855(0.741,0.988)	1.002(0.998,1.006)	0.854(0.739,0.986)	1
Diabetes	Blue and green spaces	CD300C	\	0.855(0.741,0.987)	1.001(0.998,1.003)	0.855(0.74,0.987)	1
Diabetes	Blue and green spaces	CD38	\	0.854(0.74,0.986)	1.001(0.997,1.006)	0.853(0.739,0.985)	1
Diabetes	Blue and green spaces	CD93	0.017	0.854(0.74,0.986)	0.997(0.994,1)	0.857(0.742,0.989)	1
Diabetes	Blue and green spaces	CDCP1	\	0.85(0.736,0.981)	1.007(0.999,1.016)	0.844(0.731,0.974)	1
Diabetes	Blue and green spaces	CEACAM5	0.002	0.853(0.739,0.985)	1(0.997,1.002)	0.853(0.739,0.985)	1
Diabetes	Blue and green spaces	CEACAM6	0.007	0.854(0.74,0.986)	0.999(0.995,1.002)	0.855(0.741,0.987)	1
Diabetes	Blue and green spaces	CHCHD6	0.008	0.856(0.741,0.988)	0.999(0.997,1.001)	0.857(0.742,0.989)	1
Diabetes	Blue and green spaces	CKB	0.022	0.86(0.745,0.994)	0.996(0.986,1.007)	0.863(0.748,0.997)	1
Diabetes	Blue and green spaces	CLEC7A	0	0.854(0.739,0.985)	1(0.998,1.002)	0.853(0.739,0.985)	1
Diabetes	Blue and green spaces	CLMP	0	0.854(0.739,0.986)	1(1,1)	0.854(0.739,0.986)	1
Diabetes	Blue and green spaces	CRELD1	0.032	0.85(0.736,0.981)	0.994(0.987,1.002)	0.855(0.74,0.987)	1
Diabetes	Blue and green spaces	CTSD	\	0.854(0.739,0.986)	1.004(0.997,1.011)	0.85(0.736,0.982)	1
Diabetes	Blue and green spaces	CTSH	\	0.852(0.738,0.984)	1.002(0.999,1.006)	0.85(0.736,0.982)	1
Diabetes	Blue and green spaces	CTSO	\	0.851(0.737,0.983)	1.008(0.999,1.017)	0.844(0.731,0.975)	1
Diabetes	Blue and green spaces	CX3CL1	0.04	0.851(0.737,0.983)	0.993(0.988,0.998)	0.857(0.742,0.99)	1
Diabetes	Blue and green spaces	CXCL13	0.029	0.857(0.742,0.989)	0.995(0.991,0.999)	0.861(0.745,0.994)	1
Diabetes	Blue and green spaces	CXCL17	0.049	0.853(0.738,0.985)	0.992(0.985,0.998)	0.86(0.745,0.993)	1
Diabetes	Blue and green spaces	CXCL8	0.012	0.855(0.74,0.987)	0.998(0.995,1.001)	0.857(0.742,0.989)	1
Diabetes	Blue and green spaces	DDAH1	0.026	0.856(0.741,0.989)	0.996(0.99,1.001)	0.86(0.745,0.993)	1
Diabetes	Blue and green spaces	EDAR	0.002	0.853(0.739,0.985)	1(0.998,1.001)	0.853(0.739,0.985)	1
Diabetes	Blue and green spaces	EDN1	0.001	0.85(0.736,0.982)	1(0.996,1.003)	0.85(0.736,0.982)	1
Diabetes	Blue and green spaces	EFCAB14	\	0.853(0.739,0.985)	1.001(0.999,1.004)	0.852(0.738,0.983)	1
Diabetes	Blue and green spaces	EGFL7	0.009	0.854(0.739,0.986)	0.998(0.996,1.001)	0.855(0.74,0.987)	1
Diabetes	Blue and green spaces	ELOA	0.03	0.85(0.737,0.982)	0.995(0.991,0.999)	0.855(0.741,0.987)	1
Diabetes	Blue and green spaces	ENAH	\	0.856(0.742,0.989)	1.003(0.999,1.006)	0.854(0.74,0.986)	1
Diabetes	Blue and green spaces	ENG	\	0.855(0.74,0.987)	1.001(0.998,1.004)	0.854(0.739,0.986)	1
Diabetes	Blue and green spaces	ENPP7	\	0.849(0.735,0.981)	1.008(1,1.016)	0.843(0.73,0.973)	1
Diabetes	Blue and green spaces	EPHA2	\	0.854(0.74,0.986)	1.001(0.999,1.004)	0.853(0.739,0.985)	1
Diabetes	Blue and green spaces	EPS8L2	\	0.853(0.738,0.984)	1.007(1.001,1.012)	0.847(0.734,0.978)	1
Diabetes	Blue and green spaces	FABP3	0.004	0.853(0.738,0.984)	0.999(0.994,1.005)	0.853(0.739,0.985)	1
Diabetes	Blue and green spaces	FAM3B	\	0.853(0.739,0.985)	1.002(0.999,1.005)	0.852(0.738,0.983)	1
Diabetes	Blue and green spaces	FAM3C	\	0.852(0.737,0.983)	1.005(1,1.011)	0.847(0.734,0.978)	1
Diabetes	Blue and green spaces	FCAR	0.01	0.854(0.74,0.986)	0.998(0.993,1.004)	0.856(0.741,0.988)	1
Diabetes	Blue and green spaces	FGF21	0.023	0.859(0.744,0.992)	0.996(0.987,1.005)	0.862(0.747,0.996)	1
Diabetes	Blue and green spaces	FGF23	0.033	0.856(0.741,0.988)	0.994(0.989,0.999)	0.86(0.745,0.993)	1
Diabetes	Blue and green spaces	FGFBP1	0.016	0.85(0.736,0.982)	0.997(0.991,1.004)	0.853(0.739,0.985)	1
Diabetes	Blue and green spaces	FOLR1	0	0.854(0.739,0.986)	1(1,1.001)	0.853(0.739,0.985)	1
Diabetes	Blue and green spaces	FSTL1	0.013	0.853(0.739,0.985)	0.998(0.995,1.001)	0.855(0.741,0.988)	1
Diabetes	Blue and green spaces	GAL	\	0.854(0.739,0.986)	1(0.997,1.003)	0.853(0.739,0.985)	1
Diabetes	Blue and green spaces	GALNT10	0.013	0.853(0.739,0.985)	0.998(0.991,1.004)	0.855(0.741,0.987)	1
Diabetes	Blue and green spaces	GAST	\	0.852(0.738,0.984)	1.001(0.997,1.004)	0.852(0.738,0.984)	1
Diabetes	Blue and green spaces	GDF15	0.002	0.848(0.735,0.98)	1(0.992,1.008)	0.849(0.735,0.98)	1
Diabetes	Blue and green spaces	GFRA1	0.033	0.847(0.733,0.978)	0.994(0.987,1.002)	0.852(0.738,0.983)	1
Diabetes	Blue and green spaces	GIPC2	0.03	0.848(0.735,0.979)	0.995(0.991,0.999)	0.853(0.738,0.984)	1
Diabetes	Blue and green spaces	GPR15L	0.01	0.848(0.735,0.98)	0.998(0.993,1.003)	0.85(0.736,0.981)	1
Diabetes	Blue and green spaces	GPR37	\	0.856(0.742,0.989)	1.002(0.996,1.008)	0.854(0.74,0.987)	1
Diabetes	Blue and green spaces	GRN	\	0.853(0.739,0.985)	1.004(1,1.008)	0.85(0.736,0.981)	1
Diabetes	Blue and green spaces	HAVCR1	\	0.843(0.73,0.973)	1.003(0.996,1.009)	0.84(0.728,0.97)	1
Diabetes	Blue and green spaces	HAVCR2	0.005	0.844(0.731,0.975)	0.999(0.994,1.004)	0.845(0.732,0.976)	1
Diabetes	Blue and green spaces	HEPH	0.024	0.858(0.743,0.991)	0.996(0.989,1.003)	0.861(0.746,0.994)	1
Diabetes	Blue and green spaces	HNMT	0.015	0.852(0.738,0.984)	0.997(0.991,1.003)	0.855(0.74,0.987)	1
Diabetes	Blue and green spaces	HPGDS	0.034	0.852(0.738,0.984)	0.994(0.989,0.999)	0.857(0.742,0.99)	1
Diabetes	Blue and green spaces	HYAL1	\	0.85(0.736,0.982)	1(0.996,1.005)	0.85(0.736,0.981)	1
Diabetes	Blue and green spaces	IFI30	0.061	0.845(0.732,0.976)	0.989(0.981,0.997)	0.854(0.74,0.986)	0.812124
Diabetes	Blue and green spaces	IFNGR1	\	0.854(0.739,0.986)	1(0.998,1.003)	0.853(0.739,0.985)	1
Diabetes	Blue and green spaces	IGFBP1	0.041	0.852(0.738,0.985)	0.993(0.982,1.004)	0.859(0.744,0.991)	1
Diabetes	Blue and green spaces	IGFBP2	0.034	0.856(0.741,0.989)	0.994(0.983,1.006)	0.861(0.746,0.994)	1
Diabetes	Blue and green spaces	IGFBP4	\	0.85(0.736,0.981)	1.003(0.999,1.008)	0.847(0.734,0.978)	1
Diabetes	Blue and green spaces	IGFBPL1	\	0.848(0.735,0.98)	1.005(0.999,1.012)	0.844(0.731,0.974)	1
Diabetes	Blue and green spaces	IL10RB	0.013	0.852(0.737,0.983)	0.998(0.991,1.004)	0.853(0.739,0.985)	1
Diabetes	Blue and green spaces	IL17C	0.007	0.855(0.74,0.987)	0.999(0.996,1.002)	0.855(0.741,0.988)	1
Diabetes	Blue and green spaces	IL18R1	0.069	0.858(0.742,0.991)	0.989(0.977,1)	0.867(0.751,1.002)	1
Diabetes	Blue and green spaces	IL19	0.043	0.854(0.739,0.986)	0.993(0.987,0.998)	0.86(0.745,0.993)	1
Diabetes	Blue and green spaces	IL1R1	0.008	0.854(0.74,0.986)	0.999(0.996,1.001)	0.855(0.741,0.987)	1
Diabetes	Blue and green spaces	IL1RL1	\	0.856(0.741,0.988)	1.002(0.998,1.006)	0.855(0.74,0.987)	1
Diabetes	Blue and green spaces	IL6	0.03	0.852(0.738,0.984)	0.995(0.99,1)	0.856(0.742,0.989)	1
Diabetes	Blue and green spaces	ITGAV	0.038	0.851(0.737,0.983)	0.993(0.988,0.999)	0.857(0.742,0.989)	1
Diabetes	Blue and green spaces	KITLG	\	0.851(0.737,0.983)	1.001(0.994,1.007)	0.85(0.736,0.982)	1
Diabetes	Blue and green spaces	KLK8	0.007	0.852(0.738,0.984)	0.999(0.996,1.001)	0.853(0.739,0.985)	1
Diabetes	Blue and green spaces	KLRB1	\	0.855(0.741,0.987)	1.002(0.998,1.006)	0.853(0.739,0.985)	1
Diabetes	Blue and green spaces	KRT18	0.025	0.844(0.731,0.975)	0.995(0.986,1.005)	0.848(0.734,0.979)	1
Diabetes	Blue and green spaces	KRT19	0.03	0.853(0.738,0.985)	0.995(0.991,0.999)	0.857(0.742,0.99)	1
Diabetes	Blue and green spaces	LAMA4	\	0.854(0.739,0.986)	1(0.999,1.002)	0.853(0.739,0.985)	1
Diabetes	Blue and green spaces	LGALS4	0.042	0.851(0.737,0.983)	0.993(0.983,1.002)	0.857(0.743,0.99)	1
Diabetes	Blue and green spaces	LILRA5	0.005	0.851(0.737,0.983)	0.999(0.992,1.006)	0.852(0.738,0.984)	1
Diabetes	Blue and green spaces	LMNB2	0.019	0.852(0.738,0.983)	0.997(0.993,1)	0.854(0.74,0.986)	1
Diabetes	Blue and green spaces	LTBP3	0.019	0.848(0.735,0.979)	0.997(0.992,1.001)	0.851(0.737,0.983)	1
Diabetes	Blue and green spaces	MAD1L1	0.024	0.854(0.74,0.986)	0.996(0.992,1)	0.858(0.743,0.99)	1
Diabetes	Blue and green spaces	MFGE8	0.002	0.851(0.737,0.983)	1(0.991,1.009)	0.852(0.738,0.983)	1
Diabetes	Blue and green spaces	MME	0.024	0.849(0.735,0.98)	0.996(0.987,1.004)	0.853(0.738,0.984)	1
Diabetes	Blue and green spaces	MMP12	0.061	0.849(0.735,0.98)	0.989(0.983,0.996)	0.858(0.743,0.99)	0.326075
Diabetes	Blue and green spaces	MMP9	0.038	0.851(0.737,0.982)	0.993(0.989,0.998)	0.856(0.742,0.989)	1
Diabetes	Blue and green spaces	MRC1	0.045	0.858(0.743,0.99)	0.993(0.987,0.998)	0.864(0.748,0.998)	1
Diabetes	Blue and green spaces	MZB1	0.025	0.854(0.74,0.986)	0.996(0.992,1)	0.858(0.743,0.99)	1
Diabetes	Blue and green spaces	ORM1	\	0.854(0.74,0.986)	1.001(0.998,1.004)	0.853(0.739,0.985)	1
Diabetes	Blue and green spaces	OSMR	\	0.855(0.74,0.987)	1.002(0.999,1.005)	0.853(0.739,0.985)	1
Diabetes	Blue and green spaces	PIGR	0.063	0.848(0.734,0.98)	0.989(0.979,0.998)	0.858(0.743,0.99)	1
Diabetes	Blue and green spaces	QPCT	0.028	0.853(0.738,0.984)	0.995(0.991,1)	0.857(0.742,0.989)	1
Diabetes	Blue and green spaces	RARRES2	0.016	0.841(0.728,0.971)	0.997(0.991,1.004)	0.843(0.73,0.974)	1
Diabetes	Blue and green spaces	RBP2	\	0.853(0.739,0.985)	1.002(0.999,1.005)	0.852(0.738,0.983)	1
Diabetes	Blue and green spaces	REN	0.02	0.849(0.735,0.98)	0.996(0.991,1.002)	0.852(0.738,0.983)	1
Diabetes	Blue and green spaces	RNASE1	0.018	0.852(0.738,0.984)	0.997(0.994,1)	0.855(0.74,0.987)	1
Diabetes	Blue and green spaces	SCG2	\	0.854(0.74,0.986)	1.004(1,1.007)	0.851(0.737,0.983)	1
Diabetes	Blue and green spaces	SCRG1	\	0.853(0.739,0.985)	1.002(0.999,1.005)	0.851(0.737,0.983)	1
Diabetes	Blue and green spaces	SELE	\	0.853(0.739,0.986)	1.002(0.991,1.013)	0.851(0.737,0.983)	1
Diabetes	Blue and green spaces	SEMA3F	\	0.85(0.736,0.981)	1(0.995,1.006)	0.85(0.736,0.981)	1
Diabetes	Blue and green spaces	SERPING1	\	0.854(0.74,0.986)	1.001(0.999,1.003)	0.853(0.739,0.985)	1
Diabetes	Blue and green spaces	SFRP1	0.027	0.854(0.739,0.986)	0.995(0.991,0.999)	0.858(0.743,0.99)	1
Diabetes	Blue and green spaces	SFTPA2	0.002	0.853(0.739,0.985)	1(0.998,1.001)	0.854(0.739,0.986)	1
Diabetes	Blue and green spaces	SIGLEC1	\	0.85(0.736,0.982)	1.003(0.998,1.009)	0.848(0.734,0.979)	1
Diabetes	Blue and green spaces	SIGLEC7	0.011	0.856(0.741,0.989)	0.998(0.989,1.007)	0.858(0.743,0.99)	1
Diabetes	Blue and green spaces	SLAMF8	0.021	0.855(0.741,0.988)	0.996(0.991,1.002)	0.858(0.743,0.991)	1
Diabetes	Blue and green spaces	SLITRK1	0.003	0.851(0.737,0.982)	0.999(0.997,1.002)	0.851(0.737,0.983)	1
Diabetes	Blue and green spaces	SMNDC1	0.023	0.851(0.737,0.983)	0.996(0.992,1)	0.855(0.74,0.987)	1
Diabetes	Blue and green spaces	SMOC2	\	0.851(0.737,0.983)	1.006(1.001,1.011)	0.846(0.733,0.977)	1
Diabetes	Blue and green spaces	SMPD1	0	0.85(0.736,0.982)	1(0.995,1.006)	0.85(0.736,0.981)	1
Diabetes	Blue and green spaces	SNRPB2	0.007	0.852(0.738,0.984)	0.999(0.997,1.001)	0.853(0.739,0.985)	1
Diabetes	Blue and green spaces	SOD2	\	0.856(0.741,0.988)	1.003(0.999,1.008)	0.853(0.738,0.984)	1
Diabetes	Blue and green spaces	SPINK4	\	0.853(0.739,0.985)	1(0.998,1.002)	0.853(0.739,0.985)	1
Diabetes	Blue and green spaces	SPON2	\	0.849(0.736,0.981)	1(0.994,1.007)	0.849(0.735,0.98)	1
Diabetes	Blue and green spaces	ST6GAL1	0.001	0.85(0.736,0.982)	1(0.995,1.005)	0.851(0.737,0.982)	1
Diabetes	Blue and green spaces	STC1	0	0.845(0.732,0.976)	1(0.993,1.007)	0.845(0.732,0.976)	1
Diabetes	Blue and green spaces	SUSD2	0.005	0.854(0.74,0.986)	0.999(0.997,1.001)	0.855(0.74,0.987)	1
Diabetes	Blue and green spaces	TFF1	0.009	0.851(0.737,0.982)	0.998(0.994,1.003)	0.852(0.738,0.984)	1
Diabetes	Blue and green spaces	TIGAR	0.021	0.854(0.739,0.986)	0.996(0.993,1)	0.857(0.742,0.989)	1
Diabetes	Blue and green spaces	TIMP1	0.027	0.854(0.74,0.986)	0.995(0.989,1.001)	0.858(0.743,0.991)	1
Diabetes	Blue and green spaces	TNFRSF10A	0.021	0.858(0.743,0.991)	0.996(0.991,1.002)	0.861(0.746,0.995)	1
Diabetes	Blue and green spaces	TNFRSF10C	0.014	0.853(0.739,0.985)	0.998(0.995,1.001)	0.855(0.741,0.987)	1
Diabetes	Blue and green spaces	TNFRSF11A	0.005	0.852(0.738,0.984)	0.999(0.993,1.006)	0.852(0.738,0.984)	1
Diabetes	Blue and green spaces	TNFRSF12A	\	0.849(0.735,0.981)	1.007(1.001,1.014)	0.843(0.73,0.973)	1
Diabetes	Blue and green spaces	TNFRSF6B	0.022	0.851(0.737,0.982)	0.996(0.991,1.001)	0.854(0.74,0.986)	1
Diabetes	Blue and green spaces	TNFSF13B	0.032	0.854(0.74,0.987)	0.995(0.99,0.999)	0.859(0.744,0.992)	1
Diabetes	Blue and green spaces	TNR	0.001	0.853(0.739,0.985)	1(0.998,1.002)	0.853(0.739,0.985)	1
Diabetes	Blue and green spaces	TPP1	\	0.853(0.739,0.985)	1.003(0.997,1.008)	0.851(0.737,0.982)	1
Diabetes	Blue and green spaces	TXNDC15	0	0.854(0.739,0.985)	1(0.999,1.001)	0.854(0.739,0.986)	1
Diabetes	Blue and green spaces	TYRP1	\	0.853(0.739,0.985)	1.002(0.999,1.005)	0.851(0.737,0.983)	1
Diabetes	Blue and green spaces	VWA1	\	0.853(0.739,0.985)	1.004(0.998,1.011)	0.849(0.735,0.98)	1
Heart disease	Blue and green spaces	ABCA2	\	0.94(0.871,1.014)	1(0.999,1.001)	0.94(0.871,1.014)	1
Heart disease	Blue and green spaces	ACVRL1	\	0.938(0.869,1.012)	1.001(0.997,1.005)	0.937(0.868,1.011)	1
Heart disease	Blue and green spaces	ADA2	0.026	0.941(0.873,1.016)	0.998(0.996,1.001)	0.943(0.874,1.017)	1
Heart disease	Blue and green spaces	ADAM9	\	0.94(0.871,1.014)	1.002(1,1.004)	0.938(0.87,1.012)	1
Heart disease	Blue and green spaces	ADAMTS13	0.017	0.94(0.871,1.014)	0.999(0.997,1.001)	0.941(0.872,1.015)	1
Heart disease	Blue and green spaces	ADAMTSL2	0.004	0.94(0.871,1.014)	1(0.997,1.002)	0.94(0.872,1.014)	1
Heart disease	Blue and green spaces	ADGRG2	0.088	0.939(0.871,1.013)	0.994(0.991,0.998)	0.945(0.876,1.019)	0.142818
Heart disease	Blue and green spaces	AGRN	0.044	0.94(0.871,1.014)	0.997(0.994,1)	0.943(0.874,1.017)	1
Heart disease	Blue and green spaces	ALCAM	0.001	0.94(0.871,1.014)	1(0.999,1.001)	0.94(0.872,1.014)	1
Heart disease	Blue and green spaces	ALPP	0.025	0.938(0.87,1.012)	0.998(0.996,1.001)	0.94(0.871,1.014)	1
Heart disease	Blue and green spaces	AMBP	\	0.937(0.868,1.011)	1.001(0.997,1.004)	0.936(0.868,1.01)	1
Heart disease	Blue and green spaces	ANGPT2	0.077	0.941(0.872,1.015)	0.995(0.991,1)	0.946(0.876,1.02)	1
Heart disease	Blue and green spaces	ANGPTL7	0.01	0.94(0.871,1.014)	0.999(0.998,1.001)	0.941(0.872,1.015)	1
Heart disease	Blue and green spaces	B3GNT7	\	0.94(0.872,1.014)	1(0.999,1.001)	0.94(0.872,1.014)	1
Heart disease	Blue and green spaces	BCAN	0.055	0.939(0.87,1.013)	0.996(0.993,1)	0.942(0.874,1.017)	1
Heart disease	Blue and green spaces	BST2	0.02	0.941(0.872,1.015)	0.999(0.996,1.001)	0.942(0.873,1.016)	1
Heart disease	Blue and green spaces	BTN3A2	\	0.94(0.872,1.014)	1(0.998,1.002)	0.94(0.871,1.014)	1
Heart disease	Blue and green spaces	CAPG	0.047	0.939(0.871,1.013)	0.997(0.994,0.999)	0.942(0.873,1.016)	1
Heart disease	Blue and green spaces	CCL11	0.106	0.938(0.869,1.012)	0.993(0.989,0.997)	0.945(0.876,1.019)	0.0807499
Heart disease	Blue and green spaces	CCL16	0.017	0.94(0.871,1.014)	0.999(0.996,1.002)	0.941(0.872,1.015)	1
Heart disease	Blue and green spaces	CCL22	0.037	0.94(0.871,1.014)	0.998(0.995,1)	0.942(0.873,1.016)	1
Heart disease	Blue and green spaces	CCL3	\	0.941(0.872,1.015)	1.001(0.999,1.004)	0.939(0.871,1.013)	1
Heart disease	Blue and green spaces	CD300C	\	0.941(0.872,1.016)	1.001(0.998,1.003)	0.941(0.872,1.015)	1
Heart disease	Blue and green spaces	CD38	\	0.94(0.872,1.015)	1.001(0.998,1.003)	0.94(0.871,1.014)	1
Heart disease	Blue and green spaces	CD93	\	0.94(0.872,1.014)	1.001(1,1.002)	0.94(0.871,1.014)	1
Heart disease	Blue and green spaces	CDCP1	\	0.939(0.87,1.013)	1.004(1,1.007)	0.935(0.867,1.009)	1
Heart disease	Blue and green spaces	CEACAM5	0.007	0.94(0.871,1.014)	1(0.997,1.002)	0.94(0.871,1.014)	1
Heart disease	Blue and green spaces	CEACAM6	0.006	0.941(0.872,1.015)	1(0.998,1.002)	0.941(0.872,1.015)	1
Heart disease	Blue and green spaces	CHCHD6	0.012	0.94(0.872,1.014)	0.999(0.998,1)	0.941(0.872,1.015)	1
Heart disease	Blue and green spaces	CKB	\	0.94(0.872,1.014)	1(0.999,1.002)	0.94(0.871,1.014)	1
Heart disease	Blue and green spaces	CLEC7A	0.024	0.94(0.871,1.014)	0.998(0.997,1)	0.941(0.873,1.016)	1
Heart disease	Blue and green spaces	CLMP	0.011	0.939(0.87,1.013)	0.999(0.997,1.001)	0.94(0.871,1.014)	1
Heart disease	Blue and green spaces	CRELD1	0.021	0.94(0.871,1.014)	0.999(0.997,1.001)	0.941(0.872,1.015)	1
Heart disease	Blue and green spaces	CTSD	\	0.939(0.871,1.013)	1.002(0.999,1.004)	0.938(0.869,1.012)	1
Heart disease	Blue and green spaces	CTSH	\	0.94(0.872,1.014)	1.001(1,1.002)	0.939(0.871,1.013)	1
Heart disease	Blue and green spaces	CTSO	\	0.94(0.871,1.014)	1.001(1,1.002)	0.939(0.871,1.013)	1
Heart disease	Blue and green spaces	CX3CL1	\	0.94(0.871,1.014)	1.002(1,1.004)	0.938(0.869,1.012)	1
Heart disease	Blue and green spaces	CXCL13	0.038	0.94(0.871,1.014)	0.998(0.995,1)	0.942(0.873,1.016)	1
Heart disease	Blue and green spaces	CXCL17	0.073	0.94(0.871,1.014)	0.995(0.991,0.999)	0.944(0.875,1.019)	1
Heart disease	Blue and green spaces	CXCL8	0.028	0.939(0.871,1.013)	0.998(0.996,1)	0.941(0.872,1.015)	1
Heart disease	Blue and green spaces	DDAH1	0.033	0.939(0.871,1.013)	0.998(0.995,1.001)	0.941(0.872,1.015)	1
Heart disease	Blue and green spaces	EDAR	0	0.94(0.871,1.014)	1(0.999,1.001)	0.94(0.871,1.014)	1
Heart disease	Blue and green spaces	EDN1	0.025	0.938(0.87,1.012)	0.998(0.995,1.002)	0.94(0.871,1.014)	1
Heart disease	Blue and green spaces	EFCAB14	\	0.94(0.871,1.014)	1.001(1,1.003)	0.939(0.87,1.013)	1
Heart disease	Blue and green spaces	EGFL7	0.022	0.94(0.871,1.014)	0.999(0.997,1.001)	0.941(0.872,1.015)	1
Heart disease	Blue and green spaces	ELOA	0.046	0.939(0.87,1.013)	0.997(0.995,0.999)	0.942(0.873,1.016)	1
Heart disease	Blue and green spaces	ENAH	\	0.94(0.872,1.015)	1.001(1,1.003)	0.939(0.871,1.013)	1
Heart disease	Blue and green spaces	ENG	\	0.94(0.871,1.014)	1(0.999,1.001)	0.94(0.871,1.014)	1
Heart disease	Blue and green spaces	ENPP7	\	0.94(0.872,1.014)	1.001(1,1.002)	0.94(0.871,1.014)	1
Heart disease	Blue and green spaces	EPHA2	\	0.939(0.87,1.013)	1.001(0.998,1.004)	0.938(0.869,1.012)	1
Heart disease	Blue and green spaces	EPS8L2	\	0.939(0.87,1.013)	1.002(1,1.005)	0.937(0.868,1.01)	1
Heart disease	Blue and green spaces	FABP3	0.001	0.939(0.87,1.013)	1(0.997,1.003)	0.939(0.87,1.013)	1
Heart disease	Blue and green spaces	FAM3B	\	0.939(0.871,1.014)	1.001(0.999,1.003)	0.939(0.87,1.013)	1
Heart disease	Blue and green spaces	FAM3C	\	0.94(0.871,1.014)	1.003(0.999,1.006)	0.938(0.869,1.012)	1
Heart disease	Blue and green spaces	FCAR	0.008	0.94(0.872,1.015)	1(0.998,1.001)	0.941(0.872,1.015)	1
Heart disease	Blue and green spaces	FGF21	0.017	0.941(0.872,1.015)	0.999(0.997,1.001)	0.942(0.873,1.016)	1
Heart disease	Blue and green spaces	FGF23	0.055	0.94(0.871,1.014)	0.996(0.993,1)	0.943(0.874,1.018)	1
Heart disease	Blue and green spaces	FGFBP1	0.015	0.941(0.872,1.015)	0.999(0.997,1.001)	0.942(0.873,1.016)	1
Heart disease	Blue and green spaces	FOLR1	0.008	0.94(0.871,1.014)	1(0.998,1.001)	0.94(0.872,1.014)	1
Heart disease	Blue and green spaces	FSTL1	0.03	0.94(0.872,1.015)	0.998(0.996,1)	0.942(0.873,1.016)	1
Heart disease	Blue and green spaces	GAL	\	0.94(0.871,1.014)	1(0.998,1.002)	0.94(0.871,1.014)	1
Heart disease	Blue and green spaces	GALNT10	0.012	0.94(0.871,1.014)	0.999(0.997,1.002)	0.941(0.872,1.015)	1
Heart disease	Blue and green spaces	GAST	\	0.941(0.872,1.015)	1.001(0.998,1.003)	0.94(0.871,1.014)	1
Heart disease	Blue and green spaces	GDF15	0.024	0.939(0.87,1.013)	0.998(0.993,1.004)	0.94(0.872,1.015)	1
Heart disease	Blue and green spaces	GFRA1	0.047	0.94(0.871,1.014)	0.997(0.993,1.001)	0.943(0.874,1.017)	1
Heart disease	Blue and green spaces	GIPC2	0.055	0.939(0.87,1.013)	0.996(0.994,0.999)	0.942(0.874,1.017)	1
Heart disease	Blue and green spaces	GPR15L	0.01	0.939(0.871,1.014)	0.999(0.998,1.001)	0.94(0.871,1.014)	1
Heart disease	Blue and green spaces	GPR37	\	0.94(0.871,1.014)	1.001(0.998,1.005)	0.939(0.87,1.013)	1
Heart disease	Blue and green spaces	GRN	\	0.94(0.871,1.014)	1.002(1,1.004)	0.938(0.869,1.012)	1
Heart disease	Blue and green spaces	HAVCR1	\	0.933(0.865,1.007)	1.001(0.996,1.006)	0.932(0.864,1.005)	1
Heart disease	Blue and green spaces	HAVCR2	0.01	0.938(0.87,1.012)	0.999(0.997,1.002)	0.939(0.87,1.013)	1
Heart disease	Blue and green spaces	HEPH	0.012	0.94(0.871,1.014)	0.999(0.998,1)	0.941(0.872,1.015)	1
Heart disease	Blue and green spaces	HNMT	0.015	0.939(0.87,1.013)	0.999(0.997,1.001)	0.94(0.871,1.014)	1
Heart disease	Blue and green spaces	HPGDS	0.062	0.942(0.873,1.016)	0.996(0.993,0.999)	0.945(0.876,1.02)	1
Heart disease	Blue and green spaces	HYAL1	\	0.94(0.871,1.014)	1.001(0.998,1.003)	0.94(0.871,1.014)	1
Heart disease	Blue and green spaces	IFI30	0.063	0.939(0.87,1.013)	0.996(0.993,0.999)	0.943(0.874,1.017)	1
Heart disease	Blue and green spaces	IFNGR1	\	0.94(0.872,1.015)	1.001(0.999,1.002)	0.94(0.871,1.014)	1
Heart disease	Blue and green spaces	IGFBP1	\	0.94(0.872,1.015)	1.001(0.999,1.002)	0.94(0.871,1.014)	1
Heart disease	Blue and green spaces	IGFBP2	\	0.941(0.872,1.015)	1.001(0.999,1.003)	0.941(0.872,1.015)	1
Heart disease	Blue and green spaces	IGFBP4	\	0.937(0.868,1.011)	1.003(0.998,1.008)	0.934(0.866,1.008)	1
Heart disease	Blue and green spaces	IGFBPL1	\	0.94(0.871,1.014)	1.002(1,1.005)	0.938(0.869,1.012)	1
Heart disease	Blue and green spaces	IL10RB	0.017	0.941(0.872,1.015)	0.999(0.997,1.001)	0.942(0.873,1.016)	1
Heart disease	Blue and green spaces	IL17C	0.009	0.94(0.871,1.014)	0.999(0.998,1.001)	0.94(0.872,1.015)	1
Heart disease	Blue and green spaces	IL18R1	0.033	0.939(0.87,1.013)	0.998(0.995,1)	0.941(0.872,1.015)	1
Heart disease	Blue and green spaces	IL19	0.064	0.942(0.873,1.016)	0.996(0.993,0.999)	0.946(0.877,1.02)	1
Heart disease	Blue and green spaces	IL1R1	0.019	0.939(0.87,1.013)	0.999(0.997,1)	0.94(0.871,1.014)	1
Heart disease	Blue and green spaces	IL1RL1	\	0.941(0.872,1.015)	1.001(0.999,1.004)	0.94(0.871,1.014)	1
Heart disease	Blue and green spaces	IL6	0.059	0.941(0.872,1.015)	0.996(0.993,1)	0.944(0.875,1.019)	1
Heart disease	Blue and green spaces	ITGAV	0.084	0.941(0.872,1.015)	0.995(0.991,0.998)	0.946(0.877,1.02)	0.251274
Heart disease	Blue and green spaces	KITLG	0.001	0.939(0.871,1.013)	1(0.998,1.002)	0.939(0.871,1.013)	1
Heart disease	Blue and green spaces	KLK8	0.016	0.939(0.871,1.013)	0.999(0.997,1.001)	0.94(0.871,1.014)	1
Heart disease	Blue and green spaces	KLRB1	\	0.941(0.872,1.015)	1.001(0.999,1.002)	0.94(0.872,1.014)	1
Heart disease	Blue and green spaces	KRT18	0.009	0.94(0.871,1.014)	0.999(0.998,1.001)	0.941(0.872,1.015)	1
Heart disease	Blue and green spaces	KRT19	0.089	0.941(0.872,1.015)	0.994(0.991,0.998)	0.946(0.877,1.02)	0.257585
Heart disease	Blue and green spaces	LAMA4	\	0.94(0.871,1.014)	1(0.998,1.003)	0.94(0.871,1.014)	1
Heart disease	Blue and green spaces	LGALS4	0.055	0.939(0.871,1.014)	0.996(0.993,1)	0.943(0.874,1.017)	1
Heart disease	Blue and green spaces	LILRA5	0.002	0.94(0.872,1.015)	1(0.997,1.003)	0.941(0.872,1.015)	1
Heart disease	Blue and green spaces	LMNB2	0.028	0.939(0.87,1.013)	0.998(0.996,1.001)	0.94(0.872,1.014)	1
Heart disease	Blue and green spaces	LTBP3	0.022	0.939(0.871,1.014)	0.999(0.997,1.001)	0.941(0.872,1.015)	1
Heart disease	Blue and green spaces	MAD1L1	0.041	0.94(0.871,1.014)	0.997(0.995,1)	0.942(0.874,1.017)	1
Heart disease	Blue and green spaces	MFGE8	\	0.939(0.87,1.013)	1(0.998,1.002)	0.938(0.87,1.012)	1
Heart disease	Blue and green spaces	MME	0.007	0.939(0.871,1.013)	1(0.998,1.001)	0.94(0.871,1.014)	1
Heart disease	Blue and green spaces	MMP12	0.136	0.939(0.87,1.013)	0.991(0.986,0.996)	0.947(0.878,1.022)	0.151501
Heart disease	Blue and green spaces	MMP9	0.085	0.938(0.87,1.012)	0.994(0.991,0.998)	0.944(0.875,1.018)	0.202326
Heart disease	Blue and green spaces	MRC1	0.043	0.94(0.871,1.014)	0.997(0.995,1)	0.943(0.874,1.017)	1
Heart disease	Blue and green spaces	MZB1	0.072	0.942(0.873,1.016)	0.996(0.992,0.999)	0.946(0.877,1.021)	0.952245
Heart disease	Blue and green spaces	ORM1	\	0.941(0.872,1.015)	1(0.997,1.003)	0.941(0.872,1.015)	1
Heart disease	Blue and green spaces	OSMR	\	0.941(0.872,1.015)	1.001(1,1.003)	0.94(0.871,1.014)	1
Heart disease	Blue and green spaces	PIGR	0.067	0.938(0.869,1.012)	0.996(0.992,1)	0.942(0.873,1.016)	1
Heart disease	Blue and green spaces	QPCT	0.037	0.94(0.872,1.015)	0.998(0.995,1)	0.943(0.874,1.017)	1
Heart disease	Blue and green spaces	RARRES2	0.026	0.938(0.869,1.012)	0.998(0.995,1.001)	0.939(0.871,1.013)	1
Heart disease	Blue and green spaces	RBP2	\	0.939(0.87,1.013)	1.002(0.999,1.006)	0.937(0.868,1.011)	1
Heart disease	Blue and green spaces	REN	0.033	0.94(0.871,1.014)	0.998(0.995,1.001)	0.942(0.873,1.016)	1
Heart disease	Blue and green spaces	RNASE1	0.06	0.939(0.871,1.013)	0.996(0.993,0.999)	0.943(0.874,1.017)	1
Heart disease	Blue and green spaces	SCG2	\	0.94(0.871,1.014)	1.003(1,1.005)	0.938(0.869,1.012)	1
Heart disease	Blue and green spaces	SCRG1	\	0.94(0.871,1.014)	1.002(1,1.003)	0.938(0.87,1.012)	1
Heart disease	Blue and green spaces	SELE	\	0.94(0.871,1.014)	1(0.999,1.001)	0.939(0.871,1.013)	1
Heart disease	Blue and green spaces	SEMA3F	\	0.941(0.872,1.015)	1(0.998,1.003)	0.941(0.872,1.015)	1
Heart disease	Blue and green spaces	SERPING1	\	0.94(0.871,1.014)	1.001(0.999,1.002)	0.939(0.87,1.013)	1
Heart disease	Blue and green spaces	SFRP1	0.042	0.938(0.869,1.012)	0.997(0.994,1)	0.941(0.872,1.015)	1
Heart disease	Blue and green spaces	SFTPA2	0.03	0.939(0.871,1.013)	0.998(0.996,1.001)	0.941(0.872,1.015)	1
Heart disease	Blue and green spaces	SIGLEC1	\	0.941(0.872,1.015)	1.001(0.998,1.004)	0.94(0.871,1.014)	1
Heart disease	Blue and green spaces	SIGLEC7	0.001	0.941(0.873,1.016)	1(0.998,1.002)	0.941(0.873,1.016)	1
Heart disease	Blue and green spaces	SLAMF8	0.033	0.942(0.873,1.017)	0.998(0.995,1.001)	0.944(0.875,1.019)	1
Heart disease	Blue and green spaces	SLITRK1	0.022	0.94(0.871,1.014)	0.999(0.996,1.001)	0.941(0.873,1.016)	1
Heart disease	Blue and green spaces	SMNDC1	0.049	0.939(0.871,1.014)	0.997(0.994,0.999)	0.942(0.874,1.017)	1
Heart disease	Blue and green spaces	SMOC2	\	0.939(0.871,1.013)	1.003(1,1.006)	0.936(0.868,1.01)	1
Heart disease	Blue and green spaces	SMPD1	0.004	0.941(0.872,1.015)	1(0.998,1.002)	0.941(0.872,1.015)	1
Heart disease	Blue and green spaces	SNRPB2	0.017	0.94(0.871,1.014)	0.999(0.997,1)	0.941(0.872,1.015)	1
Heart disease	Blue and green spaces	SOD2	\	0.94(0.871,1.014)	1.001(1,1.003)	0.939(0.87,1.013)	1
Heart disease	Blue and green spaces	SPINK4	0.015	0.94(0.871,1.014)	0.999(0.996,1.002)	0.941(0.872,1.015)	1
Heart disease	Blue and green spaces	SPON2	0	0.939(0.871,1.014)	1(0.996,1.004)	0.939(0.871,1.013)	1
Heart disease	Blue and green spaces	ST6GAL1	0	0.938(0.869,1.012)	1(0.997,1.003)	0.938(0.869,1.012)	1
Heart disease	Blue and green spaces	STC1	\	0.939(0.87,1.013)	1(0.998,1.002)	0.938(0.87,1.012)	1
Heart disease	Blue and green spaces	SUSD2	\	0.939(0.87,1.013)	1.003(1.001,1.006)	0.936(0.867,1.009)	1
Heart disease	Blue and green spaces	TFF1	0.019	0.94(0.871,1.014)	0.999(0.995,1.002)	0.941(0.872,1.015)	1
Heart disease	Blue and green spaces	TIGAR	0.025	0.94(0.871,1.014)	0.998(0.996,1)	0.941(0.872,1.015)	1
Heart disease	Blue and green spaces	TIMP1	0.042	0.941(0.872,1.016)	0.997(0.994,1.001)	0.944(0.875,1.018)	1
Heart disease	Blue and green spaces	TNFRSF10A	0.056	0.943(0.874,1.018)	0.997(0.993,1)	0.947(0.877,1.021)	1
Heart disease	Blue and green spaces	TNFRSF10C	0.02	0.94(0.871,1.014)	0.999(0.997,1)	0.941(0.873,1.016)	1
Heart disease	Blue and green spaces	TNFRSF11A	0.01	0.94(0.871,1.014)	0.999(0.996,1.003)	0.94(0.872,1.014)	1
Heart disease	Blue and green spaces	TNFRSF12A	\	0.938(0.869,1.012)	1.005(1,1.011)	0.933(0.865,1.007)	1
Heart disease	Blue and green spaces	TNFRSF6B	0.053	0.937(0.869,1.011)	0.997(0.993,1)	0.941(0.872,1.015)	1
Heart disease	Blue and green spaces	TNFSF13B	0.037	0.94(0.871,1.014)	0.998(0.995,1)	0.942(0.873,1.016)	1
Heart disease	Blue and green spaces	TNR	0.005	0.94(0.871,1.014)	1(0.998,1.001)	0.94(0.872,1.014)	1
Heart disease	Blue and green spaces	TPP1	\	0.94(0.871,1.014)	1.001(0.998,1.004)	0.939(0.87,1.013)	1
Heart disease	Blue and green spaces	TXNDC15	0.007	0.94(0.871,1.014)	1(0.999,1)	0.94(0.872,1.015)	1
Heart disease	Blue and green spaces	TYRP1	\	0.94(0.871,1.014)	1.001(1,1.002)	0.939(0.871,1.013)	1
Heart disease	Blue and green spaces	VWA1	\	0.938(0.87,1.012)	1.002(0.999,1.005)	0.937(0.868,1.01)	1
Renal disease	Blue and green spaces	ABCA2	0.043	1.049(0.953,1.154)	1.002(0.998,1.006)	1.047(0.951,1.152)	1
Renal disease	Blue and green spaces	ACVRL1	0.11	1.04(0.944,1.146)	1.004(0.99,1.019)	1.036(0.941,1.14)	1
Renal disease	Blue and green spaces	ADA2	\	1.045(0.95,1.15)	0.996(0.99,1.002)	1.05(0.954,1.155)	1
Renal disease	Blue and green spaces	ADAM9	0.174	1.031(0.937,1.135)	1.005(0.998,1.012)	1.025(0.932,1.128)	1
Renal disease	Blue and green spaces	ADAMTS13	\	1.043(0.948,1.148)	0.999(0.996,1.002)	1.044(0.949,1.149)	1
Renal disease	Blue and green spaces	ADAMTSL2	\	1.042(0.947,1.147)	0.999(0.995,1.004)	1.043(0.948,1.148)	1
Renal disease	Blue and green spaces	ADGRG2	\	1.044(0.949,1.148)	0.996(0.992,1)	1.048(0.953,1.153)	1
Renal disease	Blue and green spaces	AGRN	\	1.03(0.936,1.134)	0.99(0.98,1)	1.041(0.946,1.145)	1
Renal disease	Blue and green spaces	ALCAM	\	1.041(0.946,1.145)	0.999(0.993,1.005)	1.041(0.947,1.146)	1
Renal disease	Blue and green spaces	ALPP	\	1.041(0.946,1.145)	0.997(0.993,1.001)	1.044(0.949,1.149)	1
Renal disease	Blue and green spaces	AMBP	0.017	1.044(0.948,1.15)	1.001(0.988,1.013)	1.043(0.948,1.148)	1
Renal disease	Blue and green spaces	ANGPT2	\	1.044(0.949,1.149)	0.991(0.983,1)	1.053(0.957,1.159)	1
Renal disease	Blue and green spaces	ANGPTL7	\	1.044(0.949,1.149)	0.998(0.993,1.002)	1.046(0.951,1.151)	1
Renal disease	Blue and green spaces	B3GNT7	0.016	1.045(0.95,1.149)	1.001(0.998,1.004)	1.044(0.949,1.149)	1
Renal disease	Blue and green spaces	BCAN	\	1.044(0.949,1.149)	0.999(0.998,1.001)	1.045(0.95,1.149)	1
Renal disease	Blue and green spaces	BST2	\	1.05(0.954,1.155)	0.996(0.991,1.002)	1.053(0.957,1.159)	1
Renal disease	Blue and green spaces	BTN3A2	\	1.046(0.95,1.151)	1(0.992,1.007)	1.046(0.95,1.151)	1
Renal disease	Blue and green spaces	CAPG	\	1.042(0.947,1.146)	0.991(0.985,0.997)	1.051(0.956,1.157)	0.42128
Renal disease	Blue and green spaces	CCL11	\	1.041(0.947,1.146)	0.991(0.986,0.996)	1.05(0.955,1.156)	0.129153
Renal disease	Blue and green spaces	CCL16	\	1.045(0.95,1.15)	0.997(0.989,1.005)	1.048(0.953,1.153)	1
Renal disease	Blue and green spaces	CCL22	\	1.044(0.948,1.148)	0.996(0.992,1)	1.048(0.953,1.153)	1
Renal disease	Blue and green spaces	CCL3	0.05	1.045(0.95,1.15)	1.002(0.997,1.007)	1.043(0.948,1.148)	1
Renal disease	Blue and green spaces	CD300C	0.038	1.046(0.95,1.151)	1.002(0.992,1.012)	1.044(0.949,1.149)	1
Renal disease	Blue and green spaces	CD38	\	1.053(0.956,1.159)	1(0.987,1.012)	1.053(0.957,1.159)	1
Renal disease	Blue and green spaces	CD93	0.193	1.041(0.946,1.146)	1.008(0.999,1.017)	1.033(0.939,1.137)	1
Renal disease	Blue and green spaces	CDCP1	0.136	1.04(0.946,1.145)	1.005(1,1.01)	1.035(0.941,1.139)	1
Renal disease	Blue and green spaces	CEACAM5	\	1.043(0.948,1.147)	0.999(0.996,1.002)	1.043(0.948,1.148)	1
Renal disease	Blue and green spaces	CEACAM6	\	1.044(0.949,1.148)	0.999(0.997,1.002)	1.044(0.949,1.149)	1
Renal disease	Blue and green spaces	CHCHD6	\	1.05(0.954,1.155)	0.996(0.992,1)	1.054(0.958,1.16)	1
Renal disease	Blue and green spaces	CKB	0.023	1.043(0.948,1.148)	1.001(0.996,1.006)	1.042(0.947,1.146)	1
Renal disease	Blue and green spaces	CLEC7A	\	1.039(0.944,1.144)	0.988(0.978,0.998)	1.052(0.956,1.157)	1
Renal disease	Blue and green spaces	CLMP	\	1.019(0.925,1.123)	0.998(0.986,1.011)	1.021(0.928,1.124)	1
Renal disease	Blue and green spaces	CRELD1	\	1.048(0.952,1.153)	0.994(0.987,1)	1.055(0.959,1.16)	1
Renal disease	Blue and green spaces	CTSD	0.044	1.044(0.949,1.148)	1.002(0.998,1.005)	1.042(0.947,1.146)	1
Renal disease	Blue and green spaces	CTSH	0.046	1.044(0.949,1.149)	1.002(1,1.004)	1.042(0.947,1.146)	1
Renal disease	Blue and green spaces	CTSO	0.085	1.044(0.949,1.149)	1.004(0.998,1.009)	1.041(0.946,1.145)	1
Renal disease	Blue and green spaces	CX3CL1	0.366	1.036(0.941,1.14)	1.013(1.005,1.021)	1.023(0.929,1.125)	0.270655
Renal disease	Blue and green spaces	CXCL13	\	1.046(0.95,1.151)	0.994(0.99,0.999)	1.052(0.956,1.157)	1
Renal disease	Blue and green spaces	CXCL17	\	1.043(0.947,1.147)	0.993(0.987,0.999)	1.05(0.954,1.155)	1
Renal disease	Blue and green spaces	CXCL8	\	1.041(0.946,1.146)	0.998(0.995,1.001)	1.044(0.948,1.148)	1
Renal disease	Blue and green spaces	DDAH1	\	1.045(0.95,1.15)	0.995(0.99,1)	1.05(0.954,1.155)	1
Renal disease	Blue and green spaces	EDAR	\	1.044(0.949,1.149)	0.999(0.997,1.001)	1.046(0.95,1.15)	1
Renal disease	Blue and green spaces	EDN1	\	1.032(0.938,1.136)	0.997(0.988,1.005)	1.036(0.941,1.14)	1
Renal disease	Blue and green spaces	EFCAB14	0.167	1.033(0.938,1.136)	1.005(0.998,1.012)	1.027(0.933,1.13)	1
Renal disease	Blue and green spaces	EGFL7	\	1.043(0.948,1.148)	0.995(0.989,1)	1.048(0.953,1.154)	1
Renal disease	Blue and green spaces	ELOA	\	1.041(0.947,1.146)	0.996(0.993,0.999)	1.046(0.95,1.15)	1
Renal disease	Blue and green spaces	ENAH	0.079	1.046(0.95,1.151)	1.003(1,1.007)	1.042(0.947,1.147)	1
Renal disease	Blue and green spaces	ENG	0.036	1.044(0.949,1.149)	1.002(0.999,1.004)	1.042(0.947,1.147)	1
Renal disease	Blue and green spaces	ENPP7	0.048	1.044(0.949,1.149)	1.002(1,1.005)	1.042(0.947,1.146)	1
Renal disease	Blue and green spaces	EPHA2	0.08	1.044(0.948,1.149)	1.003(0.992,1.015)	1.04(0.945,1.144)	1
Renal disease	Blue and green spaces	EPS8L2	0.235	1.044(0.948,1.149)	1.01(1.002,1.018)	1.033(0.939,1.137)	1
Renal disease	Blue and green spaces	FABP3	\	1.038(0.944,1.143)	0.999(0.992,1.007)	1.039(0.945,1.143)	1
Renal disease	Blue and green spaces	FAM3B	0.156	1.043(0.947,1.148)	1.006(0.997,1.016)	1.036(0.942,1.14)	1
Renal disease	Blue and green spaces	FAM3C	0.381	1.032(0.937,1.137)	1.012(0.996,1.028)	1.02(0.927,1.122)	1
Renal disease	Blue and green spaces	FCAR	\	1.044(0.948,1.148)	0.999(0.996,1.003)	1.044(0.949,1.149)	1
Renal disease	Blue and green spaces	FGF21	\	1.045(0.95,1.15)	0.997(0.992,1.002)	1.049(0.953,1.154)	1
Renal disease	Blue and green spaces	FGF23	\	1.045(0.949,1.15)	0.992(0.984,0.999)	1.054(0.958,1.159)	1
Renal disease	Blue and green spaces	FGFBP1	\	1.046(0.951,1.151)	0.998(0.994,1.001)	1.049(0.953,1.154)	1
Renal disease	Blue and green spaces	FOLR1	\	1.041(0.945,1.145)	0.994(0.985,1.004)	1.046(0.951,1.151)	1
Renal disease	Blue and green spaces	FSTL1	\	1.037(0.943,1.141)	0.995(0.989,1)	1.043(0.948,1.147)	1
Renal disease	Blue and green spaces	GAL	0	1.044(0.949,1.149)	1(1,1)	1.044(0.949,1.149)	1
Renal disease	Blue and green spaces	GALNT10	\	1.042(0.947,1.147)	0.998(0.995,1.002)	1.044(0.949,1.149)	1
Renal disease	Blue and green spaces	GAST	0.023	1.044(0.949,1.149)	1.001(0.998,1.004)	1.043(0.948,1.148)	1
Renal disease	Blue and green spaces	GDF15	\	1.06(0.963,1.167)	0.995(0.983,1.007)	1.066(0.969,1.173)	1
Renal disease	Blue and green spaces	GFRA1	\	1.049(0.952,1.155)	0.986(0.972,1)	1.063(0.966,1.17)	1
Renal disease	Blue and green spaces	GIPC2	\	1.039(0.944,1.143)	0.99(0.985,0.996)	1.049(0.953,1.154)	0.147708
Renal disease	Blue and green spaces	GPR15L	\	1.043(0.948,1.147)	0.999(0.997,1.002)	1.043(0.948,1.148)	1
Renal disease	Blue and green spaces	GPR37	0.022	1.05(0.954,1.156)	1.001(0.989,1.013)	1.049(0.953,1.154)	1
Renal disease	Blue and green spaces	GRN	0.161	1.044(0.949,1.149)	1.007(1.001,1.013)	1.037(0.942,1.141)	1
Renal disease	Blue and green spaces	HAVCR1	0.08	1.034(0.94,1.139)	1.003(0.991,1.014)	1.032(0.938,1.135)	1
Renal disease	Blue and green spaces	HAVCR2	\	1.042(0.946,1.147)	0.997(0.985,1.008)	1.045(0.95,1.15)	1
Renal disease	Blue and green spaces	HEPH	\	1.045(0.95,1.15)	0.998(0.994,1.001)	1.048(0.952,1.153)	1
Renal disease	Blue and green spaces	HNMT	\	1.038(0.943,1.142)	0.995(0.988,1.003)	1.042(0.947,1.147)	1
Renal disease	Blue and green spaces	HPGDS	\	1.045(0.95,1.15)	0.994(0.991,0.998)	1.051(0.956,1.157)	0.430638
Renal disease	Blue and green spaces	HYAL1	0.04	1.042(0.947,1.146)	1.002(0.996,1.007)	1.04(0.945,1.144)	1
Renal disease	Blue and green spaces	IFI30	\	1.039(0.944,1.143)	0.992(0.986,0.997)	1.047(0.952,1.152)	0.708063
Renal disease	Blue and green spaces	IFNGR1	0.378	1.032(0.937,1.136)	1.012(1.002,1.022)	1.02(0.927,1.122)	1
Renal disease	Blue and green spaces	IGFBP1	0.062	1.044(0.949,1.149)	1.003(0.999,1.006)	1.041(0.946,1.145)	1
Renal disease	Blue and green spaces	IGFBP2	0.082	1.046(0.95,1.151)	1.004(0.996,1.011)	1.042(0.947,1.147)	1
Renal disease	Blue and green spaces	IGFBP4	0.162	1.042(0.946,1.148)	1.007(0.991,1.023)	1.035(0.941,1.139)	1
Renal disease	Blue and green spaces	IGFBPL1	0.171	1.041(0.946,1.146)	1.007(0.999,1.015)	1.034(0.94,1.137)	1
Renal disease	Blue and green spaces	IL10RB	\	1.054(0.957,1.16)	0.993(0.983,1.004)	1.061(0.964,1.167)	1
Renal disease	Blue and green spaces	IL17C	\	1.044(0.949,1.149)	0.998(0.993,1.003)	1.046(0.951,1.151)	1
Renal disease	Blue and green spaces	IL18R1	\	1.044(0.949,1.148)	0.997(0.992,1.001)	1.047(0.952,1.152)	1
Renal disease	Blue and green spaces	IL19	\	1.051(0.955,1.156)	0.99(0.983,0.997)	1.062(0.965,1.168)	0.809564
Renal disease	Blue and green spaces	IL1R1	\	1.046(0.95,1.151)	0.992(0.985,0.999)	1.054(0.958,1.16)	1
Renal disease	Blue and green spaces	IL1RL1	0.052	1.048(0.953,1.153)	1.002(0.998,1.007)	1.046(0.95,1.15)	1
Renal disease	Blue and green spaces	IL6	\	1.046(0.951,1.151)	0.994(0.989,0.999)	1.053(0.957,1.158)	1
Renal disease	Blue and green spaces	ITGAV	\	1.045(0.95,1.15)	0.992(0.987,0.996)	1.054(0.958,1.16)	0.0563399
Renal disease	Blue and green spaces	KITLG	\	1.046(0.951,1.151)	1(0.996,1.003)	1.047(0.951,1.152)	1
Renal disease	Blue and green spaces	KLK8	\	1.034(0.94,1.138)	0.997(0.991,1.003)	1.038(0.943,1.142)	1
Renal disease	Blue and green spaces	KLRB1	0.071	1.044(0.949,1.15)	1.003(0.994,1.012)	1.041(0.946,1.146)	1
Renal disease	Blue and green spaces	KRT18	\	1.041(0.947,1.146)	0.997(0.992,1.002)	1.045(0.949,1.149)	1
Renal disease	Blue and green spaces	KRT19	\	1.039(0.944,1.143)	0.987(0.979,0.995)	1.052(0.956,1.158)	0.150213
Renal disease	Blue and green spaces	LAMA4	0.021	1.043(0.948,1.147)	1.001(0.995,1.007)	1.042(0.947,1.146)	1
Renal disease	Blue and green spaces	LGALS4	\	1.041(0.946,1.146)	0.99(0.98,1)	1.052(0.956,1.157)	1
Renal disease	Blue and green spaces	LILRA5	0.021	1.043(0.948,1.148)	1.001(0.993,1.008)	1.042(0.947,1.147)	1
Renal disease	Blue and green spaces	LMNB2	\	1.039(0.945,1.144)	0.992(0.985,0.999)	1.048(0.953,1.153)	1
Renal disease	Blue and green spaces	LTBP3	\	1.041(0.946,1.146)	0.996(0.99,1.001)	1.046(0.951,1.151)	1
Renal disease	Blue and green spaces	MAD1L1	\	1.043(0.948,1.148)	0.994(0.988,0.999)	1.05(0.954,1.155)	1
Renal disease	Blue and green spaces	MFGE8	\	1.042(0.947,1.146)	1(0.996,1.004)	1.042(0.947,1.146)	1
Renal disease	Blue and green spaces	MME	\	1.043(0.948,1.147)	0.999(0.995,1.002)	1.044(0.949,1.149)	1
Renal disease	Blue and green spaces	MMP12	\	1.034(0.939,1.138)	0.984(0.974,0.993)	1.051(0.955,1.157)	0.0872355
Renal disease	Blue and green spaces	MMP9	\	1.043(0.948,1.148)	0.995(0.992,0.999)	1.048(0.953,1.153)	1
Renal disease	Blue and green spaces	MRC1	\	1.045(0.95,1.15)	0.994(0.99,0.999)	1.051(0.955,1.156)	1
Renal disease	Blue and green spaces	MZB1	\	1.049(0.953,1.154)	0.99(0.983,0.997)	1.059(0.963,1.165)	0.93485
Renal disease	Blue and green spaces	ORM1	0.023	1.046(0.951,1.151)	1.001(0.996,1.006)	1.045(0.95,1.15)	1
Renal disease	Blue and green spaces	OSMR	0.093	1.045(0.949,1.149)	1.004(1,1.008)	1.041(0.946,1.145)	1
Renal disease	Blue and green spaces	PIGR	\	1.034(0.939,1.138)	0.988(0.98,0.997)	1.046(0.951,1.151)	1
Renal disease	Blue and green spaces	QPCT	\	1.048(0.952,1.153)	0.991(0.983,0.998)	1.057(0.961,1.163)	1
Renal disease	Blue and green spaces	RARRES2	\	1.033(0.939,1.137)	0.996(0.989,1.003)	1.038(0.943,1.142)	1
Renal disease	Blue and green spaces	RBP2	0.119	1.041(0.946,1.146)	1.005(0.997,1.013)	1.036(0.942,1.14)	1
Renal disease	Blue and green spaces	REN	\	1.04(0.945,1.144)	0.994(0.985,1.002)	1.046(0.951,1.151)	1
Renal disease	Blue and green spaces	RNASE1	\	1.045(0.949,1.15)	0.988(0.979,0.997)	1.058(0.962,1.164)	1
Renal disease	Blue and green spaces	SCG2	0.323	1.055(0.958,1.161)	1.017(1.006,1.028)	1.037(0.942,1.141)	0.493101
Renal disease	Blue and green spaces	SCRG1	0.156	1.041(0.946,1.145)	1.006(0.998,1.014)	1.034(0.94,1.138)	1
Renal disease	Blue and green spaces	SELE	0.021	1.044(0.948,1.148)	1.001(0.997,1.005)	1.043(0.948,1.147)	1
Renal disease	Blue and green spaces	SEMA3F	\	1.048(0.952,1.154)	1(0.989,1.011)	1.049(0.953,1.154)	1
Renal disease	Blue and green spaces	SERPING1	0.042	1.045(0.949,1.149)	1.002(0.999,1.005)	1.043(0.948,1.147)	1
Renal disease	Blue and green spaces	SFRP1	\	1.038(0.943,1.142)	0.993(0.987,0.998)	1.046(0.95,1.15)	1
Renal disease	Blue and green spaces	SFTPA2	\	1.043(0.948,1.148)	0.998(0.995,1.001)	1.045(0.95,1.15)	1
Renal disease	Blue and green spaces	SIGLEC1	0.084	1.044(0.949,1.149)	1.004(0.996,1.011)	1.04(0.946,1.144)	1
Renal disease	Blue and green spaces	SIGLEC7	0.013	1.046(0.951,1.151)	1.001(0.996,1.005)	1.046(0.95,1.15)	1
Renal disease	Blue and green spaces	SLAMF8	\	1.048(0.952,1.153)	0.995(0.989,1.001)	1.053(0.957,1.159)	1
Renal disease	Blue and green spaces	SLITRK1	0.009	1.046(0.951,1.151)	1(0.998,1.003)	1.045(0.95,1.15)	1
Renal disease	Blue and green spaces	SMNDC1	\	1.043(0.948,1.147)	0.996(0.993,0.999)	1.047(0.952,1.152)	0.99438
Renal disease	Blue and green spaces	SMOC2	0.319	1.043(0.948,1.148)	1.013(1.002,1.025)	1.029(0.936,1.133)	1
Renal disease	Blue and green spaces	SMPD1	\	1.044(0.949,1.149)	1(0.998,1.001)	1.044(0.949,1.149)	1
Renal disease	Blue and green spaces	SNRPB2	\	1.042(0.947,1.147)	0.998(0.995,1)	1.045(0.949,1.149)	1
Renal disease	Blue and green spaces	SOD2	0.073	1.043(0.948,1.148)	1.003(1,1.006)	1.04(0.945,1.144)	1
Renal disease	Blue and green spaces	SPINK4	\	1.037(0.943,1.142)	0.999(0.989,1.009)	1.038(0.944,1.142)	1
Renal disease	Blue and green spaces	SPON2	0.014	1.023(0.929,1.127)	1(0.988,1.013)	1.023(0.929,1.125)	1
Renal disease	Blue and green spaces	ST6GAL1	0.003	1.039(0.944,1.143)	1(0.995,1.005)	1.038(0.944,1.143)	1
Renal disease	Blue and green spaces	STC1	0.008	1.043(0.948,1.148)	1(0.993,1.007)	1.043(0.948,1.148)	1
Renal disease	Blue and green spaces	SUSD2	0.095	1.041(0.946,1.145)	1.004(1,1.007)	1.037(0.943,1.141)	1
Renal disease	Blue and green spaces	TFF1	\	1.046(0.95,1.151)	0.995(0.986,1.004)	1.051(0.955,1.156)	1
Renal disease	Blue and green spaces	TIGAR	\	1.043(0.948,1.148)	0.996(0.992,0.999)	1.048(0.952,1.153)	1
Renal disease	Blue and green spaces	TIMP1	\	1.042(0.947,1.147)	0.993(0.985,1.002)	1.05(0.954,1.155)	1
Renal disease	Blue and green spaces	TNFRSF10A	\	1.06(0.963,1.167)	0.994(0.988,1.001)	1.066(0.969,1.173)	1
Renal disease	Blue and green spaces	TNFRSF10C	\	1.044(0.949,1.149)	0.996(0.993,1)	1.048(0.953,1.153)	1
Renal disease	Blue and green spaces	TNFRSF11A	\	1.031(0.936,1.135)	0.995(0.982,1.009)	1.036(0.942,1.14)	1
Renal disease	Blue and green spaces	TNFRSF12A	0.73	1.017(0.923,1.12)	1.012(0.999,1.025)	1.004(0.913,1.105)	1
Renal disease	Blue and green spaces	TNFRSF6B	\	1.035(0.94,1.139)	0.992(0.984,1.001)	1.043(0.948,1.147)	1
Renal disease	Blue and green spaces	TNFSF13B	\	1.043(0.948,1.148)	0.995(0.991,1)	1.048(0.953,1.153)	1
Renal disease	Blue and green spaces	TNR	\	1.044(0.949,1.149)	1(0.999,1)	1.044(0.949,1.149)	1
Renal disease	Blue and green spaces	TPP1	0.021	1.044(0.949,1.148)	1.001(0.999,1.003)	1.043(0.948,1.147)	1
Renal disease	Blue and green spaces	TXNDC15	\	1.043(0.948,1.147)	0.997(0.994,1.001)	1.046(0.95,1.15)	1
Renal disease	Blue and green spaces	TYRP1	0.06	1.045(0.949,1.149)	1.003(1,1.006)	1.042(0.947,1.146)	1
Renal disease	Blue and green spaces	VWA1	0.055	1.043(0.948,1.148)	1.002(0.999,1.006)	1.041(0.946,1.145)	1
Cerebrovascular disease	Health behaviors	ACP5	0.455	0.981(0.825,1.167)	0.991(0.984,0.998)	0.99(0.832,1.178)	1
Cerebrovascular disease	Health behaviors	ACVRL1	\	0.987(0.83,1.175)	1.003(0.998,1.009)	0.984(0.827,1.171)	1
Cerebrovascular disease	Health behaviors	ADA2	0.701	0.986(0.829,1.173)	0.99(0.984,0.997)	0.996(0.837,1.185)	0.796632
Cerebrovascular disease	Health behaviors	ADAM9	\	0.983(0.826,1.169)	1.002(0.999,1.006)	0.98(0.824,1.166)	1
Cerebrovascular disease	Health behaviors	ADAMTS13	\	0.98(0.824,1.166)	1.005(1,1.011)	0.975(0.819,1.159)	1
Cerebrovascular disease	Health behaviors	ADAMTSL2	0.147	0.984(0.827,1.171)	0.998(0.994,1.001)	0.987(0.829,1.174)	1
Cerebrovascular disease	Health behaviors	ADGRD1	\	0.98(0.824,1.167)	1.005(1,1.011)	0.975(0.82,1.16)	1
Cerebrovascular disease	Health behaviors	ADM	\	0.985(0.828,1.172)	0.982(0.971,0.992)	1.004(0.843,1.195)	0.0808434
Cerebrovascular disease	Health behaviors	AGRN	\	0.989(0.831,1.177)	0.986(0.978,0.994)	1.003(0.843,1.194)	0.12083
Cerebrovascular disease	Health behaviors	ALCAM	\	0.981(0.825,1.167)	1.002(0.999,1.005)	0.979(0.823,1.165)	1
Cerebrovascular disease	Health behaviors	ALPP	\	0.983(0.827,1.17)	1.007(1.001,1.013)	0.977(0.821,1.162)	1
Cerebrovascular disease	Health behaviors	AMBP	0.016	0.986(0.829,1.174)	1(0.994,1.006)	0.987(0.829,1.174)	1
Cerebrovascular disease	Health behaviors	ANGPTL1	0.001	0.98(0.824,1.166)	1(0.997,1.003)	0.98(0.824,1.166)	1
Cerebrovascular disease	Health behaviors	ANGPTL7	0.162	0.982(0.825,1.168)	0.997(0.993,1.001)	0.985(0.828,1.171)	1
Cerebrovascular disease	Health behaviors	B3GNT7	\	0.981(0.824,1.167)	1.001(0.996,1.007)	0.979(0.823,1.165)	1
Cerebrovascular disease	Health behaviors	BCAN	\	0.983(0.826,1.17)	1.006(1,1.012)	0.977(0.821,1.162)	1
Cerebrovascular disease	Health behaviors	BMPER	0.498	0.984(0.827,1.171)	0.992(0.985,0.999)	0.992(0.834,1.18)	1
Cerebrovascular disease	Health behaviors	BTN3A2	0.038	0.981(0.824,1.167)	0.999(0.997,1.001)	0.982(0.825,1.168)	1
Cerebrovascular disease	Health behaviors	C2	0.307	0.978(0.822,1.164)	0.993(0.987,1)	0.985(0.828,1.172)	1
Cerebrovascular disease	Health behaviors	CA14	0.698	0.976(0.821,1.162)	0.983(0.973,0.994)	0.993(0.834,1.181)	0.434362
Cerebrovascular disease	Health behaviors	CA6	0.541	0.979(0.823,1.164)	0.988(0.977,1)	0.99(0.832,1.178)	1
Cerebrovascular disease	Health behaviors	CANT1	\	0.98(0.824,1.166)	1.001(0.999,1.003)	0.979(0.823,1.165)	1
Cerebrovascular disease	Health behaviors	CAPG	0.137	0.982(0.825,1.168)	0.998(0.994,1.001)	0.985(0.827,1.171)	1
Cerebrovascular disease	Health behaviors	CCDC80	\	0.985(0.828,1.172)	0.984(0.975,0.993)	1.001(0.841,1.191)	0.0395836
Cerebrovascular disease	Health behaviors	CCL11	0.299	0.982(0.826,1.169)	0.995(0.989,1)	0.988(0.83,1.175)	1
Cerebrovascular disease	Health behaviors	CCL16	\	0.982(0.825,1.169)	1.001(0.997,1.005)	0.981(0.825,1.167)	1
Cerebrovascular disease	Health behaviors	CCL20	0.118	0.981(0.824,1.167)	0.998(0.992,1.003)	0.983(0.826,1.17)	1
Cerebrovascular disease	Health behaviors	CCL3	0.002	0.981(0.824,1.167)	1(0.998,1.002)	0.981(0.824,1.167)	1
Cerebrovascular disease	Health behaviors	CD27	0.096	0.983(0.826,1.169)	0.998(0.995,1.002)	0.984(0.827,1.171)	1
Cerebrovascular disease	Health behaviors	CD300C	0.127	0.981(0.825,1.167)	0.998(0.994,1.001)	0.984(0.827,1.17)	1
Cerebrovascular disease	Health behaviors	CD38	0.889	0.982(0.826,1.169)	0.984(0.973,0.996)	0.998(0.839,1.188)	1
Cerebrovascular disease	Health behaviors	CD59	\	0.985(0.828,1.172)	1.001(0.997,1.006)	0.984(0.827,1.17)	1
Cerebrovascular disease	Health behaviors	CD79B	0.002	0.982(0.825,1.168)	1(0.999,1.001)	0.982(0.825,1.168)	1
Cerebrovascular disease	Health behaviors	CD93	\	0.984(0.827,1.171)	1.011(1.001,1.02)	0.974(0.818,1.159)	1
Cerebrovascular disease	Health behaviors	CDCP1	\	0.984(0.827,1.17)	1.011(1.004,1.018)	0.973(0.818,1.158)	0.496338
Cerebrovascular disease	Health behaviors	CEACAM5	\	0.985(0.828,1.172)	1.016(1.007,1.025)	0.97(0.815,1.154)	0.112078
Cerebrovascular disease	Health behaviors	CEACAM6	\	0.985(0.828,1.172)	1.005(1.001,1.01)	0.98(0.824,1.166)	1
Cerebrovascular disease	Health behaviors	CGREF1	\	0.982(0.825,1.168)	1.003(0.999,1.006)	0.979(0.823,1.165)	1
Cerebrovascular disease	Health behaviors	CHI3L1	\	0.983(0.826,1.17)	1.004(0.999,1.009)	0.979(0.823,1.165)	1
Cerebrovascular disease	Health behaviors	CKB	\	0.98(0.824,1.166)	1.001(0.993,1.01)	0.979(0.823,1.165)	1
Cerebrovascular disease	Health behaviors	CLMP	0.252	0.98(0.824,1.166)	0.995(0.984,1.006)	0.985(0.828,1.172)	1
Cerebrovascular disease	Health behaviors	CLSTN2	\	0.982(0.825,1.168)	1.001(0.997,1.004)	0.981(0.825,1.167)	1
Cerebrovascular disease	Health behaviors	CPXM2	\	0.98(0.824,1.166)	1(0.995,1.006)	0.979(0.823,1.165)	1
Cerebrovascular disease	Health behaviors	CRELD2	\	0.98(0.824,1.166)	1(0.999,1.001)	0.98(0.824,1.166)	1
Cerebrovascular disease	Health behaviors	CTSD	0.132	0.985(0.828,1.172)	0.998(0.994,1.002)	0.987(0.83,1.174)	1
Cerebrovascular disease	Health behaviors	CTSH	0.116	0.981(0.825,1.168)	0.998(0.994,1.001)	0.984(0.827,1.17)	1
Cerebrovascular disease	Health behaviors	CX3CL1	\	0.982(0.826,1.169)	1.003(0.999,1.006)	0.98(0.823,1.166)	1
Cerebrovascular disease	Health behaviors	CXCL13	0.456	0.98(0.824,1.166)	0.991(0.982,1)	0.989(0.831,1.177)	1
Cerebrovascular disease	Health behaviors	CXCL17	\	0.984(0.827,1.171)	1.001(0.996,1.005)	0.983(0.827,1.17)	1
Cerebrovascular disease	Health behaviors	DDAH1	0.293	0.982(0.825,1.168)	0.995(0.989,1)	0.987(0.83,1.175)	1
Cerebrovascular disease	Health behaviors	EDA2R	\	0.995(0.836,1.184)	1.01(1.003,1.018)	0.984(0.827,1.171)	0.881007
Cerebrovascular disease	Health behaviors	EDIL3	0.111	0.977(0.821,1.163)	0.997(0.991,1.004)	0.98(0.823,1.165)	1
Cerebrovascular disease	Health behaviors	ELOA	0.063	0.98(0.824,1.166)	0.999(0.994,1.003)	0.982(0.825,1.168)	1
Cerebrovascular disease	Health behaviors	ENAH	\	0.983(0.826,1.17)	1.004(1,1.009)	0.979(0.823,1.164)	1
Cerebrovascular disease	Health behaviors	ENG	\	0.983(0.826,1.169)	1.008(0.996,1.019)	0.975(0.819,1.16)	1
Cerebrovascular disease	Health behaviors	EPHA2	0.066	0.986(0.829,1.173)	0.999(0.995,1.003)	0.987(0.829,1.174)	1
Cerebrovascular disease	Health behaviors	FABP3	\	0.981(0.825,1.167)	1.01(0.999,1.02)	0.972(0.817,1.156)	1
Cerebrovascular disease	Health behaviors	FABP4	0.175	0.98(0.824,1.166)	0.996(0.988,1.005)	0.984(0.827,1.17)	1
Cerebrovascular disease	Health behaviors	FAM3B	\	0.983(0.827,1.17)	1.005(1,1.011)	0.978(0.822,1.164)	1
Cerebrovascular disease	Health behaviors	FAM3C	\	0.983(0.827,1.17)	1.004(0.999,1.008)	0.98(0.824,1.166)	1
Cerebrovascular disease	Health behaviors	FGF23	0.17	0.982(0.826,1.169)	0.997(0.993,1.001)	0.985(0.828,1.172)	1
Cerebrovascular disease	Health behaviors	FGFBP1	0.085	0.981(0.825,1.167)	0.998(0.995,1.002)	0.983(0.826,1.169)	1
Cerebrovascular disease	Health behaviors	FOLR1	0.213	0.982(0.825,1.168)	0.996(0.992,1.001)	0.986(0.829,1.173)	1
Cerebrovascular disease	Health behaviors	FSTL1	0.337	0.984(0.827,1.171)	0.995(0.989,1)	0.989(0.832,1.177)	1
Cerebrovascular disease	Health behaviors	GAL	\	0.98(0.824,1.166)	1.003(0.999,1.008)	0.976(0.821,1.162)	1
Cerebrovascular disease	Health behaviors	GALNT10	0.15	0.98(0.824,1.166)	0.997(0.993,1.001)	0.983(0.826,1.17)	1
Cerebrovascular disease	Health behaviors	GAST	0.057	0.981(0.825,1.168)	0.999(0.995,1.002)	0.982(0.826,1.169)	1
Cerebrovascular disease	Health behaviors	GDF15	\	0.998(0.838,1.187)	0.995(0.988,1.003)	1.002(0.843,1.193)	1
Cerebrovascular disease	Health behaviors	GFRA1	\	0.986(0.829,1.174)	0.98(0.97,0.99)	1.007(0.846,1.198)	0.0129062
Cerebrovascular disease	Health behaviors	GGT1	0.685	0.981(0.824,1.167)	0.987(0.979,0.995)	0.994(0.835,1.183)	0.147379
Cerebrovascular disease	Health behaviors	GPR15L	\	0.98(0.824,1.166)	1.001(0.994,1.009)	0.979(0.823,1.165)	1
Cerebrovascular disease	Health behaviors	GPR37	0.164	0.982(0.825,1.168)	0.997(0.993,1.001)	0.985(0.828,1.172)	1
Cerebrovascular disease	Health behaviors	HAVCR1	\	0.986(0.829,1.174)	0.982(0.972,0.992)	1.004(0.844,1.195)	0.0485253
Cerebrovascular disease	Health behaviors	HEPH	\	0.983(0.826,1.17)	1.001(0.999,1.004)	0.982(0.826,1.169)	1
Cerebrovascular disease	Health behaviors	HNMT	0.661	0.983(0.827,1.17)	0.989(0.982,0.996)	0.994(0.836,1.183)	0.571221
Cerebrovascular disease	Health behaviors	HSPB6	\	0.982(0.825,1.169)	1.017(1.006,1.028)	0.966(0.812,1.149)	0.445511
Cerebrovascular disease	Health behaviors	HYAL1	\	0.983(0.826,1.17)	1(0.996,1.004)	0.983(0.826,1.17)	1
Cerebrovascular disease	Health behaviors	HYOU1	\	0.98(0.824,1.166)	1(0.998,1.003)	0.98(0.824,1.166)	1
Cerebrovascular disease	Health behaviors	IGFBP1	\	0.98(0.824,1.166)	1.002(0.989,1.014)	0.979(0.822,1.164)	1
Cerebrovascular disease	Health behaviors	IGFBP2	\	0.981(0.824,1.167)	1.002(0.992,1.012)	0.979(0.823,1.165)	1
Cerebrovascular disease	Health behaviors	IGFBP4	0.239	0.99(0.832,1.177)	0.997(0.992,1.003)	0.992(0.834,1.18)	1
Cerebrovascular disease	Health behaviors	IGFBPL1	0.627	0.984(0.827,1.171)	0.99(0.983,0.997)	0.994(0.835,1.183)	0.684366
Cerebrovascular disease	Health behaviors	IGSF3	0.369	0.985(0.828,1.172)	0.994(0.989,0.999)	0.99(0.832,1.178)	1
Cerebrovascular disease	Health behaviors	IL10RB	0.15	0.988(0.83,1.175)	0.998(0.992,1.004)	0.99(0.832,1.177)	1
Cerebrovascular disease	Health behaviors	IL17C	\	0.981(0.825,1.167)	1(0.998,1.002)	0.981(0.824,1.167)	1
Cerebrovascular disease	Health behaviors	IL18R1	0.616	0.98(0.823,1.165)	0.987(0.978,0.996)	0.992(0.834,1.181)	1
Cerebrovascular disease	Health behaviors	IL1R1	0.125	0.984(0.827,1.171)	0.998(0.994,1.002)	0.986(0.829,1.174)	1
Cerebrovascular disease	Health behaviors	IL1RL1	\	0.983(0.826,1.17)	1.01(1.003,1.017)	0.973(0.818,1.158)	1
Cerebrovascular disease	Health behaviors	ITGA11	\	0.978(0.822,1.164)	0.956(0.936,0.976)	1.023(0.859,1.219)	0.00491492
Cerebrovascular disease	Health behaviors	ITGAV	\	0.98(0.824,1.166)	0.97(0.947,0.994)	1.011(0.848,1.205)	1
Cerebrovascular disease	Health behaviors	KLK10	0.166	0.981(0.825,1.167)	0.997(0.993,1.001)	0.984(0.827,1.171)	1
Cerebrovascular disease	Health behaviors	KLK8	\	0.98(0.824,1.166)	1.001(0.996,1.007)	0.979(0.823,1.165)	1
Cerebrovascular disease	Health behaviors	KRT18	0.932	0.983(0.827,1.17)	0.985(0.975,0.994)	0.999(0.839,1.189)	0.256586
Cerebrovascular disease	Health behaviors	KRT19	\	0.984(0.827,1.171)	1.001(0.998,1.005)	0.983(0.826,1.169)	1
Cerebrovascular disease	Health behaviors	LAMA4	\	0.982(0.826,1.169)	1.004(1,1.009)	0.978(0.822,1.164)	1
Cerebrovascular disease	Health behaviors	LAMP3	\	0.987(0.829,1.174)	1.005(0.999,1.01)	0.982(0.826,1.169)	1
Cerebrovascular disease	Health behaviors	LGALS3BP	0.24	0.98(0.824,1.166)	0.995(0.989,1.001)	0.985(0.828,1.172)	1
Cerebrovascular disease	Health behaviors	LILRA5	\	0.983(0.826,1.17)	1.004(1,1.009)	0.979(0.823,1.164)	1
Cerebrovascular disease	Health behaviors	LILRB4	0.087	0.981(0.824,1.167)	0.998(0.995,1.001)	0.982(0.826,1.169)	1
Cerebrovascular disease	Health behaviors	MAD1L1	0.199	0.981(0.825,1.167)	0.996(0.99,1.003)	0.985(0.828,1.172)	1
Cerebrovascular disease	Health behaviors	MFGE8	0.499	0.986(0.829,1.173)	0.993(0.986,1)	0.993(0.835,1.181)	1
Cerebrovascular disease	Health behaviors	MLN	\	0.98(0.824,1.166)	1.001(0.999,1.002)	0.98(0.823,1.165)	1
Cerebrovascular disease	Health behaviors	MME	0.084	0.982(0.825,1.168)	0.998(0.995,1.002)	0.983(0.826,1.17)	1
Cerebrovascular disease	Health behaviors	MMP7	\	0.986(0.828,1.173)	0.978(0.968,0.989)	1.008(0.847,1.199)	0.00879063
Cerebrovascular disease	Health behaviors	MPO	0.258	0.981(0.825,1.167)	0.995(0.988,1.002)	0.986(0.829,1.173)	1
Cerebrovascular disease	Health behaviors	NBL1	0.723	0.985(0.828,1.172)	0.989(0.982,0.996)	0.996(0.837,1.185)	0.566089
Cerebrovascular disease	Health behaviors	OSMR	\	0.981(0.825,1.167)	1.004(0.999,1.009)	0.977(0.822,1.163)	1
Cerebrovascular disease	Health behaviors	PDZK1	0.538	0.98(0.824,1.166)	0.989(0.982,0.996)	0.991(0.833,1.179)	0.343244
Cerebrovascular disease	Health behaviors	PKD2	0.081	0.98(0.824,1.166)	0.998(0.994,1.003)	0.982(0.825,1.168)	1
Cerebrovascular disease	Health behaviors	PLAT	0.828	0.981(0.825,1.168)	0.985(0.973,0.996)	0.997(0.838,1.186)	1
Cerebrovascular disease	Health behaviors	PTGDS	\	0.985(0.828,1.171)	0.98(0.969,0.992)	1.004(0.844,1.195)	0.220129
Cerebrovascular disease	Health behaviors	PTN	0.791	0.983(0.826,1.169)	0.986(0.977,0.996)	0.996(0.837,1.186)	0.728196
Cerebrovascular disease	Health behaviors	QPCT	0.171	0.982(0.825,1.168)	0.997(0.993,1.001)	0.985(0.828,1.172)	1
Cerebrovascular disease	Health behaviors	RARRES2	0.332	0.98(0.824,1.166)	0.993(0.986,1.001)	0.987(0.829,1.174)	1
Cerebrovascular disease	Health behaviors	RBP2	\	0.982(0.825,1.168)	1.008(1.001,1.014)	0.975(0.819,1.159)	1
Cerebrovascular disease	Health behaviors	REG1A	0.129	0.982(0.825,1.168)	0.998(0.994,1.002)	0.984(0.827,1.171)	1
Cerebrovascular disease	Health behaviors	REG4	\	0.984(0.827,1.171)	1.007(1.001,1.013)	0.977(0.822,1.163)	1
Cerebrovascular disease	Health behaviors	REN	0.137	0.98(0.824,1.166)	0.997(0.994,1.001)	0.983(0.826,1.169)	1
Cerebrovascular disease	Health behaviors	RNASE1	0.213	0.981(0.825,1.168)	0.996(0.99,1.002)	0.985(0.828,1.173)	1
Cerebrovascular disease	Health behaviors	SCRG1	0.052	0.979(0.823,1.164)	0.999(0.996,1.001)	0.98(0.824,1.166)	1
Cerebrovascular disease	Health behaviors	SDC1	0.597	0.983(0.827,1.17)	0.99(0.983,0.997)	0.993(0.835,1.182)	1
Cerebrovascular disease	Health behaviors	SEL1L	0.3	0.982(0.825,1.168)	0.994(0.988,1.001)	0.987(0.83,1.175)	1
Cerebrovascular disease	Health behaviors	SEMA3F	0.145	0.98(0.824,1.166)	0.997(0.993,1.002)	0.983(0.826,1.169)	1
Cerebrovascular disease	Health behaviors	SERPING1	\	0.98(0.824,1.166)	1.002(0.998,1.005)	0.978(0.822,1.164)	1
Cerebrovascular disease	Health behaviors	SFRP1	0.602	0.981(0.825,1.167)	0.989(0.98,0.998)	0.993(0.834,1.181)	1
Cerebrovascular disease	Health behaviors	SIGLEC1	0.12	0.982(0.825,1.168)	0.998(0.993,1.002)	0.984(0.827,1.171)	1
Cerebrovascular disease	Health behaviors	SIGLEC7	\	0.982(0.825,1.168)	1.005(1,1.011)	0.977(0.821,1.162)	1
Cerebrovascular disease	Health behaviors	SLAMF8	0.301	0.982(0.825,1.168)	0.995(0.989,1)	0.987(0.83,1.175)	1
Cerebrovascular disease	Health behaviors	SLITRK1	\	0.982(0.825,1.168)	1.009(1.002,1.016)	0.973(0.818,1.158)	1
Cerebrovascular disease	Health behaviors	SMNDC1	0.05	0.98(0.824,1.166)	0.999(0.995,1.003)	0.981(0.825,1.167)	1
Cerebrovascular disease	Health behaviors	SMOC2	\	0.985(0.828,1.172)	1.008(1.002,1.015)	0.977(0.821,1.162)	1
Cerebrovascular disease	Health behaviors	SNCG	0.493	0.981(0.824,1.167)	0.99(0.983,0.998)	0.99(0.832,1.178)	1
Cerebrovascular disease	Health behaviors	SOD2	\	0.981(0.825,1.168)	1.006(1,1.012)	0.976(0.82,1.161)	1
Cerebrovascular disease	Health behaviors	SPINK4	\	0.98(0.824,1.166)	1.006(1.001,1.012)	0.974(0.819,1.159)	1
Cerebrovascular disease	Health behaviors	SPINT1	0.012	0.985(0.828,1.172)	1(0.996,1.003)	0.985(0.828,1.172)	1
Cerebrovascular disease	Health behaviors	SPON1	0.32	0.985(0.828,1.172)	0.995(0.99,1.001)	0.99(0.832,1.178)	1
Cerebrovascular disease	Health behaviors	SPON2	\	0.988(0.831,1.176)	1.001(0.995,1.007)	0.988(0.83,1.175)	1
Cerebrovascular disease	Health behaviors	STC1	0.224	0.982(0.825,1.168)	0.996(0.991,1)	0.986(0.829,1.173)	1
Cerebrovascular disease	Health behaviors	STC2	\	0.982(0.826,1.169)	1.004(0.999,1.009)	0.978(0.822,1.164)	1
Cerebrovascular disease	Health behaviors	SUSD2	\	0.982(0.826,1.169)	1.01(1.002,1.018)	0.973(0.818,1.158)	1
Cerebrovascular disease	Health behaviors	TAFA5	0.236	0.981(0.824,1.167)	0.995(0.989,1.002)	0.985(0.828,1.172)	1
Cerebrovascular disease	Health behaviors	TFF1	\	0.983(0.826,1.169)	1.007(1.001,1.012)	0.976(0.821,1.162)	1
Cerebrovascular disease	Health behaviors	TGFBR2	0.727	0.984(0.827,1.171)	0.988(0.98,0.997)	0.996(0.837,1.185)	1
Cerebrovascular disease	Health behaviors	THBD	\	0.981(0.825,1.167)	1.003(0.998,1.008)	0.978(0.822,1.164)	1
Cerebrovascular disease	Health behaviors	THBS2	0.048	0.985(0.828,1.172)	0.999(0.996,1.003)	0.986(0.829,1.173)	1
Cerebrovascular disease	Health behaviors	THY1	0.068	0.98(0.824,1.166)	0.999(0.99,1.007)	0.982(0.825,1.168)	1
Cerebrovascular disease	Health behaviors	TIMP1	0.541	0.988(0.83,1.176)	0.993(0.988,0.999)	0.994(0.836,1.183)	1
Cerebrovascular disease	Health behaviors	TNFRSF10C	\	0.98(0.824,1.166)	1.001(0.996,1.006)	0.979(0.823,1.164)	1
Cerebrovascular disease	Health behaviors	TNFRSF11A	0.5	0.984(0.827,1.17)	0.992(0.985,0.999)	0.992(0.834,1.18)	1
Cerebrovascular disease	Health behaviors	TNFRSF12A	\	0.986(0.828,1.173)	1.015(1.006,1.024)	0.971(0.816,1.155)	0.184473
Cerebrovascular disease	Health behaviors	TNFRSF6B	\	0.989(0.831,1.177)	0.988(0.981,0.996)	1.001(0.841,1.191)	0.268431
Cerebrovascular disease	Health behaviors	TNFSF13B	0.217	0.981(0.825,1.168)	0.996(0.991,1.001)	0.985(0.828,1.172)	1
Cerebrovascular disease	Health behaviors	TNR	\	0.98(0.823,1.165)	1.001(0.999,1.004)	0.978(0.822,1.164)	1
Cerebrovascular disease	Health behaviors	TPP1	0.169	0.979(0.823,1.165)	0.996(0.992,1.001)	0.983(0.826,1.169)	1
Cerebrovascular disease	Health behaviors	TREM2	\	0.989(0.831,1.177)	1.01(1.002,1.018)	0.979(0.823,1.165)	1
Cerebrovascular disease	Health behaviors	TXNDC15	0.016	0.98(0.824,1.166)	1(0.998,1.001)	0.98(0.824,1.166)	1
Cerebrovascular disease	Health behaviors	TYRP1	\	0.98(0.824,1.166)	1.004(1,1.009)	0.976(0.82,1.161)	1
Cerebrovascular disease	Health behaviors	ULBP2	\	0.983(0.826,1.169)	1.003(0.999,1.007)	0.98(0.824,1.166)	1
Cerebrovascular disease	Health behaviors	VSIG2	0.459	0.987(0.829,1.174)	0.994(0.989,0.999)	0.993(0.834,1.181)	1
Death	Health behaviors	ACP5	0.07	0.873(0.763,1)	0.99(0.984,0.996)	0.882(0.77,1.01)	0.204544
Death	Health behaviors	ACVRL1	\	0.878(0.767,1.006)	1.005(0.996,1.015)	0.874(0.763,1.001)	1
Death	Health behaviors	ADA2	0.14	0.877(0.765,1.004)	0.981(0.971,0.99)	0.894(0.781,1.024)	0.0152795
Death	Health behaviors	ADAM9	\	0.873(0.762,0.999)	1.005(0.999,1.01)	0.869(0.758,0.995)	1
Death	Health behaviors	ADAMTS13	\	0.871(0.76,0.997)	1.006(1.001,1.011)	0.865(0.756,0.991)	1
Death	Health behaviors	ADAMTSL2	0.047	0.883(0.771,1.011)	0.994(0.986,1.001)	0.888(0.776,1.017)	1
Death	Health behaviors	ADGRD1	\	0.871(0.761,0.998)	1.007(1.002,1.012)	0.865(0.755,0.991)	1
Death	Health behaviors	ADM	0.301	0.883(0.77,1.011)	0.962(0.949,0.974)	0.918(0.801,1.052)	6.40563e-07
Death	Health behaviors	AGRN	0.19	0.882(0.77,1.011)	0.975(0.966,0.985)	0.905(0.79,1.036)	5.82472e-05
Death	Health behaviors	ALCAM	\	0.873(0.762,1)	1.006(0.999,1.013)	0.868(0.758,0.994)	1
Death	Health behaviors	ALPP	\	0.878(0.767,1.006)	1.013(1.004,1.022)	0.867(0.757,0.993)	0.552894
Death	Health behaviors	AMBP	0.001	0.877(0.766,1.005)	1(0.994,1.006)	0.877(0.766,1.005)	1
Death	Health behaviors	ANGPTL1	0.001	0.869(0.759,0.995)	1(0.994,1.005)	0.869(0.759,0.995)	1
Death	Health behaviors	ANGPTL7	0.027	0.873(0.762,1)	0.996(0.992,1)	0.877(0.765,1.004)	1
Death	Health behaviors	B3GNT7	\	0.874(0.763,1)	1.01(1.004,1.016)	0.865(0.755,0.991)	0.262693
Death	Health behaviors	BCAN	\	0.874(0.763,1.002)	1.008(1,1.016)	0.868(0.758,0.994)	1
Death	Health behaviors	BMPER	0.102	0.876(0.765,1.004)	0.986(0.978,0.993)	0.889(0.776,1.018)	0.0231273
Death	Health behaviors	BTN3A2	0.023	0.875(0.764,1.002)	0.997(0.991,1.003)	0.878(0.767,1.005)	1
Death	Health behaviors	C2	0.01	0.871(0.761,0.998)	0.999(0.995,1.003)	0.872(0.762,0.999)	1
Death	Health behaviors	CA14	0.109	0.868(0.758,0.994)	0.984(0.975,0.992)	0.882(0.771,1.011)	0.036275
Diabetes	Health behaviors	SDC1	0.852	0.975(0.799,1.19)	0.979(0.969,0.989)	0.996(0.816,1.216)	0.00496553
Death	Health behaviors	CANT1	\	0.871(0.761,0.998)	1.003(0.999,1.007)	0.868(0.758,0.994)	1
Death	Health behaviors	CAPG	0.039	0.877(0.765,1.004)	0.995(0.989,1)	0.881(0.77,1.009)	1
Death	Health behaviors	CCDC80	0.143	0.872(0.761,0.998)	0.979(0.971,0.988)	0.89(0.777,1.019)	0.000472989
Death	Health behaviors	CCL11	0.055	0.873(0.762,0.999)	0.992(0.986,0.998)	0.88(0.768,1.007)	0.928395
Death	Health behaviors	CCL16	\	0.872(0.762,0.999)	1.001(0.996,1.006)	0.871(0.761,0.998)	1
Death	Health behaviors	CCL20	0.102	0.875(0.764,1.003)	0.986(0.979,0.993)	0.888(0.776,1.017)	0.0123987
Death	Health behaviors	CCL3	0.002	0.867(0.757,0.993)	1(0.995,1.004)	0.867(0.757,0.993)	1
Death	Health behaviors	CD27	0.031	0.878(0.767,1.006)	0.996(0.988,1.004)	0.882(0.77,1.01)	1
Death	Health behaviors	CD300C	0.062	0.875(0.764,1.002)	0.991(0.984,0.998)	0.883(0.771,1.011)	1
Death	Health behaviors	CD38	0.143	0.873(0.763,1)	0.98(0.97,0.989)	0.892(0.778,1.021)	0.0050115
Death	Health behaviors	CD59	\	0.877(0.765,1.004)	1.002(0.997,1.008)	0.874(0.764,1.001)	1
Death	Health behaviors	CD79B	0.003	0.878(0.767,1.006)	1(0.993,1.006)	0.879(0.767,1.006)	1
Death	Health behaviors	CD93	\	0.876(0.765,1.003)	1.02(1.011,1.029)	0.859(0.75,0.983)	0.00119414
Death	Health behaviors	CDCP1	\	0.874(0.763,1.001)	1.017(1.008,1.027)	0.859(0.75,0.984)	0.0721989
Death	Health behaviors	CEACAM5	\	0.878(0.766,1.006)	1.037(1.024,1.051)	0.846(0.739,0.969)	2.97656e-06
Death	Health behaviors	CEACAM6	\	0.883(0.771,1.011)	1.008(1.003,1.014)	0.875(0.765,1.002)	0.579753
Death	Health behaviors	CGREF1	\	0.874(0.763,1.001)	1.006(1,1.011)	0.869(0.759,0.995)	1
Death	Health behaviors	CHI3L1	\	0.876(0.764,1.003)	1.007(0.998,1.016)	0.869(0.759,0.996)	1
Death	Health behaviors	CKB	\	0.877(0.766,1.005)	1.022(1.013,1.031)	0.859(0.75,0.984)	0.000455789
Death	Health behaviors	CLMP	0.129	0.872(0.761,0.999)	0.981(0.973,0.99)	0.888(0.776,1.018)	0.00742661
Death	Health behaviors	CLSTN2	\	0.873(0.762,1)	1.001(0.995,1.007)	0.872(0.762,0.999)	1
Death	Health behaviors	CPXM2	0.079	0.874(0.763,1.001)	0.989(0.983,0.995)	0.884(0.772,1.012)	0.0749528
Death	Health behaviors	CRELD2	\	0.871(0.761,0.998)	1.002(0.998,1.007)	0.869(0.759,0.996)	1
Death	Health behaviors	CTSD	0.025	0.877(0.766,1.005)	0.996(0.991,1.002)	0.88(0.769,1.008)	1
Death	Health behaviors	CTSH	0.015	0.872(0.761,0.999)	0.998(0.995,1.001)	0.874(0.763,1.001)	1
Death	Health behaviors	CX3CL1	\	0.873(0.762,1)	1.003(0.999,1.008)	0.87(0.76,0.997)	1
Diabetes	Health behaviors	CA6	0.8	0.968(0.793,1.182)	0.974(0.961,0.988)	0.994(0.814,1.213)	0.0348434
Death	Health behaviors	CXCL17	0.001	0.877(0.766,1.005)	1(0.99,1.01)	0.877(0.766,1.005)	1
Death	Health behaviors	DDAH1	0.068	0.874(0.763,1.001)	0.99(0.984,0.996)	0.883(0.771,1.011)	0.305932
Death	Health behaviors	EDA2R	\	0.898(0.783,1.029)	1.022(1.008,1.035)	0.879(0.767,1.006)	0.275808
Death	Health behaviors	EDIL3	0.018	0.868(0.758,0.994)	0.997(0.992,1.003)	0.871(0.76,0.997)	1
Death	Health behaviors	ELOA	0.021	0.872(0.762,0.999)	0.997(0.993,1)	0.875(0.764,1.002)	1
Death	Health behaviors	ENAH	\	0.874(0.763,1.001)	1.004(0.999,1.008)	0.87(0.76,0.997)	1
Death	Health behaviors	ENG	\	0.876(0.765,1.004)	1.02(1.011,1.03)	0.859(0.75,0.983)	0.00470549
Death	Health behaviors	EPHA2	0.026	0.885(0.773,1.014)	0.997(0.987,1.007)	0.888(0.776,1.017)	1
Death	Health behaviors	FABP3	\	0.871(0.76,0.997)	1.022(1.013,1.031)	0.852(0.744,0.976)	0.000157454
Death	Health behaviors	FABP4	0.148	0.871(0.761,0.998)	0.979(0.97,0.987)	0.89(0.777,1.02)	0.000256613
Death	Health behaviors	FAM3B	\	0.874(0.764,1.001)	1.007(1.001,1.012)	0.869(0.759,0.995)	1
Death	Health behaviors	FAM3C	\	0.874(0.763,1.001)	1.008(1.001,1.014)	0.868(0.758,0.993)	1
Death	Health behaviors	FGF23	0.081	0.879(0.767,1.007)	0.989(0.981,0.997)	0.889(0.776,1.018)	1
Death	Health behaviors	FGFBP1	0.045	0.875(0.764,1.002)	0.994(0.988,0.999)	0.881(0.769,1.009)	1
Death	Health behaviors	FOLR1	0.07	0.876(0.764,1.003)	0.99(0.983,0.998)	0.884(0.772,1.013)	1
Death	Health behaviors	FSTL1	0.095	0.876(0.765,1.003)	0.987(0.978,0.995)	0.888(0.775,1.016)	0.476238
Death	Health behaviors	GAL	\	0.871(0.761,0.998)	1.003(0.999,1.006)	0.869(0.759,0.995)	1
Death	Health behaviors	GALNT10	0.042	0.871(0.76,0.997)	0.994(0.988,1)	0.876(0.765,1.004)	1
Death	Health behaviors	GAST	0.006	0.873(0.762,0.999)	0.999(0.994,1.004)	0.874(0.763,1)	1
Death	Health behaviors	GDF15	0.106	0.906(0.79,1.038)	0.989(0.974,1.005)	0.916(0.799,1.049)	1
Death	Health behaviors	GFRA1	0.273	0.882(0.77,1.01)	0.965(0.954,0.976)	0.914(0.798,1.047)	2.57062e-07
Death	Health behaviors	GGT1	0.087	0.871(0.761,0.998)	0.987(0.981,0.994)	0.883(0.771,1.011)	0.028074
Death	Health behaviors	GPR15L	\	0.87(0.76,0.997)	1.009(1.003,1.016)	0.863(0.753,0.988)	0.800267
Death	Health behaviors	GPR37	0.046	0.874(0.763,1.001)	0.993(0.986,1.001)	0.879(0.768,1.007)	1
Death	Health behaviors	HAVCR1	0.173	0.873(0.762,1.001)	0.976(0.963,0.988)	0.895(0.782,1.025)	0.0158151
Death	Health behaviors	HEPH	\	0.877(0.765,1.004)	1.002(0.997,1.008)	0.875(0.764,1.002)	1
Death	Health behaviors	HNMT	0.057	0.872(0.762,0.999)	0.992(0.986,0.997)	0.88(0.768,1.007)	0.517435
Death	Health behaviors	HSPB6	\	0.872(0.761,0.999)	1.029(1.019,1.039)	0.847(0.74,0.971)	2.77574e-06
Death	Health behaviors	HYAL1	0	0.874(0.763,1.001)	1(0.995,1.005)	0.874(0.763,1.001)	1
Death	Health behaviors	HYOU1	\	0.873(0.763,1)	1.004(0.999,1.008)	0.87(0.76,0.997)	1
Death	Health behaviors	IGFBP1	\	0.876(0.765,1.003)	1.029(1.018,1.04)	0.851(0.743,0.975)	5.73857e-05
Death	Health behaviors	IGFBP2	\	0.879(0.767,1.007)	1.032(1.021,1.044)	0.852(0.743,0.975)	5.0537e-06
Death	Health behaviors	IGFBP4	0.026	0.887(0.774,1.016)	0.997(0.987,1.007)	0.89(0.777,1.019)	1
Death	Health behaviors	IGFBPL1	0.124	0.876(0.764,1.003)	0.983(0.974,0.992)	0.891(0.778,1.021)	0.029401
Death	Health behaviors	IGSF3	0.065	0.876(0.765,1.003)	0.991(0.984,0.998)	0.884(0.772,1.012)	1
Death	Health behaviors	IL10RB	0.015	0.87(0.759,0.997)	0.998(0.99,1.006)	0.872(0.761,0.999)	1
Death	Health behaviors	IL17C	\	0.872(0.761,0.998)	1(0.995,1.006)	0.871(0.761,0.998)	1
Death	Health behaviors	IL18R1	0.114	0.87(0.76,0.996)	0.983(0.975,0.991)	0.885(0.773,1.013)	0.00662806
Death	Health behaviors	IL1R1	0.024	0.878(0.767,1.006)	0.997(0.989,1.004)	0.881(0.769,1.009)	1
Death	Health behaviors	IL1RL1	\	0.875(0.764,1.002)	1.018(1.008,1.028)	0.859(0.75,0.984)	0.0487488
Death	Health behaviors	ITGA11	0.378	0.871(0.76,0.997)	0.947(0.931,0.963)	0.92(0.802,1.054)	3.80734e-08
Death	Health behaviors	ITGAV	0.347	0.874(0.763,1.001)	0.952(0.935,0.97)	0.918(0.8,1.052)	4.28989e-05
Death	Health behaviors	KLK10	0.028	0.871(0.76,0.997)	0.996(0.992,1)	0.874(0.763,1.001)	1
Death	Health behaviors	KLK8	\	0.871(0.761,0.998)	1.003(0.999,1.008)	0.869(0.758,0.995)	1
Death	Health behaviors	KRT18	0.118	0.873(0.762,1)	0.983(0.975,0.991)	0.888(0.775,1.017)	0.00466964
Death	Health behaviors	KRT19	\	0.882(0.77,1.01)	1.003(0.994,1.012)	0.879(0.768,1.007)	1
Death	Health behaviors	LAMA4	\	0.873(0.762,1)	1.007(1.002,1.012)	0.867(0.757,0.993)	1
Death	Health behaviors	LAMP3	\	0.883(0.771,1.012)	1.009(0.999,1.019)	0.875(0.764,1.002)	1
Death	Health behaviors	LGALS3BP	0.065	0.87(0.759,0.996)	0.99(0.985,0.996)	0.878(0.767,1.006)	0.127081
Death	Health behaviors	LILRA5	\	0.875(0.764,1.002)	1.007(1.001,1.013)	0.869(0.759,0.995)	1
Death	Health behaviors	LILRB4	0.036	0.872(0.761,0.998)	0.995(0.987,1.002)	0.876(0.765,1.003)	1
Death	Health behaviors	MAD1L1	0.107	0.876(0.765,1.004)	0.985(0.978,0.992)	0.89(0.777,1.019)	0.00306659
Death	Health behaviors	MFGE8	0.019	0.873(0.763,1)	0.997(0.994,1.001)	0.876(0.765,1.003)	1
Death	Health behaviors	MLN	\	0.872(0.762,0.999)	1.002(0.999,1.005)	0.871(0.76,0.997)	1
Death	Health behaviors	MME	0.012	0.872(0.762,0.999)	0.998(0.995,1.001)	0.874(0.763,1.001)	1
Death	Health behaviors	MMP7	0.284	0.88(0.768,1.008)	0.963(0.95,0.976)	0.914(0.798,1.047)	6.44249e-06
Death	Health behaviors	MPO	0.059	0.873(0.762,0.999)	0.992(0.986,0.997)	0.88(0.768,1.008)	0.570948
Death	Health behaviors	NBL1	0.156	0.878(0.767,1.006)	0.979(0.969,0.989)	0.897(0.783,1.028)	0.00401552
Death	Health behaviors	OSMR	\	0.874(0.763,1.001)	1.013(1.005,1.02)	0.863(0.754,0.989)	0.20284
Death	Health behaviors	PDZK1	0.035	0.871(0.76,0.997)	0.995(0.99,1)	0.875(0.764,1.002)	1
Death	Health behaviors	PKD2	0.035	0.871(0.761,0.998)	0.995(0.99,0.999)	0.876(0.765,1.003)	1
Death	Health behaviors	PLAT	0.126	0.873(0.762,0.999)	0.982(0.973,0.991)	0.889(0.776,1.018)	0.0159448
Death	Health behaviors	PTGDS	0.206	0.877(0.766,1.004)	0.972(0.962,0.982)	0.902(0.788,1.034)	2.34314e-06
Diabetes	Health behaviors	PTN	0.683	0.969(0.794,1.183)	0.979(0.968,0.99)	0.99(0.811,1.209)	0.024021
Death	Health behaviors	QPCT	0.037	0.873(0.763,1)	0.995(0.99,1)	0.878(0.767,1.006)	1
Diabetes	Social deprivation	SIGLEC7	0.173	1.335(1.176,1.515)	1.045(1.032,1.059)	1.277(1.125,1.449)	5.29001e-10
Death	Health behaviors	RBP2	\	0.876(0.765,1.003)	1.013(1.006,1.02)	0.865(0.755,0.99)	0.0610192
Death	Health behaviors	REG1A	0.038	0.875(0.764,1.002)	0.995(0.987,1.002)	0.88(0.768,1.008)	1
Death	Health behaviors	REG4	\	0.878(0.767,1.006)	1.011(1.003,1.02)	0.868(0.758,0.994)	1
Death	Health behaviors	REN	0.067	0.871(0.76,0.998)	0.99(0.982,0.999)	0.88(0.768,1.007)	1
Death	Health behaviors	RNASE1	0.097	0.875(0.764,1.003)	0.986(0.98,0.993)	0.887(0.775,1.016)	0.0173259
Death	Health behaviors	SCRG1	\	0.871(0.76,0.997)	1.001(0.999,1.004)	0.869(0.759,0.996)	1
Diabetes	Health behaviors	CXCL13	0.507	0.966(0.791,1.179)	0.982(0.974,0.991)	0.983(0.805,1.2)	0.00499401
Death	Health behaviors	SEL1L	0.093	0.874(0.763,1.001)	0.987(0.981,0.992)	0.886(0.773,1.014)	0.000774946
Death	Health behaviors	SEMA3F	0.063	0.869(0.759,0.996)	0.991(0.984,0.997)	0.878(0.766,1.005)	0.691914
Death	Health behaviors	SERPING1	\	0.871(0.761,0.998)	1.002(0.999,1.005)	0.87(0.759,0.996)	1
Death	Health behaviors	SFRP1	0.132	0.871(0.761,0.998)	0.981(0.973,0.989)	0.888(0.776,1.017)	0.000480327
Death	Health behaviors	SIGLEC1	0.035	0.872(0.761,0.999)	0.995(0.985,1.004)	0.877(0.766,1.004)	1
Death	Health behaviors	SIGLEC7	\	0.875(0.764,1.003)	1.011(1.004,1.018)	0.866(0.756,0.991)	0.297568
Death	Health behaviors	SLAMF8	0.088	0.875(0.764,1.003)	0.988(0.979,0.996)	0.886(0.774,1.015)	0.698446
Death	Health behaviors	SLITRK1	\	0.874(0.763,1)	1.009(1.003,1.015)	0.866(0.756,0.992)	0.445819
Death	Health behaviors	SMNDC1	0.024	0.871(0.761,0.998)	0.997(0.993,1)	0.874(0.764,1.001)	1
Death	Health behaviors	SMOC2	\	0.876(0.764,1.003)	1.013(1.006,1.021)	0.864(0.755,0.99)	0.0623082
Death	Health behaviors	SNCG	0.052	0.871(0.76,0.997)	0.992(0.987,0.998)	0.877(0.766,1.005)	1
Death	Health behaviors	SOD2	\	0.873(0.762,0.999)	1.008(1.003,1.014)	0.866(0.756,0.991)	0.519328
Death	Health behaviors	SPINK4	\	0.868(0.757,0.994)	1.011(1.002,1.02)	0.858(0.749,0.983)	1
Death	Health behaviors	SPINT1	0.006	0.887(0.774,1.016)	0.999(0.989,1.01)	0.888(0.775,1.017)	1
Death	Health behaviors	SPON1	0.076	0.878(0.767,1.006)	0.99(0.98,1)	0.888(0.775,1.017)	1
Death	Health behaviors	SPON2	\	0.881(0.769,1.01)	1.003(0.992,1.014)	0.879(0.767,1.007)	1
Death	Health behaviors	STC1	0.056	0.873(0.762,1)	0.992(0.986,0.998)	0.88(0.769,1.008)	1
Death	Health behaviors	STC2	\	0.874(0.763,1.001)	1.007(1.001,1.012)	0.868(0.758,0.994)	1
Death	Health behaviors	SUSD2	\	0.874(0.763,1.001)	1.018(1.01,1.026)	0.858(0.749,0.983)	0.00162457
Death	Health behaviors	TAFA5	0.093	0.873(0.762,1)	0.987(0.98,0.993)	0.885(0.772,1.013)	0.0201217
Death	Health behaviors	TFF1	\	0.874(0.764,1.002)	1.013(1.006,1.021)	0.863(0.754,0.988)	0.0723832
Death	Health behaviors	TGFBR2	0.173	0.879(0.767,1.007)	0.977(0.968,0.985)	0.9(0.785,1.031)	2.71375e-05
Death	Health behaviors	THBD	\	0.872(0.762,0.999)	1.007(1.002,1.012)	0.866(0.756,0.992)	0.968612
Death	Health behaviors	THBS2	0.016	0.883(0.771,1.012)	0.998(0.989,1.007)	0.885(0.773,1.014)	1
Death	Health behaviors	THY1	0.131	0.872(0.762,0.999)	0.981(0.973,0.989)	0.889(0.776,1.018)	0.000894163
Death	Health behaviors	TIMP1	0.096	0.884(0.772,1.013)	0.988(0.978,0.997)	0.895(0.782,1.026)	1
Death	Health behaviors	TNFRSF10C	0.075	0.874(0.763,1.001)	0.989(0.983,0.996)	0.883(0.771,1.011)	0.226236
Death	Health behaviors	TNFRSF11A	0.143	0.879(0.767,1.007)	0.981(0.972,0.99)	0.896(0.783,1.027)	0.00300907
Death	Health behaviors	TNFRSF12A	\	0.88(0.768,1.008)	1.033(1.021,1.045)	0.852(0.744,0.976)	4.89865e-06
Heart disease	Social deprivation	RARRES2	0.168	1.078(0.997,1.164)	1.012(1.007,1.017)	1.065(0.985,1.15)	0.000278642
Death	Health behaviors	TNFSF13B	0.107	0.876(0.764,1.003)	0.985(0.975,0.995)	0.889(0.776,1.018)	0.360058
Death	Health behaviors	TNR	\	0.872(0.761,0.999)	1.005(0.999,1.012)	0.867(0.757,0.993)	1
Death	Health behaviors	TPP1	0.039	0.869(0.759,0.995)	0.994(0.988,1)	0.874(0.763,1.001)	1
Death	Health behaviors	TREM2	\	0.876(0.765,1.004)	1.011(1.003,1.02)	0.867(0.757,0.992)	1
Death	Health behaviors	TXNDC15	0.021	0.873(0.762,0.999)	0.997(0.991,1.003)	0.875(0.764,1.002)	1
Death	Health behaviors	TYRP1	\	0.871(0.761,0.998)	1.003(1,1.007)	0.868(0.758,0.994)	1
Death	Health behaviors	ULBP2	\	0.875(0.764,1.002)	1.009(0.999,1.018)	0.867(0.757,0.993)	1
Death	Health behaviors	VSIG2	0.065	0.88(0.769,1.008)	0.991(0.985,0.997)	0.888(0.776,1.017)	0.673948
Diabetes	Health behaviors	ACP5	0.966	0.976(0.799,1.191)	0.976(0.965,0.988)	0.999(0.818,1.22)	0.00605627
Diabetes	Health behaviors	ACVRL1	\	0.971(0.796,1.186)	1.002(0.999,1.006)	0.969(0.794,1.183)	1
Diabetes	Health behaviors	ADA2	0.889	0.978(0.801,1.194)	0.98(0.969,0.992)	0.998(0.817,1.218)	0.222632
Diabetes	Health behaviors	ADAM9	\	0.973(0.797,1.188)	1.005(0.999,1.011)	0.968(0.793,1.182)	1
Diabetes	Health behaviors	ADAMTS13	0.383	0.967(0.792,1.181)	0.987(0.977,0.997)	0.98(0.803,1.196)	1
Diabetes	Health behaviors	ADAMTSL2	0.992	0.993(0.813,1.213)	0.994(0.98,1.007)	1(0.819,1.221)	1
Diabetes	Health behaviors	ADGRD1	\	0.966(0.791,1.179)	1.018(1.007,1.029)	0.949(0.778,1.159)	0.281797
Diabetes	Health behaviors	ADM	0.5	0.973(0.797,1.188)	0.986(0.976,0.997)	0.987(0.808,1.205)	1
Diabetes	Health behaviors	AGRN	\	0.989(0.81,1.208)	0.977(0.967,0.987)	1.012(0.829,1.236)	0.00233751
Diabetes	Health behaviors	ALCAM	\	0.975(0.798,1.19)	1.007(0.999,1.016)	0.968(0.793,1.182)	1
Diabetes	Health behaviors	ALPP	\	0.973(0.797,1.188)	1.013(1.004,1.021)	0.961(0.787,1.173)	0.635194
Diabetes	Health behaviors	AMBP	\	0.974(0.798,1.189)	1.001(0.995,1.008)	0.972(0.797,1.187)	1
Diabetes	Health behaviors	ANGPTL1	\	0.968(0.793,1.182)	1.001(0.995,1.006)	0.967(0.792,1.181)	1
Diabetes	Health behaviors	ANGPTL7	0.514	0.979(0.802,1.195)	0.989(0.98,0.999)	0.99(0.811,1.208)	1
Diabetes	Health behaviors	B3GNT7	\	0.98(0.803,1.197)	1.024(1.012,1.036)	0.958(0.784,1.169)	0.0152355
Diabetes	Health behaviors	BCAN	\	0.97(0.794,1.184)	1.007(1,1.013)	0.963(0.789,1.176)	1
Diabetes	Health behaviors	BMPER	\	0.984(0.806,1.201)	0.977(0.967,0.989)	1.006(0.824,1.229)	0.0111093
Diabetes	Health behaviors	BTN3A2	0.078	0.97(0.795,1.184)	0.998(0.992,1.003)	0.972(0.797,1.187)	1
Diabetes	Health behaviors	C2	0.49	0.966(0.791,1.18)	0.983(0.972,0.994)	0.983(0.805,1.2)	0.415781
Diabetes	Health behaviors	CA14	0.816	0.947(0.776,1.157)	0.957(0.942,0.972)	0.99(0.811,1.209)	3.61707e-06
Death	Health behaviors	CA6	0.194	0.869(0.758,0.995)	0.972(0.961,0.982)	0.894(0.781,1.024)	1.89829e-05
Diabetes	Health behaviors	CANT1	\	0.971(0.796,1.186)	1.005(0.998,1.013)	0.966(0.792,1.179)	1
Diabetes	Health behaviors	CAPG	0.117	0.969(0.794,1.183)	0.996(0.992,1.001)	0.973(0.797,1.188)	1
Diabetes	Health behaviors	CCDC80	0.598	0.975(0.799,1.19)	0.985(0.976,0.994)	0.99(0.811,1.209)	0.128802
Diabetes	Health behaviors	CCL11	0.159	0.968(0.793,1.182)	0.995(0.989,1)	0.973(0.797,1.188)	1
Diabetes	Health behaviors	CCL16	\	0.983(0.805,1.201)	1.005(0.992,1.018)	0.978(0.801,1.194)	1
Diabetes	Health behaviors	CCL20	0.577	0.972(0.796,1.187)	0.984(0.975,0.993)	0.988(0.809,1.207)	0.0660644
Diabetes	Health behaviors	CCL3	\	0.964(0.79,1.178)	1(0.995,1.006)	0.964(0.79,1.177)	1
Diabetes	Health behaviors	CD27	0.039	0.971(0.795,1.185)	0.999(0.995,1.003)	0.972(0.796,1.186)	1
Diabetes	Health behaviors	CD300C	0.235	0.973(0.797,1.188)	0.994(0.988,0.999)	0.98(0.802,1.196)	1
Diabetes	Health behaviors	CD38	\	0.976(0.8,1.191)	0.969(0.955,0.982)	1.007(0.825,1.23)	0.00141642
Diabetes	Health behaviors	CD59	\	0.978(0.801,1.194)	1.003(0.997,1.01)	0.975(0.799,1.19)	1
Diabetes	Health behaviors	CD79B	\	0.97(0.795,1.184)	1(0.997,1.003)	0.97(0.795,1.184)	1
Diabetes	Health behaviors	CD93	0.229	0.966(0.791,1.179)	0.992(0.981,1.003)	0.974(0.797,1.188)	1
Diabetes	Health behaviors	CDCP1	\	0.974(0.797,1.19)	1.022(1.009,1.035)	0.953(0.78,1.164)	0.118089
Diabetes	Health behaviors	CEACAM5	\	0.972(0.796,1.187)	1.012(1.003,1.021)	0.961(0.787,1.173)	1
Diabetes	Health behaviors	CEACAM6	\	0.97(0.795,1.184)	1.006(1.001,1.012)	0.964(0.79,1.176)	1
Diabetes	Health behaviors	CGREF1	\	0.972(0.796,1.187)	1.006(1,1.012)	0.967(0.792,1.18)	1
Diabetes	Health behaviors	CHI3L1	\	0.974(0.798,1.189)	1.006(0.999,1.014)	0.968(0.793,1.181)	1
Diabetes	Health behaviors	CKB	\	0.95(0.778,1.16)	0.949(0.932,0.966)	1.001(0.82,1.221)	1.23874e-06
Diabetes	Health behaviors	CLMP	\	0.966(0.791,1.179)	1.008(0.996,1.02)	0.958(0.784,1.17)	1
Diabetes	Health behaviors	CLSTN2	\	0.975(0.799,1.191)	1.001(0.996,1.007)	0.974(0.798,1.189)	1
Diabetes	Health behaviors	CPXM2	0.507	0.976(0.8,1.192)	0.988(0.98,0.996)	0.988(0.809,1.207)	0.392106
Diabetes	Health behaviors	CRELD2	\	0.968(0.793,1.182)	1.002(0.997,1.008)	0.966(0.791,1.179)	1
Diabetes	Health behaviors	CTSD	0.27	0.982(0.805,1.199)	0.995(0.985,1.005)	0.987(0.809,1.205)	1
Diabetes	Health behaviors	CTSH	0.073	0.971(0.795,1.185)	0.998(0.994,1.002)	0.973(0.797,1.187)	1
Diabetes	Health behaviors	CX3CL1	0.136	0.961(0.788,1.174)	0.995(0.988,1.001)	0.967(0.792,1.18)	1
Death	Health behaviors	SDC1	0.179	0.875(0.764,1.003)	0.975(0.965,0.985)	0.898(0.784,1.028)	0.00030186
Diabetes	Health behaviors	CXCL17	\	0.977(0.8,1.193)	1(0.991,1.01)	0.977(0.8,1.192)	1
Diabetes	Health behaviors	DDAH1	0.583	0.978(0.801,1.193)	0.987(0.978,0.995)	0.991(0.812,1.209)	0.370792
Diabetes	Health behaviors	EDA2R	\	0.98(0.803,1.197)	1.011(1.003,1.018)	0.97(0.794,1.184)	0.759629
Diabetes	Health behaviors	EDIL3	0.061	0.967(0.792,1.181)	0.998(0.993,1.002)	0.969(0.794,1.183)	1
Diabetes	Health behaviors	ELOA	0.277	0.971(0.796,1.186)	0.992(0.986,0.998)	0.979(0.802,1.195)	1
Diabetes	Health behaviors	ENAH	\	0.969(0.794,1.183)	1.004(0.999,1.008)	0.966(0.791,1.179)	1
Diabetes	Health behaviors	ENG	\	0.973(0.797,1.188)	1.022(1.009,1.035)	0.952(0.78,1.162)	0.168306
Diabetes	Health behaviors	EPHA2	0.009	0.973(0.797,1.188)	1(0.997,1.003)	0.974(0.797,1.188)	1
Diabetes	Health behaviors	FABP3	\	0.969(0.793,1.182)	1.03(1.018,1.043)	0.94(0.77,1.148)	0.000245901
Diabetes	Health behaviors	FABP4	\	0.972(0.796,1.187)	0.968(0.956,0.981)	1.004(0.823,1.226)	0.000106522
Diabetes	Health behaviors	FAM3B	\	0.972(0.796,1.186)	1.006(1,1.012)	0.966(0.791,1.179)	1
Diabetes	Health behaviors	FAM3C	\	0.98(0.803,1.196)	1.011(1.002,1.021)	0.969(0.794,1.183)	1
Diabetes	Health behaviors	FGF23	0.474	0.983(0.806,1.201)	0.992(0.984,1)	0.991(0.812,1.21)	1
Diabetes	Health behaviors	FGFBP1	0.292	0.97(0.795,1.184)	0.991(0.982,1)	0.979(0.802,1.194)	1
Diabetes	Health behaviors	FOLR1	\	0.968(0.793,1.181)	1.001(0.997,1.004)	0.967(0.792,1.18)	1
Diabetes	Health behaviors	FSTL1	0.217	0.973(0.797,1.188)	0.994(0.988,1)	0.979(0.802,1.195)	1
Diabetes	Health behaviors	GAL	\	0.964(0.79,1.177)	1.006(1,1.012)	0.959(0.785,1.17)	1
Diabetes	Health behaviors	GALNT10	0.253	0.971(0.796,1.186)	0.993(0.984,1.001)	0.979(0.802,1.194)	1
Diabetes	Health behaviors	GAST	0.017	0.968(0.793,1.182)	0.999(0.994,1.005)	0.969(0.794,1.183)	1
Diabetes	Health behaviors	GDF15	0.098	0.982(0.804,1.199)	0.998(0.988,1.009)	0.984(0.806,1.201)	1
Diabetes	Health behaviors	GFRA1	\	0.99(0.811,1.209)	0.964(0.95,0.977)	1.027(0.841,1.255)	2.76233e-05
Diabetes	Health behaviors	GGT1	\	0.97(0.795,1.185)	0.967(0.953,0.982)	1.003(0.822,1.225)	0.00126965
Diabetes	Health behaviors	GPR15L	\	0.963(0.789,1.176)	1.022(1.011,1.033)	0.943(0.772,1.151)	0.0124266
Diabetes	Health behaviors	GPR37	0.193	0.974(0.798,1.189)	0.995(0.987,1.002)	0.979(0.802,1.195)	1
Diabetes	Health behaviors	HAVCR1	0.876	0.981(0.803,1.198)	0.983(0.973,0.994)	0.998(0.817,1.218)	0.273368
Diabetes	Health behaviors	HEPH	\	0.983(0.805,1.201)	1.006(0.995,1.017)	0.977(0.801,1.193)	1
Diabetes	Health behaviors	HNMT	0.868	0.977(0.801,1.193)	0.98(0.969,0.991)	0.997(0.817,1.217)	0.0906889
Diabetes	Health behaviors	HSPB6	\	0.97(0.794,1.184)	1.019(1.006,1.031)	0.952(0.78,1.162)	0.524404
Diabetes	Health behaviors	HYAL1	\	0.972(0.796,1.187)	1.001(0.995,1.008)	0.971(0.795,1.185)	1
Diabetes	Health behaviors	HYOU1	0	0.968(0.793,1.182)	1(0.998,1.002)	0.968(0.793,1.182)	1
Diabetes	Health behaviors	IGFBP1	\	0.955(0.782,1.166)	0.933(0.915,0.952)	1.024(0.839,1.249)	7.68627e-10
Diabetes	Health behaviors	IGFBP2	\	0.943(0.773,1.151)	0.942(0.924,0.959)	1.002(0.821,1.222)	4.80703e-08
Diabetes	Health behaviors	IGFBP4	0.039	0.979(0.802,1.195)	0.999(0.993,1.005)	0.98(0.803,1.196)	1
Diabetes	Health behaviors	IGFBPL1	\	0.987(0.808,1.205)	0.983(0.973,0.993)	1.004(0.822,1.226)	0.164645
Diabetes	Health behaviors	IGSF3	0.477	0.974(0.798,1.19)	0.988(0.975,1)	0.987(0.808,1.204)	1
Diabetes	Health behaviors	IL10RB	0.095	0.967(0.792,1.181)	0.997(0.989,1.005)	0.97(0.795,1.185)	1
Diabetes	Health behaviors	IL17C	\	0.971(0.795,1.185)	1.001(0.997,1.005)	0.97(0.795,1.184)	1
Diabetes	Health behaviors	IL18R1	\	0.962(0.788,1.175)	0.943(0.925,0.962)	1.02(0.836,1.245)	6.84164e-07
Diabetes	Health behaviors	IL1R1	0.012	0.97(0.795,1.184)	1(0.998,1.001)	0.97(0.795,1.185)	1
Diabetes	Health behaviors	IL1RL1	\	0.969(0.794,1.183)	1.012(1.004,1.02)	0.957(0.784,1.169)	0.797921
Diabetes	Health behaviors	ITGA11	\	0.966(0.791,1.179)	0.958(0.936,0.981)	1.008(0.825,1.232)	0.0467984
Diabetes	Health behaviors	ITGAV	\	0.968(0.793,1.181)	0.962(0.938,0.988)	1.006(0.822,1.23)	0.622894
Diabetes	Health behaviors	KLK10	0.179	0.972(0.796,1.187)	0.995(0.989,1)	0.977(0.8,1.193)	1
Diabetes	Health behaviors	KLK8	\	0.97(0.795,1.184)	1.008(1.001,1.015)	0.963(0.789,1.175)	1
Diabetes	Health behaviors	KRT18	\	0.986(0.808,1.204)	0.951(0.936,0.967)	1.037(0.849,1.266)	2.12396e-07
Diabetes	Health behaviors	KRT19	\	0.972(0.796,1.186)	1.002(0.998,1.006)	0.97(0.794,1.183)	1
Diabetes	Health behaviors	LAMA4	\	0.969(0.794,1.183)	1.003(0.998,1.008)	0.967(0.792,1.18)	1
Diabetes	Health behaviors	LAMP3	\	0.977(0.8,1.192)	1.005(0.999,1.011)	0.972(0.796,1.186)	1
Diabetes	Health behaviors	LGALS3BP	0.495	0.97(0.794,1.184)	0.985(0.977,0.993)	0.985(0.807,1.202)	0.0464271
Diabetes	Health behaviors	LILRA5	\	0.97(0.794,1.184)	1.011(1.001,1.021)	0.959(0.786,1.171)	1
Diabetes	Health behaviors	LILRB4	0.131	0.971(0.795,1.185)	0.996(0.99,1.002)	0.975(0.798,1.19)	1
Diabetes	Health behaviors	MAD1L1	0.524	0.973(0.797,1.188)	0.986(0.978,0.994)	0.987(0.809,1.205)	0.0527309
Diabetes	Health behaviors	MFGE8	0.314	0.972(0.796,1.186)	0.991(0.979,1.003)	0.981(0.804,1.197)	1
Diabetes	Health behaviors	MLN	\	0.969(0.794,1.183)	1.003(0.998,1.009)	0.966(0.791,1.179)	1
Diabetes	Health behaviors	MME	0.244	0.976(0.799,1.191)	0.994(0.982,1.007)	0.982(0.804,1.198)	1
Diabetes	Health behaviors	MMP7	\	0.979(0.802,1.195)	0.971(0.958,0.984)	1.008(0.826,1.231)	0.00213436
Diabetes	Health behaviors	MPO	0.5	0.971(0.796,1.186)	0.985(0.977,0.994)	0.986(0.807,1.203)	0.170516
Diabetes	Health behaviors	NBL1	0.338	0.973(0.797,1.188)	0.991(0.984,0.998)	0.982(0.805,1.199)	1
Diabetes	Health behaviors	OSMR	\	0.969(0.794,1.183)	1.007(1.001,1.014)	0.962(0.788,1.175)	1
Diabetes	Health behaviors	PDZK1	0.745	0.97(0.794,1.184)	0.977(0.966,0.989)	0.992(0.813,1.211)	0.0139295
Diabetes	Health behaviors	PKD2	0.116	0.968(0.793,1.182)	0.996(0.991,1.002)	0.972(0.796,1.187)	1
Diabetes	Health behaviors	PLAT	\	0.975(0.799,1.19)	0.949(0.934,0.965)	1.027(0.841,1.254)	4.91424e-08
Diabetes	Health behaviors	PTGDS	\	0.977(0.8,1.193)	0.973(0.961,0.986)	1.004(0.822,1.226)	0.00475236
Death	Health behaviors	CXCL13	0.162	0.869(0.758,0.995)	0.976(0.968,0.984)	0.89(0.777,1.019)	8.79934e-07
Diabetes	Health behaviors	QPCT	0.296	0.975(0.798,1.19)	0.992(0.985,0.999)	0.982(0.804,1.199)	1
Diabetes	Health behaviors	RARRES2	\	0.97(0.795,1.185)	0.968(0.955,0.98)	1.003(0.821,1.224)	0.000108554
Diabetes	Health behaviors	RBP2	\	0.975(0.799,1.191)	1.011(1.003,1.019)	0.965(0.79,1.178)	1
Diabetes	Health behaviors	REG1A	0.022	0.969(0.794,1.183)	0.999(0.997,1.001)	0.97(0.794,1.184)	1
Diabetes	Health behaviors	REG4	\	0.972(0.796,1.186)	1.008(1.001,1.014)	0.964(0.79,1.177)	1
Diabetes	Health behaviors	REN	0.22	0.97(0.794,1.184)	0.993(0.985,1.001)	0.976(0.8,1.192)	1
Diabetes	Health behaviors	RNASE1	0.473	0.975(0.799,1.191)	0.988(0.981,0.996)	0.987(0.808,1.205)	0.350155
Diabetes	Health behaviors	SCRG1	\	0.969(0.794,1.183)	1.003(0.998,1.007)	0.966(0.791,1.179)	1
Death	Health behaviors	PTN	0.14	0.874(0.764,1.001)	0.98(0.972,0.989)	0.892(0.779,1.022)	0.000933033
Diabetes	Health behaviors	SEL1L	0.442	0.973(0.797,1.188)	0.988(0.981,0.995)	0.985(0.807,1.203)	0.0917724
Diabetes	Health behaviors	SEMA3F	0.507	0.973(0.797,1.188)	0.986(0.977,0.996)	0.987(0.808,1.204)	0.645694
Diabetes	Health behaviors	SERPING1	\	0.969(0.794,1.182)	1.002(0.998,1.005)	0.967(0.792,1.18)	1
Diabetes	Health behaviors	SFRP1	0.473	0.97(0.795,1.184)	0.986(0.976,0.995)	0.984(0.806,1.202)	0.502198
Diabetes	Health behaviors	SIGLEC1	0.126	0.969(0.793,1.183)	0.996(0.987,1.005)	0.973(0.797,1.187)	1
Diabetes	Health behaviors	SIGLEC7	\	0.98(0.803,1.197)	1.024(1.009,1.039)	0.958(0.785,1.169)	0.287602
Diabetes	Health behaviors	SLAMF8	0.383	0.973(0.797,1.188)	0.989(0.981,0.998)	0.983(0.805,1.201)	1
Diabetes	Health behaviors	SLITRK1	\	0.969(0.794,1.182)	1.006(0.999,1.013)	0.963(0.789,1.175)	1
Diabetes	Health behaviors	SMNDC1	0.212	0.97(0.794,1.184)	0.993(0.988,0.999)	0.976(0.8,1.192)	1
Diabetes	Health behaviors	SMOC2	\	0.979(0.802,1.195)	1.014(1.006,1.023)	0.965(0.791,1.178)	0.194197
Diabetes	Health behaviors	SNCG	0.254	0.967(0.792,1.181)	0.991(0.984,0.999)	0.976(0.799,1.191)	1
Diabetes	Health behaviors	SOD2	\	0.969(0.794,1.183)	1.016(1.007,1.025)	0.954(0.781,1.165)	0.0673007
Diabetes	Health behaviors	SPINK4	\	0.97(0.794,1.184)	1.005(1,1.01)	0.965(0.79,1.178)	1
Diabetes	Health behaviors	SPINT1	\	0.978(0.801,1.194)	1.001(0.993,1.008)	0.978(0.801,1.193)	1
Diabetes	Health behaviors	SPON1	0.174	0.975(0.798,1.19)	0.995(0.989,1.002)	0.979(0.802,1.195)	1
Diabetes	Health behaviors	SPON2	\	0.993(0.813,1.213)	1.005(0.994,1.017)	0.988(0.809,1.206)	1
Diabetes	Health behaviors	STC1	0.378	0.969(0.794,1.184)	0.988(0.978,0.998)	0.981(0.804,1.197)	1
Diabetes	Health behaviors	STC2	\	0.978(0.801,1.194)	1.01(1.002,1.017)	0.968(0.793,1.182)	1
Diabetes	Health behaviors	SUSD2	\	0.968(0.793,1.182)	1(0.992,1.008)	0.968(0.793,1.182)	1
Diabetes	Health behaviors	TAFA5	0.303	0.973(0.797,1.187)	0.992(0.984,0.999)	0.981(0.803,1.198)	1
Diabetes	Health behaviors	TFF1	\	0.971(0.795,1.185)	1.013(1.005,1.021)	0.958(0.785,1.169)	0.209549
Diabetes	Health behaviors	TGFBR2	0.287	0.972(0.796,1.187)	0.992(0.984,1)	0.98(0.803,1.197)	1
Diabetes	Health behaviors	THBD	\	0.971(0.796,1.186)	1.007(1,1.013)	0.965(0.791,1.178)	1
Diabetes	Health behaviors	THBS2	\	0.998(0.817,1.219)	1.002(0.991,1.014)	0.996(0.816,1.216)	1
Diabetes	Health behaviors	THY1	0.587	0.973(0.797,1.188)	0.984(0.974,0.993)	0.989(0.81,1.207)	0.150568
Diabetes	Health behaviors	TIMP1	0.41	0.979(0.802,1.196)	0.991(0.983,1)	0.988(0.809,1.206)	1
Diabetes	Health behaviors	TNFRSF10C	0.142	0.969(0.794,1.183)	0.995(0.989,1.002)	0.973(0.797,1.188)	1
Diabetes	Health behaviors	TNFRSF11A	\	0.985(0.807,1.203)	0.98(0.969,0.99)	1.006(0.824,1.228)	0.0288092
Diabetes	Health behaviors	TNFRSF12A	\	0.984(0.806,1.202)	1.033(1.02,1.046)	0.953(0.781,1.164)	8.51845e-05
Diabetes	Health behaviors	TNFRSF6B	0.992	0.985(0.806,1.202)	0.985(0.976,0.994)	1(0.819,1.221)	0.148988
Diabetes	Health behaviors	TNFSF13B	0.364	0.974(0.798,1.189)	0.99(0.983,0.997)	0.983(0.806,1.201)	1
Diabetes	Health behaviors	TNR	\	0.967(0.792,1.181)	1.001(0.998,1.004)	0.966(0.791,1.179)	1
Diabetes	Health behaviors	TPP1	0.152	0.962(0.788,1.174)	0.994(0.986,1.002)	0.967(0.793,1.181)	1
Diabetes	Health behaviors	TREM2	\	0.979(0.801,1.196)	1.014(1.003,1.026)	0.965(0.79,1.178)	1
Diabetes	Health behaviors	TXNDC15	0.007	0.968(0.793,1.182)	1(0.998,1.001)	0.968(0.793,1.182)	1
Diabetes	Health behaviors	TYRP1	\	0.968(0.793,1.181)	1.007(1.001,1.013)	0.961(0.787,1.173)	1
Diabetes	Health behaviors	ULBP2	\	0.972(0.796,1.187)	1.006(1,1.013)	0.966(0.791,1.179)	1
Diabetes	Health behaviors	VSIG2	0.384	0.977(0.8,1.192)	0.991(0.984,0.998)	0.986(0.807,1.203)	1
Heart disease	Health behaviors	ACP5	\	1.029(0.931,1.139)	0.997(0.993,1.002)	1.032(0.933,1.142)	1
Heart disease	Health behaviors	ACVRL1	0.19	1.032(0.933,1.142)	1.006(1.001,1.011)	1.026(0.928,1.135)	1
Heart disease	Health behaviors	ADA2	\	1.032(0.933,1.141)	0.995(0.991,0.999)	1.037(0.938,1.147)	1
Heart disease	Health behaviors	ADAM9	0.066	1.03(0.931,1.139)	1.002(0.999,1.004)	1.028(0.93,1.137)	1
Heart disease	Health behaviors	ADAMTS13	0.131	1.029(0.93,1.138)	1.004(1,1.007)	1.025(0.927,1.134)	1
Heart disease	Health behaviors	ADAMTSL2	\	1.034(0.935,1.144)	0.998(0.994,1.002)	1.037(0.937,1.146)	1
Heart disease	Health behaviors	ADGRD1	0.101	1.029(0.931,1.138)	1.003(1,1.006)	1.026(0.928,1.135)	1
Heart disease	Health behaviors	ADM	\	1.034(0.934,1.144)	0.98(0.972,0.988)	1.055(0.953,1.167)	0.000254453
Heart disease	Health behaviors	AGRN	\	1.035(0.936,1.145)	0.99(0.984,0.995)	1.046(0.946,1.157)	0.0403511
Heart disease	Health behaviors	ALCAM	0	1.029(0.931,1.138)	1(0.998,1.002)	1.029(0.931,1.138)	1
Heart disease	Health behaviors	ALPP	0.173	1.032(0.933,1.141)	1.005(1.001,1.009)	1.026(0.928,1.135)	1
Heart disease	Health behaviors	AMBP	0.049	1.03(0.931,1.14)	1.001(0.996,1.007)	1.029(0.93,1.138)	1
Heart disease	Health behaviors	ANGPTL1	0.001	1.029(0.931,1.139)	1(0.999,1.001)	1.029(0.931,1.138)	1
Heart disease	Health behaviors	ANGPTL7	\	1.03(0.931,1.139)	0.999(0.997,1.001)	1.031(0.933,1.141)	1
Heart disease	Health behaviors	B3GNT7	0.106	1.031(0.932,1.14)	1.003(0.999,1.007)	1.027(0.929,1.136)	1
Heart disease	Health behaviors	BCAN	0.152	1.033(0.934,1.142)	1.005(1,1.01)	1.028(0.929,1.137)	1
Heart disease	Health behaviors	BMPER	\	1.032(0.934,1.142)	0.994(0.99,0.999)	1.038(0.939,1.148)	1
Heart disease	Health behaviors	BTN3A2	\	1.03(0.932,1.14)	0.999(0.997,1.002)	1.031(0.932,1.141)	1
Heart disease	Health behaviors	C2	\	1.029(0.93,1.138)	0.999(0.996,1.002)	1.031(0.932,1.14)	1
Heart disease	Health behaviors	CA14	\	1.027(0.928,1.136)	0.987(0.98,0.994)	1.04(0.94,1.15)	0.069332
Heart disease	Health behaviors	CA6	\	1.027(0.929,1.136)	0.987(0.979,0.994)	1.041(0.941,1.152)	0.0423708
Heart disease	Health behaviors	CANT1	0.074	1.029(0.931,1.138)	1.002(1,1.005)	1.027(0.929,1.136)	1
Heart disease	Health behaviors	CAPG	\	1.03(0.931,1.139)	0.998(0.995,1.001)	1.032(0.933,1.141)	1
Heart disease	Health behaviors	CCDC80	\	1.031(0.932,1.14)	0.995(0.991,0.999)	1.036(0.937,1.146)	1
Heart disease	Health behaviors	CCL11	\	1.032(0.933,1.141)	0.991(0.986,0.997)	1.041(0.941,1.151)	0.443237
Heart disease	Health behaviors	CCL16	0.051	1.031(0.932,1.14)	1.002(0.997,1.006)	1.029(0.931,1.139)	1
Heart disease	Health behaviors	CCL20	\	1.03(0.931,1.139)	0.995(0.991,0.999)	1.035(0.936,1.145)	1
Heart disease	Health behaviors	CCL3	0.028	1.028(0.93,1.137)	1.001(0.999,1.003)	1.027(0.929,1.136)	1
Heart disease	Health behaviors	CD27	\	1.032(0.933,1.141)	1(0.995,1.005)	1.032(0.933,1.142)	1
Heart disease	Health behaviors	CD300C	\	1.03(0.931,1.139)	0.998(0.995,1)	1.032(0.933,1.142)	1
Heart disease	Health behaviors	CD38	\	1.031(0.932,1.141)	0.988(0.981,0.995)	1.044(0.944,1.155)	0.109918
Heart disease	Health behaviors	CD59	0.113	1.031(0.932,1.141)	1.003(1,1.007)	1.028(0.929,1.137)	1
Heart disease	Health behaviors	CD79B	0.033	1.032(0.933,1.142)	1.001(0.998,1.004)	1.031(0.932,1.141)	1
Heart disease	Health behaviors	CD93	0.072	1.03(0.931,1.139)	1.002(0.996,1.008)	1.028(0.929,1.137)	1
Heart disease	Health behaviors	CDCP1	0.328	1.03(0.932,1.14)	1.01(1.004,1.015)	1.02(0.923,1.129)	0.082165
Heart disease	Health behaviors	CEACAM5	0.371	1.033(0.934,1.142)	1.012(1.006,1.018)	1.021(0.923,1.129)	0.0177911
Heart disease	Health behaviors	CEACAM6	0.156	1.033(0.934,1.142)	1.005(1.001,1.008)	1.028(0.929,1.137)	0.883999
Heart disease	Health behaviors	CGREF1	0.06	1.03(0.931,1.139)	1.002(0.999,1.004)	1.028(0.929,1.137)	1
Heart disease	Health behaviors	CHI3L1	0.156	1.032(0.933,1.141)	1.005(1,1.01)	1.027(0.928,1.135)	1
Heart disease	Health behaviors	CKB	0.22	1.032(0.933,1.142)	1.007(1.001,1.013)	1.025(0.927,1.134)	1
Heart disease	Health behaviors	CLMP	\	1.03(0.931,1.139)	0.99(0.983,0.996)	1.041(0.941,1.151)	0.41454
Heart disease	Health behaviors	CLSTN2	0.017	1.031(0.932,1.14)	1.001(0.998,1.003)	1.03(0.931,1.139)	1
Heart disease	Health behaviors	CPXM2	\	1.031(0.932,1.14)	0.997(0.994,1.001)	1.033(0.934,1.143)	1
Heart disease	Health behaviors	CRELD2	0.038	1.03(0.931,1.139)	1.001(0.999,1.003)	1.029(0.93,1.138)	1
Heart disease	Health behaviors	CTSD	\	1.033(0.934,1.142)	0.998(0.995,1.002)	1.034(0.935,1.144)	1
Heart disease	Health behaviors	CTSH	\	1.031(0.932,1.14)	0.999(0.998,1.001)	1.031(0.932,1.141)	1
Heart disease	Health behaviors	CX3CL1	0.034	1.03(0.931,1.139)	1.001(0.999,1.003)	1.029(0.93,1.138)	1
Heart disease	Health behaviors	CXCL13	\	1.029(0.931,1.139)	0.992(0.986,0.997)	1.038(0.939,1.148)	0.600542
Heart disease	Health behaviors	CXCL17	0.048	1.033(0.934,1.143)	1.002(0.996,1.007)	1.032(0.933,1.141)	1
Heart disease	Health behaviors	DDAH1	\	1.031(0.932,1.14)	0.995(0.991,0.999)	1.036(0.937,1.146)	1
Heart disease	Health behaviors	EDA2R	0.386	1.039(0.939,1.15)	1.015(1.007,1.022)	1.024(0.926,1.133)	0.0132119
Heart disease	Health behaviors	EDIL3	\	1.028(0.929,1.137)	1(0.997,1.002)	1.028(0.929,1.137)	1
Heart disease	Health behaviors	ELOA	\	1.032(0.933,1.141)	0.996(0.993,1)	1.036(0.936,1.145)	1
Heart disease	Health behaviors	ENAH	0.07	1.031(0.932,1.14)	1.002(1,1.005)	1.029(0.93,1.138)	1
Heart disease	Health behaviors	ENG	0.07	1.03(0.931,1.139)	1.002(0.996,1.009)	1.028(0.929,1.137)	1
Heart disease	Health behaviors	EPHA2	0.025	1.032(0.933,1.142)	1.001(0.997,1.005)	1.031(0.933,1.141)	1
Heart disease	Health behaviors	FABP3	0.623	1.03(0.931,1.139)	1.018(1.01,1.026)	1.011(0.914,1.119)	0.000591134
Heart disease	Health behaviors	FABP4	\	1.029(0.93,1.138)	0.993(0.988,0.998)	1.036(0.937,1.146)	1
Heart disease	Health behaviors	FAM3B	0.137	1.031(0.932,1.14)	1.004(1,1.008)	1.027(0.928,1.135)	1
Heart disease	Health behaviors	FAM3C	0.222	1.031(0.932,1.141)	1.007(1.002,1.011)	1.024(0.926,1.133)	0.665105
Heart disease	Health behaviors	FGF23	\	1.033(0.934,1.143)	0.997(0.992,1.001)	1.036(0.937,1.146)	1
Heart disease	Health behaviors	FGFBP1	\	1.032(0.933,1.141)	0.998(0.995,1.001)	1.034(0.935,1.144)	1
Heart disease	Health behaviors	FOLR1	\	1.03(0.931,1.139)	0.998(0.996,1.001)	1.032(0.933,1.142)	1
Heart disease	Health behaviors	FSTL1	\	1.032(0.933,1.141)	0.997(0.994,1)	1.035(0.936,1.145)	1
Heart disease	Health behaviors	GAL	0.142	1.029(0.93,1.138)	1.004(1,1.008)	1.025(0.927,1.134)	1
Heart disease	Health behaviors	GALNT10	\	1.03(0.931,1.14)	0.997(0.993,1)	1.034(0.935,1.143)	1
Heart disease	Health behaviors	GAST	0.015	1.03(0.931,1.139)	1(0.997,1.003)	1.029(0.93,1.138)	1
Heart disease	Health behaviors	GDF15	\	1.036(0.936,1.146)	1(0.992,1.007)	1.036(0.937,1.146)	1
Heart disease	Health behaviors	GFRA1	\	1.033(0.934,1.142)	0.986(0.98,0.992)	1.048(0.947,1.159)	0.00316845
Heart disease	Health behaviors	GGT1	\	1.029(0.931,1.139)	0.994(0.989,0.998)	1.036(0.937,1.146)	0.763897
Heart disease	Health behaviors	GPR15L	0.188	1.029(0.931,1.138)	1.005(1,1.01)	1.024(0.926,1.132)	1
Heart disease	Health behaviors	GPR37	\	1.031(0.932,1.14)	0.998(0.994,1.002)	1.033(0.934,1.142)	1
Heart disease	Health behaviors	HAVCR1	\	1.027(0.929,1.136)	0.988(0.981,0.995)	1.039(0.94,1.15)	0.209377
Heart disease	Health behaviors	HEPH	0.051	1.032(0.933,1.142)	1.002(0.999,1.004)	1.031(0.932,1.14)	1
Heart disease	Health behaviors	HNMT	\	1.03(0.931,1.139)	0.997(0.993,1)	1.033(0.934,1.143)	1
Heart disease	Health behaviors	HSPB6	0.621	1.029(0.93,1.138)	1.018(1.01,1.025)	1.011(0.914,1.118)	0.0015334
Heart disease	Health behaviors	HYAL1	0.042	1.03(0.932,1.14)	1.001(0.998,1.004)	1.029(0.93,1.138)	1
Heart disease	Health behaviors	HYOU1	0.045	1.03(0.931,1.139)	1.001(0.999,1.003)	1.028(0.93,1.137)	1
Heart disease	Health behaviors	IGFBP1	0.213	1.03(0.931,1.139)	1.006(0.998,1.014)	1.024(0.925,1.133)	1
Heart disease	Health behaviors	IGFBP2	0.269	1.033(0.934,1.142)	1.009(1.002,1.015)	1.024(0.926,1.133)	1
Heart disease	Health behaviors	IGFBP4	0.096	1.035(0.936,1.145)	1.003(0.996,1.01)	1.032(0.933,1.141)	1
Heart disease	Health behaviors	IGFBPL1	\	1.031(0.933,1.141)	0.995(0.991,0.999)	1.037(0.937,1.147)	1
Heart disease	Health behaviors	IGSF3	\	1.031(0.932,1.14)	0.998(0.995,1)	1.033(0.934,1.143)	1
Heart disease	Health behaviors	IL10RB	0.005	1.032(0.933,1.142)	1(0.997,1.003)	1.032(0.933,1.142)	1
Heart disease	Health behaviors	IL17C	0.037	1.029(0.931,1.139)	1.001(0.999,1.004)	1.028(0.93,1.137)	1
Heart disease	Health behaviors	IL18R1	\	1.027(0.929,1.136)	0.99(0.985,0.996)	1.037(0.938,1.147)	0.187633
Heart disease	Health behaviors	IL1R1	\	1.03(0.932,1.14)	1(0.998,1.002)	1.03(0.932,1.14)	1
Heart disease	Health behaviors	IL1RL1	0.217	1.031(0.932,1.141)	1.007(1.002,1.011)	1.025(0.926,1.133)	0.707378
Heart disease	Health behaviors	ITGA11	\	1.027(0.929,1.136)	0.965(0.953,0.978)	1.064(0.962,1.178)	2.6845e-05
Heart disease	Health behaviors	ITGAV	\	1.029(0.93,1.138)	0.979(0.966,0.993)	1.051(0.949,1.163)	0.583903
Heart disease	Health behaviors	KLK10	\	1.03(0.932,1.14)	0.998(0.995,1)	1.033(0.934,1.142)	1
Heart disease	Health behaviors	KLK8	0.151	1.029(0.931,1.138)	1.004(1,1.008)	1.025(0.927,1.134)	1
Heart disease	Health behaviors	KRT18	\	1.03(0.931,1.139)	0.997(0.992,1.002)	1.033(0.934,1.142)	1
Heart disease	Health behaviors	KRT19	0.084	1.031(0.932,1.14)	1.003(0.999,1.006)	1.028(0.93,1.137)	1
Heart disease	Health behaviors	LAMA4	0.193	1.032(0.933,1.141)	1.006(1.002,1.01)	1.025(0.927,1.134)	1
Heart disease	Health behaviors	LAMP3	0.168	1.036(0.937,1.146)	1.006(1.001,1.011)	1.03(0.931,1.139)	1
Heart disease	Health behaviors	LGALS3BP	\	1.029(0.93,1.138)	0.996(0.993,1)	1.033(0.934,1.142)	1
Heart disease	Health behaviors	LILRA5	0.17	1.03(0.932,1.14)	1.005(1.001,1.009)	1.025(0.927,1.134)	1
Heart disease	Health behaviors	LILRB4	\	1.029(0.93,1.138)	0.999(0.995,1.002)	1.03(0.932,1.14)	1
Heart disease	Health behaviors	MAD1L1	\	1.031(0.932,1.14)	0.994(0.99,0.998)	1.037(0.937,1.147)	0.74348
Heart disease	Health behaviors	MFGE8	\	1.032(0.933,1.141)	0.997(0.993,1.001)	1.035(0.936,1.144)	1
Heart disease	Health behaviors	MLN	0.047	1.03(0.931,1.139)	1.001(0.999,1.004)	1.029(0.93,1.138)	1
Heart disease	Health behaviors	MME	\	1.03(0.931,1.139)	0.999(0.997,1.001)	1.031(0.932,1.14)	1
Heart disease	Health behaviors	MMP7	\	1.031(0.933,1.141)	0.988(0.982,0.994)	1.044(0.944,1.155)	0.0211082
Heart disease	Health behaviors	MPO	\	1.03(0.931,1.139)	0.996(0.992,1)	1.034(0.935,1.144)	1
Heart disease	Health behaviors	NBL1	\	1.031(0.932,1.141)	0.995(0.991,0.999)	1.036(0.937,1.146)	1
Heart disease	Health behaviors	OSMR	0.096	1.03(0.931,1.139)	1.003(0.999,1.006)	1.027(0.929,1.136)	1
Heart disease	Health behaviors	PDZK1	\	1.029(0.931,1.138)	0.998(0.995,1.001)	1.031(0.932,1.141)	1
Heart disease	Health behaviors	PKD2	\	1.03(0.931,1.139)	0.998(0.996,1.001)	1.032(0.933,1.141)	1
Heart disease	Health behaviors	PLAT	\	1.03(0.931,1.139)	0.992(0.985,0.998)	1.038(0.939,1.148)	1
Heart disease	Health behaviors	PTGDS	\	1.031(0.933,1.141)	0.989(0.982,0.995)	1.043(0.943,1.154)	0.125747
Heart disease	Health behaviors	PTN	\	1.031(0.932,1.14)	0.993(0.988,0.999)	1.038(0.938,1.148)	1
Heart disease	Health behaviors	QPCT	\	1.031(0.932,1.14)	0.998(0.996,1.001)	1.033(0.934,1.143)	1
Heart disease	Health behaviors	RARRES2	\	1.03(0.931,1.139)	0.988(0.983,0.994)	1.042(0.942,1.152)	0.0128224
Heart disease	Health behaviors	RBP2	0.389	1.03(0.931,1.139)	1.011(1.005,1.017)	1.018(0.92,1.126)	0.0235202
Heart disease	Health behaviors	REG1A	\	1.031(0.932,1.14)	0.999(0.995,1.003)	1.032(0.933,1.141)	1
Heart disease	Health behaviors	REG4	0.253	1.032(0.933,1.142)	1.008(1.003,1.013)	1.024(0.926,1.133)	0.404986
Heart disease	Health behaviors	REN	\	1.029(0.93,1.138)	0.998(0.994,1.003)	1.03(0.932,1.14)	1
Heart disease	Health behaviors	RNASE1	\	1.033(0.934,1.143)	0.992(0.987,0.997)	1.042(0.942,1.152)	0.198743
Heart disease	Health behaviors	SCRG1	0.093	1.03(0.931,1.139)	1.003(0.999,1.006)	1.027(0.928,1.136)	1
Heart disease	Health behaviors	SDC1	\	1.03(0.932,1.14)	0.996(0.992,1)	1.035(0.936,1.145)	1
Heart disease	Health behaviors	SEL1L	\	1.031(0.932,1.141)	0.993(0.989,0.997)	1.039(0.939,1.149)	0.133039
Heart disease	Health behaviors	SEMA3F	\	1.029(0.931,1.139)	0.997(0.994,1)	1.033(0.934,1.142)	1
Heart disease	Health behaviors	SERPING1	0.064	1.029(0.931,1.138)	1.002(0.999,1.004)	1.027(0.929,1.136)	1
Heart disease	Health behaviors	SFRP1	\	1.029(0.931,1.139)	0.99(0.985,0.995)	1.04(0.94,1.15)	0.0569209
Heart disease	Health behaviors	SIGLEC1	\	1.029(0.93,1.138)	0.999(0.997,1.002)	1.03(0.931,1.139)	1
Heart disease	Health behaviors	SIGLEC7	0.162	1.03(0.931,1.139)	1.005(1.001,1.009)	1.025(0.927,1.134)	1
Heart disease	Health behaviors	SLAMF8	\	1.03(0.931,1.139)	0.996(0.992,1)	1.034(0.935,1.144)	1
Heart disease	Health behaviors	SLITRK1	0.218	1.033(0.934,1.142)	1.007(1.002,1.012)	1.025(0.927,1.134)	0.570914
Heart disease	Health behaviors	SMNDC1	\	1.03(0.931,1.139)	0.997(0.994,1)	1.033(0.934,1.143)	1
Heart disease	Health behaviors	SMOC2	0.272	1.033(0.934,1.142)	1.009(1.004,1.014)	1.024(0.926,1.132)	0.146842
Heart disease	Health behaviors	SNCG	\	1.029(0.93,1.138)	0.997(0.993,1.001)	1.032(0.933,1.142)	1
Heart disease	Health behaviors	SOD2	0.115	1.03(0.931,1.139)	1.003(1,1.007)	1.026(0.928,1.135)	1
Heart disease	Health behaviors	SPINK4	0.197	1.029(0.93,1.138)	1.006(1.001,1.01)	1.023(0.925,1.131)	1
Heart disease	Health behaviors	SPINT1	0.028	1.031(0.932,1.14)	1.001(0.999,1.003)	1.03(0.932,1.139)	1
Heart disease	Health behaviors	SPON1	\	1.031(0.932,1.141)	0.998(0.994,1.001)	1.034(0.934,1.143)	1
Heart disease	Health behaviors	SPON2	0.106	1.035(0.935,1.145)	1.004(0.999,1.008)	1.031(0.932,1.14)	1
Heart disease	Health behaviors	STC1	\	1.029(0.93,1.138)	0.998(0.996,1.001)	1.031(0.932,1.14)	1
Heart disease	Health behaviors	STC2	0.086	1.03(0.931,1.139)	1.003(0.999,1.006)	1.028(0.929,1.136)	1
Heart disease	Health behaviors	SUSD2	0.26	1.031(0.932,1.14)	1.008(1.003,1.013)	1.023(0.925,1.131)	0.562465
Heart disease	Health behaviors	TAFA5	\	1.03(0.931,1.139)	0.995(0.991,0.999)	1.035(0.936,1.145)	1
Heart disease	Health behaviors	TFF1	0.334	1.03(0.931,1.139)	1.01(1.005,1.015)	1.02(0.922,1.128)	0.0380763
Heart disease	Health behaviors	TGFBR2	\	1.031(0.933,1.141)	0.992(0.987,0.997)	1.04(0.94,1.15)	0.198335
Heart disease	Health behaviors	THBD	\	1.029(0.93,1.138)	0.998(0.995,1.002)	1.031(0.932,1.14)	1
Heart disease	Health behaviors	THBS2	0.046	1.035(0.936,1.145)	1.002(0.998,1.006)	1.034(0.935,1.143)	1
Heart disease	Health behaviors	THY1	\	1.03(0.931,1.139)	0.997(0.992,1.001)	1.033(0.934,1.143)	1
Heart disease	Health behaviors	TIMP1	\	1.036(0.936,1.146)	0.996(0.991,1.001)	1.04(0.94,1.15)	1
Heart disease	Health behaviors	TNFRSF10C	\	1.03(0.931,1.139)	0.996(0.993,1)	1.034(0.935,1.144)	1
Heart disease	Health behaviors	TNFRSF11A	\	1.032(0.933,1.141)	0.993(0.989,0.998)	1.039(0.939,1.149)	0.505333
Heart disease	Health behaviors	TNFRSF12A	0.733	1.032(0.933,1.142)	1.023(1.015,1.032)	1.009(0.912,1.116)	8.1853e-06
Heart disease	Health behaviors	TNFRSF6B	\	1.032(0.933,1.142)	0.992(0.986,0.998)	1.041(0.941,1.151)	0.881534
Heart disease	Health behaviors	TNFSF13B	\	1.03(0.931,1.139)	0.997(0.994,1)	1.033(0.934,1.142)	1
Heart disease	Health behaviors	TNR	0.055	1.029(0.93,1.138)	1.002(0.999,1.004)	1.027(0.929,1.136)	1
Heart disease	Health behaviors	TPP1	\	1.028(0.93,1.138)	0.997(0.992,1.001)	1.032(0.933,1.141)	1
Heart disease	Health behaviors	TREM2	0.238	1.03(0.932,1.14)	1.007(1.002,1.012)	1.023(0.925,1.132)	1
Heart disease	Health behaviors	TXNDC15	\	1.03(0.931,1.139)	0.999(0.998,1.001)	1.03(0.932,1.139)	1
Heart disease	Health behaviors	TYRP1	0.057	1.029(0.931,1.138)	1.002(0.999,1.004)	1.028(0.929,1.136)	1
Heart disease	Health behaviors	ULBP2	0.175	1.031(0.932,1.14)	1.005(1.001,1.01)	1.025(0.927,1.134)	1
Heart disease	Health behaviors	VSIG2	\	1.033(0.934,1.143)	0.996(0.992,1)	1.038(0.938,1.148)	1
Renal disease	Health behaviors	ACP5	0.055	0.809(0.698,0.937)	0.987(0.98,0.994)	0.819(0.707,0.95)	0.0534532
Renal disease	Health behaviors	ACVRL1	\	0.807(0.695,0.936)	1.017(0.997,1.037)	0.794(0.685,0.92)	1
Renal disease	Health behaviors	ADA2	0.066	0.813(0.701,0.942)	0.985(0.977,0.993)	0.825(0.712,0.956)	0.0680113
Renal disease	Health behaviors	ADAM9	\	0.806(0.695,0.934)	1.012(1.001,1.023)	0.796(0.687,0.923)	1
Renal disease	Health behaviors	ADAMTS13	\	0.805(0.695,0.933)	1.006(1.001,1.011)	0.8(0.69,0.928)	1
Renal disease	Health behaviors	ADAMTSL2	0.021	0.814(0.702,0.943)	0.995(0.989,1.001)	0.817(0.705,0.947)	1
Renal disease	Health behaviors	ADGRD1	\	0.806(0.696,0.934)	1.006(1.001,1.011)	0.801(0.691,0.929)	1
Renal disease	Health behaviors	ADM	0.338	0.824(0.71,0.956)	0.933(0.912,0.953)	0.883(0.762,1.024)	9.33037e-08
Renal disease	Health behaviors	AGRN	0.225	0.836(0.72,0.969)	0.958(0.942,0.973)	0.873(0.753,1.012)	1.99543e-05
Renal disease	Health behaviors	ALCAM	\	0.81(0.699,0.939)	1.008(0.999,1.017)	0.804(0.694,0.931)	1
Renal disease	Health behaviors	ALPP	\	0.81(0.699,0.939)	1.008(1.002,1.014)	0.804(0.694,0.932)	1
Renal disease	Health behaviors	AMBP	\	0.82(0.707,0.952)	1.003(0.986,1.021)	0.817(0.705,0.947)	1
Renal disease	Health behaviors	ANGPTL1	\	0.804(0.693,0.931)	1(0.993,1.007)	0.803(0.693,0.931)	1
Renal disease	Health behaviors	ANGPTL7	0.034	0.809(0.698,0.938)	0.992(0.985,0.999)	0.816(0.704,0.946)	1
Renal disease	Health behaviors	B3GNT7	\	0.81(0.698,0.938)	1.011(1.004,1.017)	0.801(0.691,0.928)	0.204839
Renal disease	Health behaviors	BCAN	\	0.806(0.696,0.935)	1.001(0.998,1.003)	0.806(0.695,0.934)	1
Renal disease	Health behaviors	BMPER	0.09	0.813(0.702,0.943)	0.98(0.97,0.989)	0.83(0.716,0.962)	0.00666151
Renal disease	Health behaviors	BTN3A2	0.015	0.809(0.698,0.938)	0.996(0.987,1.006)	0.812(0.701,0.941)	1
Renal disease	Health behaviors	C2	0.034	0.805(0.695,0.933)	0.992(0.986,0.998)	0.812(0.701,0.941)	1
Renal disease	Health behaviors	CA14	\	0.809(0.698,0.938)	1.028(1.018,1.039)	0.787(0.679,0.912)	3.01704e-05
Renal disease	Health behaviors	SDC1	0.11	0.816(0.704,0.946)	0.976(0.966,0.986)	0.836(0.721,0.969)	0.000538917
Renal disease	Health behaviors	CANT1	\	0.809(0.698,0.938)	1.012(1,1.024)	0.799(0.69,0.926)	1
Renal disease	Health behaviors	CAPG	0.031	0.811(0.7,0.94)	0.993(0.985,1.001)	0.817(0.705,0.947)	1
Renal disease	Health behaviors	CCDC80	0.141	0.814(0.702,0.944)	0.969(0.957,0.981)	0.84(0.725,0.974)	0.000132963
Renal disease	Health behaviors	CCL11	0.039	0.808(0.697,0.936)	0.991(0.984,0.997)	0.815(0.704,0.945)	0.932374
Renal disease	Health behaviors	CCL16	\	0.815(0.703,0.945)	1.004(0.993,1.015)	0.811(0.7,0.94)	1
Renal disease	Health behaviors	CCL20	0.053	0.809(0.698,0.938)	0.988(0.981,0.994)	0.819(0.707,0.95)	0.0425158
Renal disease	Health behaviors	CCL3	\	0.802(0.692,0.93)	1(0.994,1.006)	0.802(0.692,0.929)	1
Renal disease	Health behaviors	CD27	0.023	0.818(0.705,0.949)	0.995(0.978,1.012)	0.823(0.71,0.953)	1
Renal disease	Health behaviors	CD300C	0.063	0.81(0.699,0.939)	0.985(0.972,0.999)	0.822(0.709,0.953)	1
Renal disease	Health behaviors	CD38	0.358	0.82(0.707,0.951)	0.927(0.91,0.945)	0.884(0.763,1.025)	2.82441e-13
Renal disease	Health behaviors	CD59	\	0.823(0.71,0.955)	1.011(0.996,1.026)	0.815(0.703,0.944)	1
Renal disease	Health behaviors	CD79B	\	0.814(0.702,0.944)	1.004(0.99,1.018)	0.811(0.7,0.939)	1
Renal disease	Health behaviors	CD93	\	0.821(0.708,0.952)	1.05(1.035,1.066)	0.782(0.675,0.906)	5.55504e-09
Renal disease	Health behaviors	CDCP1	\	0.81(0.698,0.938)	1.015(1.007,1.023)	0.798(0.688,0.925)	0.0521634
Renal disease	Health behaviors	CEACAM5	\	0.811(0.699,0.939)	1.014(1.006,1.021)	0.8(0.69,0.927)	0.0326956
Renal disease	Health behaviors	CEACAM6	\	0.809(0.698,0.938)	1.006(1.001,1.011)	0.804(0.694,0.932)	1
Renal disease	Health behaviors	CGREF1	\	0.809(0.698,0.938)	1.016(1.003,1.029)	0.796(0.687,0.923)	1
Renal disease	Health behaviors	CHI3L1	\	0.81(0.698,0.939)	1.009(0.999,1.019)	0.802(0.692,0.93)	1
Renal disease	Health behaviors	CKB	\	0.813(0.701,0.942)	1.025(1.015,1.035)	0.793(0.684,0.92)	0.000189666
Renal disease	Health behaviors	CLMP	0.302	0.785(0.676,0.912)	0.924(0.905,0.942)	0.85(0.733,0.985)	5.64881e-13
Renal disease	Health behaviors	CLSTN2	\	0.807(0.697,0.936)	1.001(0.996,1.006)	0.807(0.696,0.935)	1
Renal disease	Health behaviors	CPXM2	0.079	0.814(0.702,0.944)	0.982(0.974,0.991)	0.829(0.715,0.961)	0.0118637
Renal disease	Health behaviors	CRELD2	\	0.806(0.696,0.935)	1.004(0.998,1.01)	0.803(0.693,0.931)	1
Renal disease	Health behaviors	CTSD	0.012	0.81(0.699,0.939)	0.997(0.992,1.002)	0.813(0.701,0.942)	1
Renal disease	Health behaviors	CTSH	0.005	0.807(0.696,0.935)	0.999(0.996,1.001)	0.808(0.697,0.936)	1
Renal disease	Health behaviors	CX3CL1	\	0.812(0.7,0.942)	1.011(0.999,1.023)	0.803(0.693,0.931)	1
Renal disease	Health behaviors	CA6	0.075	0.804(0.694,0.932)	0.982(0.973,0.992)	0.819(0.707,0.949)	0.0454466
Renal disease	Health behaviors	CXCL17	\	0.814(0.702,0.943)	1.001(0.993,1.009)	0.813(0.701,0.942)	1
Renal disease	Health behaviors	DDAH1	0.051	0.811(0.7,0.94)	0.988(0.981,0.995)	0.821(0.708,0.951)	0.224997
Renal disease	Health behaviors	EDA2R	\	0.847(0.729,0.983)	1.041(1.02,1.063)	0.813(0.701,0.942)	0.0194828
Renal disease	Health behaviors	EDIL3	0.01	0.802(0.692,0.93)	0.997(0.991,1.004)	0.804(0.694,0.932)	1
Renal disease	Health behaviors	ELOA	0.017	0.807(0.696,0.935)	0.996(0.992,1)	0.81(0.699,0.939)	1
Renal disease	Health behaviors	ENAH	\	0.808(0.697,0.936)	1.005(1,1.01)	0.804(0.694,0.932)	1
Renal disease	Health behaviors	ENG	\	0.81(0.699,0.938)	1.017(1.007,1.026)	0.796(0.687,0.923)	0.0903667
Renal disease	Health behaviors	EPHA2	0.009	0.836(0.721,0.97)	0.998(0.982,1.014)	0.838(0.723,0.971)	1
Renal disease	Health behaviors	FABP3	\	0.805(0.695,0.934)	1.045(1.033,1.059)	0.77(0.665,0.893)	3.16334e-10
Renal disease	Health behaviors	FABP4	0.226	0.807(0.695,0.935)	0.949(0.933,0.965)	0.85(0.734,0.985)	1.05973e-07
Renal disease	Health behaviors	FAM3B	\	0.813(0.701,0.943)	1.019(1.005,1.034)	0.798(0.688,0.925)	1
Renal disease	Health behaviors	FAM3C	\	0.81(0.698,0.94)	1.034(1.011,1.057)	0.783(0.676,0.907)	0.517284
Renal disease	Health behaviors	FGF23	0.051	0.814(0.702,0.944)	0.988(0.978,0.998)	0.824(0.711,0.955)	1
Renal disease	Health behaviors	FGFBP1	0.025	0.81(0.699,0.939)	0.994(0.989,1)	0.814(0.703,0.944)	1
Renal disease	Health behaviors	FOLR1	0.064	0.808(0.697,0.937)	0.985(0.972,0.998)	0.82(0.708,0.95)	1
Renal disease	Health behaviors	FSTL1	0.054	0.813(0.702,0.943)	0.988(0.979,0.996)	0.824(0.711,0.954)	0.752281
Renal disease	Health behaviors	GAL	0.006	0.807(0.696,0.935)	0.999(0.996,1.001)	0.808(0.697,0.936)	1
Renal disease	Health behaviors	GALNT10	0.027	0.808(0.697,0.936)	0.994(0.988,1)	0.813(0.701,0.942)	1
Renal disease	Health behaviors	GAST	0	0.807(0.696,0.935)	1(0.995,1.005)	0.807(0.696,0.935)	1
Renal disease	Health behaviors	GDF15	0.04	0.841(0.725,0.976)	0.992(0.976,1.009)	0.847(0.731,0.982)	1
Renal disease	Health behaviors	GFRA1	0.325	0.821(0.708,0.953)	0.934(0.915,0.953)	0.879(0.759,1.019)	1.20346e-08
Renal disease	Health behaviors	GGT1	0.041	0.807(0.696,0.935)	0.99(0.984,0.996)	0.815(0.703,0.944)	0.244186
Renal disease	Health behaviors	GPR15L	\	0.805(0.695,0.933)	1.011(1.004,1.018)	0.797(0.687,0.923)	0.422421
Renal disease	Health behaviors	GPR37	0.046	0.81(0.698,0.939)	0.989(0.974,1.005)	0.818(0.706,0.949)	1
Renal disease	Health behaviors	HAVCR1	0.14	0.816(0.704,0.947)	0.969(0.953,0.986)	0.842(0.726,0.976)	0.0450693
Renal disease	Health behaviors	HEPH	\	0.809(0.698,0.938)	1.002(0.998,1.005)	0.808(0.697,0.937)	1
Renal disease	Health behaviors	HNMT	0.095	0.81(0.699,0.939)	0.978(0.967,0.99)	0.828(0.715,0.96)	0.0545493
Renal disease	Health behaviors	HSPB6	\	0.812(0.7,0.941)	1.067(1.05,1.085)	0.761(0.656,0.882)	4.23661e-13
Renal disease	Health behaviors	HYAL1	\	0.811(0.7,0.94)	1.001(0.994,1.008)	0.81(0.699,0.939)	1
Renal disease	Health behaviors	HYOU1	\	0.813(0.701,0.942)	1.013(1.001,1.025)	0.802(0.692,0.93)	1
Renal disease	Health behaviors	IGFBP1	\	0.812(0.7,0.941)	1.03(1.019,1.042)	0.788(0.68,0.913)	4.24006e-05
Renal disease	Health behaviors	IGFBP2	\	0.815(0.703,0.946)	1.037(1.025,1.05)	0.786(0.678,0.911)	8.65915e-07
Renal disease	Health behaviors	IGFBP4	\	0.835(0.719,0.969)	1(0.978,1.023)	0.835(0.72,0.967)	1
Renal disease	Health behaviors	IGFBPL1	0.1	0.822(0.709,0.953)	0.979(0.967,0.99)	0.84(0.724,0.973)	0.0428461
Renal disease	Health behaviors	IGSF3	0.032	0.81(0.699,0.939)	0.993(0.987,0.999)	0.816(0.704,0.946)	1
Renal disease	Health behaviors	IL10RB	0.002	0.776(0.668,0.902)	0.999(0.988,1.011)	0.777(0.669,0.902)	1
Renal disease	Health behaviors	IL17C	\	0.807(0.696,0.935)	1.001(0.995,1.008)	0.806(0.695,0.934)	1
Renal disease	Health behaviors	IL18R1	0.082	0.804(0.693,0.931)	0.98(0.972,0.989)	0.82(0.707,0.95)	0.00149071
Renal disease	Health behaviors	IL1R1	0.013	0.815(0.703,0.945)	0.997(0.988,1.006)	0.818(0.706,0.948)	1
Renal disease	Health behaviors	IL1RL1	\	0.808(0.697,0.937)	1.011(1.004,1.018)	0.799(0.69,0.926)	0.250381
Renal disease	Health behaviors	ITGA11	0.143	0.805(0.694,0.933)	0.967(0.951,0.983)	0.833(0.718,0.966)	0.00893714
Renal disease	Health behaviors	ITGAV	0.102	0.807(0.696,0.935)	0.976(0.958,0.995)	0.826(0.712,0.959)	1
Renal disease	Health behaviors	KLK10	0.038	0.807(0.697,0.936)	0.991(0.984,0.999)	0.815(0.703,0.944)	1
Renal disease	Health behaviors	KLK8	\	0.806(0.695,0.935)	1.024(1.013,1.035)	0.787(0.679,0.913)	0.00436465
Renal disease	Health behaviors	KRT18	0.105	0.811(0.699,0.94)	0.976(0.967,0.985)	0.831(0.717,0.963)	4.05311e-05
[truncated: 906 more rows]
