# Supplementary material for: Personal, social, and natural co-exposure pattern and plasma proteins in cardiometabolic diseases
Source: Nat Commun. 2025 Nov 25;16:10498. doi: 10.1038/s41467-025-65516-2 (PMC12647215; doi:10.1038/s41467-025-65516-2)
Supplement: Supplementary file 7 — Supplementary Data 5 [file 41467_2025_65516_MOESM7_ESM.xlsx]

## Sheet: Supplementary Data 4
Outcome	Exposure pattern	Protein	Mediated proportion	Total effect, HR(95%CI)	Nature total indirect effect, HR(95%CI)	Adjusted p-value
Death	Social deprivation	A1BG	0.037	1.305 (1.182, 1.44)	1.009 (1.003, 1.014)	0.00933252
Heart disease	Social deprivation	A1BG	0.119	1.036 (0.953, 1.126)	1.004 (1.001, 1.007)	0.0888801
Cerebrovascular disease	Social deprivation	A1BG	0.009	1.253 (1.096, 1.432)	1.002 (0.998, 1.006)	0.999854
Diabetes	Social deprivation	A1BG	0.029	1.313 (1.147, 1.503)	1.007 (1.002, 1.012)	0.0697546
Renal disease	Social deprivation	A1BG	0.023	1.245 (1.124, 1.38)	1.005 (1.001, 1.008)	0.0912867
Death	Social deprivation	AAMDC	0	1.309 (1.187, 1.445)	1 (1, 1)	0.988785
Heart disease	Social deprivation	AAMDC	0.014	1.039 (0.956, 1.129)	1.001 (0.999, 1.002)	0.920492
Cerebrovascular disease	Social deprivation	AAMDC	0	1.254 (1.097, 1.433)	1 (1, 1)	0.999854
Diabetes	Social deprivation	AAMDC	0	1.318 (1.151, 1.508)	1 (0.999, 1.001)	0.99905
Renal disease	Social deprivation	AAMDC	-0.001	1.247 (1.126, 1.382)	1 (0.999, 1.001)	0.987055
Death	Social deprivation	AARSD1	-0.003	1.31 (1.187, 1.446)	0.999 (0.997, 1.001)	0.827787
Heart disease	Social deprivation	AARSD1	-0.007	1.038 (0.956, 1.129)	1 (0.998, 1.001)	0.947312
Cerebrovascular disease	Social deprivation	AARSD1	-0.003	1.254 (1.097, 1.434)	0.999 (0.998, 1.001)	0.999854
Diabetes	Social deprivation	AARSD1	-0.002	1.318 (1.151, 1.508)	1 (0.998, 1.001)	0.967582
Renal disease	Social deprivation	AARSD1	-0.001	1.248 (1.127, 1.383)	1 (0.999, 1.001)	0.972523
Death	Social deprivation	ABCA2	0.002	1.308 (1.185, 1.444)	1 (0.999, 1.002)	0.938379
Heart disease	Social deprivation	ABCA2	0.011	1.038 (0.955, 1.128)	1 (0.999, 1.001)	0.871724
Cerebrovascular disease	Social deprivation	ABCA2	0.002	1.253 (1.096, 1.433)	1 (0.999, 1.002)	0.999854
Diabetes	Social deprivation	ABCA2	0.005	1.324 (1.157, 1.516)	1.001 (0.997, 1.005)	0.967582
Renal disease	Social deprivation	ABCA2	0.008	1.252 (1.13, 1.387)	1.002 (0.997, 1.006)	0.911373
Death	Social deprivation	ABHD14B	-0.004	1.311 (1.188, 1.446)	0.999 (0.997, 1.001)	0.757934
Heart disease	Social deprivation	ABHD14B	-0.008	1.038 (0.955, 1.128)	1 (0.998, 1.001)	0.947312
Cerebrovascular disease	Social deprivation	ABHD14B	0	1.254 (1.097, 1.433)	1 (0.999, 1.001)	0.999854
Diabetes	Social deprivation	ABHD14B	0.001	1.317 (1.15, 1.507)	1 (0.999, 1.001)	0.995657
Renal disease	Social deprivation	ABHD14B	-0.002	1.248 (1.127, 1.383)	1 (0.999, 1.001)	0.941728
Death	Social deprivation	ABL1	0.009	1.314 (1.19, 1.45)	1.002 (0.999, 1.005)	0.465695
Heart disease	Social deprivation	ABL1	0.065	1.04 (0.957, 1.13)	1.003 (1, 1.005)	0.318186
Cerebrovascular disease	Social deprivation	ABL1	0.002	1.254 (1.097, 1.434)	1 (0.999, 1.002)	0.999854
Diabetes	Social deprivation	ABL1	0.009	1.32 (1.154, 1.511)	1.002 (0.999, 1.005)	0.574123
Renal disease	Social deprivation	ABL1	0.006	1.249 (1.127, 1.384)	1.001 (0.999, 1.003)	0.581448
Death	Social deprivation	ABO	-0.005	1.309 (1.186, 1.444)	0.999 (0.997, 1.001)	0.586685
Heart disease	Social deprivation	ABO	-0.025	1.038 (0.955, 1.128)	0.999 (0.998, 1.001)	0.625575
Cerebrovascular disease	Social deprivation	ABO	0.001	1.254 (1.097, 1.433)	1 (0.999, 1.002)	0.999854
Diabetes	Social deprivation	ABO	0	1.317 (1.151, 1.508)	1 (0.999, 1.001)	0.996532
Renal disease	Social deprivation	ABO	0.003	1.248 (1.126, 1.382)	1.001 (0.999, 1.002)	0.856362
Death	Social deprivation	ABRAXAS2	-0.002	1.31 (1.187, 1.445)	1 (0.998, 1.001)	0.847394
Heart disease	Social deprivation	ABRAXAS2	-0.013	1.038 (0.955, 1.128)	1 (0.998, 1.001)	0.886171
Cerebrovascular disease	Social deprivation	ABRAXAS2	0	1.254 (1.097, 1.433)	1 (0.999, 1.001)	0.999854
Diabetes	Social deprivation	ABRAXAS2	-0.002	1.317 (1.151, 1.508)	0.999 (0.998, 1.001)	0.93017
Renal disease	Social deprivation	ABRAXAS2	0.001	1.248 (1.127, 1.383)	1 (0.999, 1.001)	0.969279
Death	Social deprivation	ACAA1	0.034	1.313 (1.19, 1.449)	1.008 (1.003, 1.013)	0.00623218
Heart disease	Social deprivation	ACAA1	0.12	1.038 (0.955, 1.128)	1.004 (1.001, 1.008)	0.08179
Cerebrovascular disease	Social deprivation	ACAA1	0.042	1.255 (1.098, 1.435)	1.009 (1.003, 1.014)	0.0434119
Diabetes	Social deprivation	ACAA1	0.072	1.324 (1.157, 1.515)	1.018 (1.009, 1.027)	0.00197942
Renal disease	Social deprivation	ACAA1	0.039	1.249 (1.128, 1.384)	1.008 (1.003, 1.013)	0.00878464
Death	Social deprivation	ACADM	0.003	1.309 (1.186, 1.444)	1.001 (0.999, 1.002)	0.717517
Heart disease	Social deprivation	ACADM	0.015	1.038 (0.955, 1.128)	1.001 (0.999, 1.002)	0.802647
Cerebrovascular disease	Social deprivation	ACADM	0.004	1.253 (1.096, 1.432)	1.001 (0.999, 1.003)	0.999854
Diabetes	Social deprivation	ACADM	0	1.317 (1.151, 1.508)	1 (0.998, 1.002)	0.997608
Renal disease	Social deprivation	ACADM	0.002	1.248 (1.126, 1.382)	1 (0.999, 1.002)	0.925248
Death	Social deprivation	ACADSB	0.001	1.309 (1.187, 1.445)	1 (0.999, 1.002)	0.95375
Heart disease	Social deprivation	ACADSB	0.007	1.038 (0.955, 1.128)	1 (0.999, 1.001)	0.922078
Cerebrovascular disease	Social deprivation	ACADSB	0.002	1.254 (1.097, 1.433)	1 (0.999, 1.002)	0.999854
Diabetes	Social deprivation	ACADSB	0	1.317 (1.151, 1.508)	1 (1, 1)	0.997608
Renal disease	Social deprivation	ACADSB	0	1.248 (1.126, 1.382)	1 (1, 1)	0.987055
Death	Social deprivation	ACAN	0.015	1.312 (1.189, 1.448)	1.004 (1, 1.007)	0.146845
Heart disease	Social deprivation	ACAN	0.02	1.038 (0.955, 1.128)	1.001 (0.999, 1.003)	0.88248
Cerebrovascular disease	Social deprivation	ACAN	-0.007	1.253 (1.096, 1.432)	0.999 (0.995, 1.002)	0.999854
Diabetes	Social deprivation	ACAN	0.025	1.316 (1.15, 1.506)	1.006 (1.001, 1.011)	0.104126
Renal disease	Social deprivation	ACAN	-0.023	1.246 (1.125, 1.38)	0.996 (0.992, 0.999)	0.086015
Death	Social deprivation	ACE	0.002	1.309 (1.186, 1.445)	1 (0.999, 1.002)	0.909248
Heart disease	Social deprivation	ACE	0.008	1.038 (0.955, 1.128)	1 (0.999, 1.001)	0.919623
Cerebrovascular disease	Social deprivation	ACE	0	1.254 (1.097, 1.433)	1 (0.999, 1.001)	0.999854
Diabetes	Social deprivation	ACE	0.004	1.318 (1.151, 1.508)	1.001 (0.999, 1.003)	0.787081
Renal disease	Social deprivation	ACE	0.01	1.247 (1.126, 1.382)	1.002 (0.999, 1.004)	0.423997
Death	Social deprivation	ACE2	0.039	1.313 (1.19, 1.449)	1.009 (1.004, 1.015)	0.0105284
Heart disease	Social deprivation	ACE2	0.15	1.039 (0.956, 1.129)	1.006 (1.002, 1.009)	0.0327298
Cerebrovascular disease	Social deprivation	ACE2	0.05	1.257 (1.099, 1.436)	1.01 (1.004, 1.017)	0.0304757
Diabetes	Social deprivation	ACE2	0.071	1.308 (1.142, 1.498)	1.017 (1.006, 1.028)	0.0158149
Renal disease	Social deprivation	ACE2	0.036	1.252 (1.13, 1.387)	1.007 (1.003, 1.012)	0.0187149
Death	Social deprivation	ACHE	-0.001	1.309 (1.186, 1.445)	1 (0.999, 1.001)	0.975411
Heart disease	Social deprivation	ACHE	0.027	1.038 (0.955, 1.128)	1.001 (0.999, 1.003)	0.642591
Cerebrovascular disease	Social deprivation	ACHE	0.001	1.254 (1.097, 1.433)	1 (0.999, 1.002)	0.999854
Diabetes	Social deprivation	ACHE	-0.011	1.316 (1.15, 1.507)	0.997 (0.993, 1.001)	0.636899
Renal disease	Social deprivation	ACHE	-0.006	1.248 (1.126, 1.382)	0.999 (0.997, 1.001)	0.631093
Death	Social deprivation	ACOT13	0.006	1.311 (1.188, 1.447)	1.001 (0.999, 1.004)	0.690162
Heart disease	Social deprivation	ACOT13	0.031	1.038 (0.956, 1.128)	1.001 (0.999, 1.003)	0.598905
Cerebrovascular disease	Social deprivation	ACOT13	0.001	1.254 (1.097, 1.433)	1 (0.999, 1.001)	0.999854
Diabetes	Social deprivation	ACOT13	0.002	1.318 (1.151, 1.508)	1.001 (0.999, 1.002)	0.917827
Renal disease	Social deprivation	ACOT13	0.001	1.248 (1.126, 1.382)	1 (0.999, 1.001)	0.985348
Death	Social deprivation	ACOX1	0.001	1.31 (1.187, 1.445)	1 (0.999, 1.001)	0.967951
Heart disease	Social deprivation	ACOX1	0.007	1.038 (0.955, 1.128)	1 (0.999, 1.001)	0.943278
Cerebrovascular disease	Social deprivation	ACOX1	0.001	1.254 (1.097, 1.434)	1 (0.999, 1.001)	0.999854
Diabetes	Social deprivation	ACOX1	0.001	1.317 (1.151, 1.507)	1 (0.999, 1.002)	0.984173
Renal disease	Social deprivation	ACOX1	-0.001	1.248 (1.126, 1.383)	1 (0.999, 1.001)	0.985348
Death	Social deprivation	ACP1	0.022	1.309 (1.186, 1.444)	1.005 (1.001, 1.009)	0.0555389
Heart disease	Social deprivation	ACP1	0.014	1.038 (0.955, 1.128)	1.001 (0.998, 1.003)	0.930976
Cerebrovascular disease	Social deprivation	ACP1	0.011	1.253 (1.096, 1.433)	1.002 (0.998, 1.006)	0.932273
Diabetes	Social deprivation	ACP1	0.001	1.317 (1.151, 1.508)	1 (0.997, 1.003)	0.996532
Renal disease	Social deprivation	ACP1	0.015	1.247 (1.126, 1.382)	1.003 (1, 1.006)	0.288555
Death	Social deprivation	ACP5	0.061	1.314 (1.191, 1.451)	1.015 (1.008, 1.021)	7.64136e-05
Heart disease	Social deprivation	ACP5	0.126	1.038 (0.955, 1.128)	1.005 (1.001, 1.009)	0.16596
Cerebrovascular disease	Social deprivation	ACP5	0.057	1.257 (1.099, 1.437)	1.012 (1.005, 1.019)	0.0209775
Diabetes	Social deprivation	ACP5	0.105	1.327 (1.159, 1.519)	1.027 (1.017, 1.037)	8.18673e-06
Renal disease	Social deprivation	ACP5	0.065	1.253 (1.131, 1.388)	1.013 (1.007, 1.02)	0.000324899
Death	Social deprivation	ACP6	0.021	1.31 (1.187, 1.446)	1.005 (1.001, 1.009)	0.0651721
Heart disease	Social deprivation	ACP6	0.074	1.038 (0.956, 1.129)	1.003 (1, 1.005)	0.248491
Cerebrovascular disease	Social deprivation	ACP6	0.016	1.254 (1.097, 1.434)	1.003 (0.999, 1.007)	0.542798
Diabetes	Social deprivation	ACP6	0.011	1.32 (1.154, 1.511)	1.003 (0.999, 1.007)	0.58163
Renal disease	Social deprivation	ACP6	0.027	1.249 (1.128, 1.384)	1.005 (1.001, 1.01)	0.0556889
Death	Social deprivation	ACRBP	0.002	1.311 (1.188, 1.447)	1 (0.999, 1.002)	0.88772
Heart disease	Social deprivation	ACRBP	0.012	1.039 (0.956, 1.129)	1 (0.999, 1.002)	0.854932
Cerebrovascular disease	Social deprivation	ACRBP	0	1.254 (1.097, 1.433)	1 (0.999, 1.001)	0.999854
Diabetes	Social deprivation	ACRBP	0.002	1.319 (1.153, 1.51)	1 (0.999, 1.002)	0.958554
Renal disease	Social deprivation	ACRBP	0.001	1.248 (1.127, 1.383)	1 (0.999, 1.001)	0.963907
Death	Social deprivation	ACRV1	0.002	1.31 (1.187, 1.445)	1 (0.998, 1.003)	0.937278
Heart disease	Social deprivation	ACRV1	0.019	1.038 (0.955, 1.128)	1.001 (0.999, 1.003)	0.886171
Cerebrovascular disease	Social deprivation	ACRV1	0.003	1.254 (1.097, 1.433)	1.001 (0.998, 1.004)	0.999854
Diabetes	Social deprivation	ACRV1	-0.001	1.317 (1.151, 1.508)	1 (0.997, 1.002)	0.996532
Renal disease	Social deprivation	ACRV1	-0.013	1.247 (1.126, 1.382)	0.997 (0.995, 1)	0.211931
Death	Social deprivation	ACSL1	0	1.309 (1.186, 1.445)	1 (0.999, 1.001)	0.977715
Heart disease	Social deprivation	ACSL1	0.003	1.038 (0.955, 1.128)	1 (1, 1.001)	0.94974
Cerebrovascular disease	Social deprivation	ACSL1	0	1.254 (1.097, 1.433)	1 (0.999, 1.001)	0.999854
Diabetes	Social deprivation	ACSL1	0	1.318 (1.151, 1.508)	1 (0.999, 1)	0.997608
Renal disease	Social deprivation	ACSL1	0	1.248 (1.126, 1.382)	1 (1, 1.001)	0.990756
Death	Social deprivation	ACTA2	0.04	1.307 (1.184, 1.442)	1.009 (1.004, 1.015)	0.00658274
Heart disease	Social deprivation	ACTA2	0.112	1.039 (0.956, 1.129)	1.004 (1.001, 1.007)	0.0586836
Cerebrovascular disease	Social deprivation	ACTA2	0.033	1.254 (1.097, 1.433)	1.007 (1.002, 1.012)	0.0704694
Diabetes	Social deprivation	ACTA2	0.013	1.319 (1.152, 1.51)	1.003 (0.999, 1.007)	0.418869
Renal disease	Social deprivation	ACTA2	0.058	1.251 (1.129, 1.386)	1.012 (1.005, 1.019)	0.00577593
Death	Social deprivation	ACTN2	-0.002	1.309 (1.187, 1.445)	1 (0.997, 1.002)	0.956129
Heart disease	Social deprivation	ACTN2	-0.01	1.038 (0.955, 1.128)	1 (0.998, 1.002)	0.950865
Cerebrovascular disease	Social deprivation	ACTN2	-0.001	1.254 (1.097, 1.433)	1 (0.999, 1.001)	0.999854
Diabetes	Social deprivation	ACTN2	-0.001	1.318 (1.151, 1.508)	1 (0.999, 1.001)	0.995044
Renal disease	Social deprivation	ACTN2	-0.001	1.25 (1.128, 1.385)	1 (0.997, 1.003)	0.988988
Death	Social deprivation	ACTN4	-0.002	1.31 (1.188, 1.446)	0.999 (0.998, 1.001)	0.884452
Heart disease	Social deprivation	ACTN4	-0.015	1.038 (0.955, 1.128)	0.999 (0.998, 1.001)	0.88248
Cerebrovascular disease	Social deprivation	ACTN4	0	1.254 (1.097, 1.433)	1 (1, 1.001)	0.999854
Diabetes	Social deprivation	ACTN4	0	1.317 (1.151, 1.508)	1 (0.999, 1.001)	0.995657
Renal disease	Social deprivation	ACTN4	-0.007	1.249 (1.127, 1.384)	0.999 (0.996, 1.002)	0.834435
Death	Social deprivation	ACVRL1	0.214	1.31 (1.187, 1.447)	1.053 (1.041, 1.066)	0
Heart disease	Social deprivation	ACVRL1	0.777	1.04 (0.957, 1.131)	1.031 (1.022, 1.04)	2.91756e-10
Cerebrovascular disease	Social deprivation	ACVRL1	0.152	1.256 (1.099, 1.436)	1.032 (1.021, 1.044)	7.05107e-06
Diabetes	Social deprivation	ACVRL1	0.096	1.322 (1.155, 1.513)	1.024 (1.012, 1.036)	0.00163399
Renal disease	Social deprivation	ACVRL1	0.359	1.243 (1.121, 1.377)	1.075 (1.06, 1.091)	0
Death	Social deprivation	ACY1	0.017	1.31 (1.187, 1.446)	1.004 (1, 1.008)	0.12367
Heart disease	Social deprivation	ACY1	0.066	1.038 (0.955, 1.128)	1.002 (1, 1.005)	0.403556
Cerebrovascular disease	Social deprivation	ACY1	0.04	1.254 (1.097, 1.434)	1.008 (1.003, 1.014)	0.0531892
Diabetes	Social deprivation	ACY1	0.128	1.302 (1.137, 1.492)	1.031 (1.015, 1.046)	0.00156675
Renal disease	Social deprivation	ACY1	0.034	1.248 (1.127, 1.383)	1.007 (1.002, 1.011)	0.0158996
Death	Social deprivation	ACY3	0.01	1.311 (1.188, 1.447)	1.002 (1, 1.005)	0.265138
Heart disease	Social deprivation	ACY3	0.014	1.038 (0.955, 1.128)	1.001 (0.999, 1.002)	0.914183
Cerebrovascular disease	Social deprivation	ACY3	0.025	1.257 (1.1, 1.437)	1.005 (1.001, 1.01)	0.223266
Diabetes	Social deprivation	ACY3	0.041	1.323 (1.156, 1.515)	1.01 (1.001, 1.019)	0.172063
Renal disease	Social deprivation	ACY3	0.019	1.25 (1.129, 1.385)	1.004 (1, 1.007)	0.132956
Death	Social deprivation	ACYP1	-0.001	1.31 (1.187, 1.445)	1 (0.999, 1.001)	0.877964
Heart disease	Social deprivation	ACYP1	-0.013	1.038 (0.955, 1.128)	1 (0.998, 1.001)	0.905223
Cerebrovascular disease	Social deprivation	ACYP1	-0.001	1.254 (1.097, 1.434)	1 (0.999, 1.001)	0.999854
Diabetes	Social deprivation	ACYP1	-0.003	1.318 (1.152, 1.509)	0.999 (0.997, 1.001)	0.942193
Renal disease	Social deprivation	ACYP1	0	1.248 (1.126, 1.382)	1 (0.999, 1.001)	0.987055
Death	Social deprivation	ADA	0.01	1.311 (1.188, 1.446)	1.002 (1, 1.005)	0.352761
Heart disease	Social deprivation	ADA	0.017	1.038 (0.955, 1.128)	1.001 (0.999, 1.002)	0.780034
Cerebrovascular disease	Social deprivation	ADA	0.008	1.254 (1.097, 1.433)	1.002 (0.999, 1.004)	0.803551
Diabetes	Social deprivation	ADA	0.02	1.319 (1.153, 1.51)	1.005 (1, 1.009)	0.225435
Renal disease	Social deprivation	ADA	0.017	1.249 (1.127, 1.384)	1.003 (1, 1.007)	0.251189
Death	Social deprivation	ADA2	0.03	1.298 (1.176, 1.433)	1.007 (0.999, 1.015)	0.351733
Heart disease	Social deprivation	ADA2	0.063	1.036 (0.954, 1.126)	1.002 (0.999, 1.005)	0.54639
Cerebrovascular disease	Social deprivation	ADA2	0.014	1.253 (1.096, 1.432)	1.003 (0.999, 1.007)	0.732073
Diabetes	Social deprivation	ADA2	0.024	1.306 (1.141, 1.495)	1.006 (0.997, 1.014)	0.636609
Renal disease	Social deprivation	ADA2	0.032	1.239 (1.118, 1.373)	1.006 (0.999, 1.013)	0.311209
Death	Social deprivation	ADAM12	0.04	1.305 (1.183, 1.441)	1.009 (1.004, 1.015)	0.00458219
Heart disease	Social deprivation	ADAM12	0.11	1.037 (0.955, 1.127)	1.004 (1.001, 1.007)	0.0765981
Cerebrovascular disease	Social deprivation	ADAM12	0.018	1.253 (1.096, 1.432)	1.004 (1, 1.007)	0.405916
Diabetes	Social deprivation	ADAM12	0.031	1.312 (1.146, 1.502)	1.007 (1.002, 1.013)	0.0424546
Renal disease	Social deprivation	ADAM12	0.055	1.241 (1.12, 1.375)	1.011 (1.005, 1.017)	0.00348645
Death	Social deprivation	ADAM15	0.009	1.309 (1.186, 1.444)	1.002 (1, 1.005)	0.330647
Heart disease	Social deprivation	ADAM15	0.013	1.038 (0.955, 1.128)	1 (0.999, 1.002)	0.894588
Cerebrovascular disease	Social deprivation	ADAM15	0.01	1.254 (1.097, 1.433)	1.002 (0.999, 1.005)	0.687956
Diabetes	Social deprivation	ADAM15	0.005	1.319 (1.152, 1.51)	1.001 (0.999, 1.004)	0.751889
Renal disease	Social deprivation	ADAM15	0.016	1.25 (1.128, 1.384)	1.003 (1, 1.007)	0.232734
Death	Social deprivation	ADAM22	0.009	1.31 (1.187, 1.445)	1.002 (0.999, 1.005)	0.603304
Heart disease	Social deprivation	ADAM22	0.1	1.037 (0.954, 1.127)	1.004 (1.001, 1.007)	0.115071
Cerebrovascular disease	Social deprivation	ADAM22	0.004	1.254 (1.097, 1.433)	1.001 (0.996, 1.006)	0.999854
Diabetes	Social deprivation	ADAM22	-0.023	1.318 (1.152, 1.509)	0.995 (0.989, 1)	0.185211
Renal disease	Social deprivation	ADAM22	-0.075	1.246 (1.124, 1.38)	0.985 (0.978, 0.993)	0.00115415
Death	Social deprivation	ADAM23	0	1.309 (1.186, 1.445)	1 (0.999, 1.001)	0.994276
Heart disease	Social deprivation	ADAM23	0.001	1.038 (0.955, 1.128)	1 (1, 1)	0.98189
Cerebrovascular disease	Social deprivation	ADAM23	0	1.254 (1.097, 1.433)	1 (1, 1)	0.999854
Diabetes	Social deprivation	ADAM23	0	1.318 (1.151, 1.508)	1 (0.997, 1.003)	0.99905
Renal disease	Social deprivation	ADAM23	0.001	1.247 (1.126, 1.382)	1 (0.994, 1.007)	0.990756
Death	Social deprivation	ADAM8	0.043	1.318 (1.194, 1.455)	1.011 (1.004, 1.017)	0.0109975
Heart disease	Social deprivation	ADAM8	0.117	1.04 (0.957, 1.13)	1.004 (1.001, 1.008)	0.0586836
Cerebrovascular disease	Social deprivation	ADAM8	0.02	1.256 (1.099, 1.436)	1.004 (1, 1.008)	0.31509
Diabetes	Social deprivation	ADAM8	0.032	1.325 (1.157, 1.517)	1.008 (1.002, 1.014)	0.0596005
Renal disease	Social deprivation	ADAM8	0.055	1.252 (1.13, 1.387)	1.011 (1.004, 1.018)	0.0104762
Death	Social deprivation	ADAM9	0.063	1.299 (1.177, 1.434)	1.015 (1.008, 1.021)	0.000153429
Heart disease	Social deprivation	ADAM9	0.192	1.037 (0.954, 1.126)	1.007 (1.003, 1.011)	0.0118082
Cerebrovascular disease	Social deprivation	ADAM9	0.038	1.252 (1.095, 1.431)	1.008 (1.002, 1.013)	0.0704694
Diabetes	Social deprivation	ADAM9	0.052	1.313 (1.147, 1.503)	1.013 (1.006, 1.019)	0.00384633
Renal disease	Social deprivation	ADAM9	0.115	1.238 (1.117, 1.372)	1.023 (1.013, 1.032)	2.60575e-05
Death	Social deprivation	ADAMTS1	0.007	1.308 (1.185, 1.443)	1.002 (0.999, 1.004)	0.458602
Heart disease	Social deprivation	ADAMTS1	0.002	1.038 (0.955, 1.128)	1 (0.999, 1.001)	0.965158
Cerebrovascular disease	Social deprivation	ADAMTS1	-0.001	1.254 (1.097, 1.433)	1 (0.998, 1.002)	0.999854
Diabetes	Social deprivation	ADAMTS1	0.005	1.317 (1.15, 1.507)	1.001 (0.999, 1.003)	0.770647
Renal disease	Social deprivation	ADAMTS1	0.005	1.247 (1.126, 1.382)	1.001 (0.999, 1.003)	0.664623
Death	Social deprivation	ADAMTS13	0.024	1.312 (1.189, 1.448)	1.006 (1.002, 1.01)	0.0386959
Heart disease	Social deprivation	ADAMTS13	0.113	1.04 (0.957, 1.131)	1.004 (1.001, 1.008)	0.0615137
Cerebrovascular disease	Social deprivation	ADAMTS13	0.021	1.256 (1.099, 1.436)	1.004 (1, 1.008)	0.26252
Diabetes	Social deprivation	ADAMTS13	-0.05	1.303 (1.138, 1.491)	0.989 (0.982, 0.996)	0.0151746
Renal disease	Social deprivation	ADAMTS13	0.016	1.251 (1.129, 1.386)	1.003 (1, 1.006)	0.155259
Death	Social deprivation	ADAMTS15	0.025	1.309 (1.186, 1.445)	1.006 (1.002, 1.01)	0.0448115
Heart disease	Social deprivation	ADAMTS15	0.101	1.039 (0.956, 1.129)	1.004 (1.001, 1.007)	0.111158
Cerebrovascular disease	Social deprivation	ADAMTS15	0.023	1.254 (1.097, 1.434)	1.005 (1, 1.009)	0.280361
Diabetes	Social deprivation	ADAMTS15	0.062	1.319 (1.153, 1.51)	1.015 (1.006, 1.025)	0.015121
Renal disease	Social deprivation	ADAMTS15	0.066	1.249 (1.127, 1.384)	1.013 (1.005, 1.021)	0.00810502
Death	Social deprivation	ADAMTS16	0.015	1.303 (1.18, 1.438)	1.004 (1, 1.007)	0.158391
Heart disease	Social deprivation	ADAMTS16	0.009	1.038 (0.955, 1.128)	1 (0.999, 1.001)	0.920492
Cerebrovascular disease	Social deprivation	ADAMTS16	0.006	1.253 (1.096, 1.432)	1.001 (0.999, 1.003)	0.883947
Diabetes	Social deprivation	ADAMTS16	0.01	1.313 (1.147, 1.503)	1.002 (0.999, 1.005)	0.472328
Renal disease	Social deprivation	ADAMTS16	0.013	1.243 (1.122, 1.377)	1.003 (1, 1.005)	0.260547
Death	Social deprivation	ADAMTS4	0.013	1.305 (1.183, 1.441)	1.003 (0.999, 1.008)	0.489965
Heart disease	Social deprivation	ADAMTS4	0.033	1.037 (0.955, 1.127)	1.001 (0.999, 1.003)	0.636656
Cerebrovascular disease	Social deprivation	ADAMTS4	0.008	1.253 (1.096, 1.432)	1.002 (0.999, 1.004)	0.862762
Diabetes	Social deprivation	ADAMTS4	0.009	1.315 (1.149, 1.505)	1.002 (0.998, 1.006)	0.751889
Renal disease	Social deprivation	ADAMTS4	0.014	1.243 (1.122, 1.378)	1.003 (0.999, 1.007)	0.597217
Death	Social deprivation	ADAMTS8	0.005	1.308 (1.186, 1.444)	1.001 (0.997, 1.005)	0.883777
Heart disease	Social deprivation	ADAMTS8	0.006	1.037 (0.954, 1.127)	1 (0.998, 1.002)	0.97504
Cerebrovascular disease	Social deprivation	ADAMTS8	0.001	1.253 (1.096, 1.433)	1 (0.999, 1.001)	0.999854
Diabetes	Social deprivation	ADAMTS8	0	1.317 (1.151, 1.508)	1 (1, 1)	0.999797
Renal disease	Social deprivation	ADAMTS8	0.002	1.247 (1.125, 1.381)	1 (0.999, 1.002)	0.981993
Death	Social deprivation	ADAMTSL2	0.116	1.301 (1.179, 1.436)	1.028 (1.019, 1.036)	6.27025e-09
Heart disease	Social deprivation	ADAMTSL2	0.372	1.035 (0.953, 1.125)	1.013 (1.008, 1.018)	5.11211e-05
Cerebrovascular disease	Social deprivation	ADAMTSL2	0.072	1.253 (1.096, 1.433)	1.015 (1.007, 1.022)	0.00336734
Diabetes	Social deprivation	ADAMTSL2	0.175	1.293 (1.13, 1.481)	1.041 (1.029, 1.054)	5.76547e-09
Renal disease	Social deprivation	ADAMTSL2	0.114	1.245 (1.124, 1.379)	1.023 (1.015, 1.031)	1.10642e-07
Death	Social deprivation	ADAMTSL4	0.015	1.31 (1.187, 1.445)	1.004 (1, 1.007)	0.138774
Heart disease	Social deprivation	ADAMTSL4	0.078	1.038 (0.955, 1.128)	1.003 (1, 1.005)	0.190765
Cerebrovascular disease	Social deprivation	ADAMTSL4	0.01	1.254 (1.097, 1.433)	1.002 (0.999, 1.005)	0.830612
Diabetes	Social deprivation	ADAMTSL4	0.008	1.318 (1.151, 1.508)	1.002 (0.999, 1.005)	0.632302
Renal disease	Social deprivation	ADAMTSL4	0.011	1.247 (1.126, 1.382)	1.002 (1, 1.005)	0.323056
Death	Social deprivation	ADAMTSL5	0.001	1.31 (1.187, 1.446)	1 (0.999, 1.001)	0.954202
Heart disease	Social deprivation	ADAMTSL5	0	1.038 (0.955, 1.128)	1 (1, 1)	0.984891
Cerebrovascular disease	Social deprivation	ADAMTSL5	-0.001	1.253 (1.096, 1.433)	1 (0.999, 1.001)	0.999854
Diabetes	Social deprivation	ADAMTSL5	0	1.318 (1.151, 1.508)	1 (1, 1)	0.997608
Renal disease	Social deprivation	ADAMTSL5	-0.002	1.244 (1.123, 1.379)	1 (0.997, 1.002)	0.987055
Death	Social deprivation	ADCYAP1R1	-0.001	1.309 (1.186, 1.444)	1 (0.999, 1.001)	0.95435
Heart disease	Social deprivation	ADCYAP1R1	0	1.038 (0.955, 1.128)	1 (1, 1)	0.990849
Cerebrovascular disease	Social deprivation	ADCYAP1R1	0	1.254 (1.097, 1.433)	1 (1, 1)	0.999854
Diabetes	Social deprivation	ADCYAP1R1	0	1.317 (1.151, 1.508)	1 (1, 1.001)	0.996532
Renal disease	Social deprivation	ADCYAP1R1	0.001	1.248 (1.127, 1.383)	1 (0.999, 1.001)	0.985348
Death	Social deprivation	ADD1	0.001	1.309 (1.187, 1.445)	1 (0.999, 1.001)	0.967058
Heart disease	Social deprivation	ADD1	0	1.038 (0.955, 1.128)	1 (1, 1)	0.990849
Cerebrovascular disease	Social deprivation	ADD1	0	1.254 (1.097, 1.433)	1 (1, 1)	0.999854
Diabetes	Social deprivation	ADD1	0	1.317 (1.151, 1.508)	1 (0.999, 1.001)	0.995657
Renal disease	Social deprivation	ADD1	0.001	1.248 (1.126, 1.382)	1 (0.999, 1.001)	0.985348
Death	Social deprivation	ADGRB3	-0.001	1.31 (1.187, 1.445)	1 (0.997, 1.003)	0.988785
Heart disease	Social deprivation	ADGRB3	-0.002	1.037 (0.955, 1.127)	1 (0.999, 1.001)	0.970072
Cerebrovascular disease	Social deprivation	ADGRB3	0	1.254 (1.097, 1.433)	1 (1, 1)	0.999854
Diabetes	Social deprivation	ADGRB3	0.001	1.32 (1.153, 1.511)	1 (0.998, 1.002)	0.997608
Renal disease	Social deprivation	ADGRB3	0.004	1.248 (1.127, 1.383)	1.001 (0.995, 1.006)	0.985348
Death	Social deprivation	ADGRD1	0.024	1.305 (1.182, 1.44)	1.006 (1.001, 1.01)	0.0864424
Heart disease	Social deprivation	ADGRD1	0.1	1.037 (0.954, 1.127)	1.004 (1, 1.007)	0.157828
Cerebrovascular disease	Social deprivation	ADGRD1	0.021	1.253 (1.096, 1.432)	1.004 (1, 1.008)	0.300783
Diabetes	Social deprivation	ADGRD1	0.045	1.314 (1.148, 1.504)	1.011 (1.002, 1.02)	0.102292
Renal disease	Social deprivation	ADGRD1	0.026	1.248 (1.126, 1.383)	1.005 (1.001, 1.01)	0.0981624
Death	Social deprivation	ADGRE1	0.008	1.308 (1.186, 1.444)	1.002 (0.999, 1.004)	0.405832
Heart disease	Social deprivation	ADGRE1	0.019	1.038 (0.955, 1.128)	1.001 (0.999, 1.002)	0.710306
Cerebrovascular disease	Social deprivation	ADGRE1	0.005	1.253 (1.096, 1.433)	1.001 (0.999, 1.003)	0.999854
Diabetes	Social deprivation	ADGRE1	0.012	1.314 (1.148, 1.504)	1.003 (0.999, 1.006)	0.428666
Renal disease	Social deprivation	ADGRE1	0.015	1.247 (1.125, 1.381)	1.003 (0.999, 1.006)	0.392431
Death	Social deprivation	ADGRE2	-0.005	1.309 (1.186, 1.444)	0.999 (0.997, 1.001)	0.677795
Heart disease	Social deprivation	ADGRE2	0.009	1.037 (0.955, 1.127)	1 (0.999, 1.001)	0.886934
Cerebrovascular disease	Social deprivation	ADGRE2	-0.002	1.254 (1.097, 1.433)	1 (0.998, 1.001)	0.999854
Diabetes	Social deprivation	ADGRE2	-0.009	1.312 (1.146, 1.502)	0.998 (0.994, 1.002)	0.757877
Renal disease	Social deprivation	ADGRE2	-0.01	1.246 (1.125, 1.381)	0.998 (0.994, 1.002)	0.852335
Death	Social deprivation	ADGRE5	-0.002	1.309 (1.187, 1.445)	1 (0.997, 1.002)	0.95435
Heart disease	Social deprivation	ADGRE5	-0.003	1.037 (0.955, 1.127)	1 (0.999, 1.001)	0.969869
Cerebrovascular disease	Social deprivation	ADGRE5	-0.001	1.254 (1.097, 1.434)	1 (0.999, 1.001)	0.999854
Diabetes	Social deprivation	ADGRE5	-0.006	1.315 (1.148, 1.505)	0.999 (0.994, 1.003)	0.940814
Renal disease	Social deprivation	ADGRE5	-0.002	1.249 (1.127, 1.384)	1 (0.995, 1.005)	0.987988
Death	Social deprivation	ADGRF5	0.032	1.312 (1.189, 1.448)	1.008 (1.003, 1.013)	0.0145657
Heart disease	Social deprivation	ADGRF5	0.088	1.039 (0.956, 1.129)	1.003 (1, 1.006)	0.1662
Cerebrovascular disease	Social deprivation	ADGRF5	0.014	1.254 (1.097, 1.434)	1.003 (0.999, 1.007)	0.678692
Diabetes	Social deprivation	ADGRF5	0.031	1.323 (1.156, 1.514)	1.007 (1.002, 1.013)	0.0564313
Renal disease	Social deprivation	ADGRF5	0.027	1.249 (1.128, 1.384)	1.005 (1.001, 1.009)	0.0505742
Death	Social deprivation	ADGRG1	0.034	1.305 (1.182, 1.44)	1.008 (1.003, 1.014)	0.0283844
Heart disease	Social deprivation	ADGRG1	0.082	1.035 (0.953, 1.125)	1.003 (1.001, 1.005)	0.111401
Cerebrovascular disease	Social deprivation	ADGRG1	0.019	1.253 (1.096, 1.432)	1.004 (1, 1.007)	0.227881
Diabetes	Social deprivation	ADGRG1	0.039	1.293 (1.13, 1.481)	1.009 (1.001, 1.017)	0.131736
Renal disease	Social deprivation	ADGRG1	0.038	1.244 (1.123, 1.378)	1.007 (1.003, 1.012)	0.0182887
Death	Social deprivation	ADGRG2	0.023	1.307 (1.185, 1.443)	1.005 (1.001, 1.01)	0.0545077
Heart disease	Social deprivation	ADGRG2	0.093	1.036 (0.953, 1.126)	1.003 (1, 1.006)	0.151362
Cerebrovascular disease	Social deprivation	ADGRG2	0.024	1.254 (1.096, 1.433)	1.005 (1.001, 1.009)	0.22435
Diabetes	Social deprivation	ADGRG2	0.018	1.313 (1.147, 1.503)	1.004 (1, 1.008)	0.222554
Renal disease	Social deprivation	ADGRG2	0.021	1.246 (1.124, 1.38)	1.004 (1.001, 1.008)	0.10485
Death	Social deprivation	ADGRV1	0.002	1.31 (1.187, 1.445)	1 (0.999, 1.002)	0.824023
Heart disease	Social deprivation	ADGRV1	-0.013	1.038 (0.955, 1.128)	1 (0.998, 1.001)	0.88248
Cerebrovascular disease	Social deprivation	ADGRV1	0	1.254 (1.097, 1.433)	1 (0.999, 1.001)	0.999854
Diabetes	Social deprivation	ADGRV1	-0.003	1.318 (1.151, 1.508)	0.999 (0.998, 1.001)	0.906195
Renal disease	Social deprivation	ADGRV1	0.001	1.248 (1.126, 1.382)	1 (0.999, 1.001)	0.972523
Death	Social deprivation	ADH1B	0.002	1.309 (1.186, 1.444)	1 (0.999, 1.002)	0.912569
Heart disease	Social deprivation	ADH1B	0	1.038 (0.955, 1.128)	1 (1, 1)	0.990849
Cerebrovascular disease	Social deprivation	ADH1B	-0.005	1.256 (1.098, 1.435)	0.999 (0.996, 1.002)	0.999854
Diabetes	Social deprivation	ADH1B	-0.006	1.314 (1.148, 1.504)	0.999 (0.989, 1.008)	0.995657
Renal disease	Social deprivation	ADH1B	-0.003	1.249 (1.127, 1.384)	0.999 (0.998, 1.001)	0.96182
Death	Social deprivation	ADH4	-0.005	1.309 (1.186, 1.445)	0.999 (0.997, 1.001)	0.574732
Heart disease	Social deprivation	ADH4	-0.014	1.038 (0.955, 1.128)	0.999 (0.998, 1.001)	0.833788
Cerebrovascular disease	Social deprivation	ADH4	0.013	1.255 (1.098, 1.434)	1.003 (0.999, 1.006)	0.732073
Diabetes	Social deprivation	ADH4	0.045	1.311 (1.144, 1.501)	1.011 (0.998, 1.024)	0.447329
Renal disease	Social deprivation	ADH4	0.008	1.249 (1.127, 1.383)	1.002 (0.999, 1.004)	0.49624
Death	Social deprivation	ADIPOQ	0.005	1.307 (1.184, 1.442)	1.001 (0.999, 1.003)	0.657748
Heart disease	Social deprivation	ADIPOQ	0.018	1.037 (0.955, 1.127)	1.001 (0.999, 1.002)	0.720993
Cerebrovascular disease	Social deprivation	ADIPOQ	0.001	1.253 (1.096, 1.433)	1 (0.999, 1.001)	0.999854
Diabetes	Social deprivation	ADIPOQ	-0.041	1.314 (1.147, 1.506)	0.99 (0.977, 1.003)	0.522128
Renal disease	Social deprivation	ADIPOQ	-0.001	1.248 (1.126, 1.382)	1 (0.999, 1.001)	0.985348
Death	Social deprivation	ADM	0.175	1.313 (1.189, 1.45)	1.044 (1.031, 1.056)	5.18525e-10
Heart disease	Social deprivation	ADM	0.563	1.042 (0.959, 1.132)	1.023 (1.015, 1.031)	4.06731e-07
Cerebrovascular disease	Social deprivation	ADM	0.116	1.259 (1.101, 1.439)	1.025 (1.014, 1.035)	0.000130434
Diabetes	Social deprivation	ADM	0.085	1.326 (1.158, 1.518)	1.021 (1.011, 1.032)	0.000688923
Renal disease	Social deprivation	ADM	0.265	1.259 (1.135, 1.396)	1.058 (1.042, 1.073)	1.45793e-11
Death	Social deprivation	ADRA2A	-0.002	1.309 (1.187, 1.445)	1 (0.998, 1.001)	0.925572
Heart disease	Social deprivation	ADRA2A	-0.009	1.038 (0.955, 1.128)	1 (0.998, 1.001)	0.943278
Cerebrovascular disease	Social deprivation	ADRA2A	0.015	1.255 (1.098, 1.434)	1.003 (0.999, 1.007)	0.538122
Diabetes	Social deprivation	ADRA2A	0.007	1.317 (1.151, 1.508)	1.002 (0.999, 1.005)	0.738907
Renal disease	Social deprivation	ADRA2A	-0.003	1.248 (1.126, 1.383)	0.999 (0.998, 1.001)	0.936082
Death	Social deprivation	AFAP1	-0.007	1.309 (1.186, 1.445)	0.998 (0.996, 1.001)	0.514905
Heart disease	Social deprivation	AFAP1	-0.049	1.038 (0.955, 1.128)	0.998 (0.996, 1)	0.403556
Cerebrovascular disease	Social deprivation	AFAP1	0.015	1.253 (1.096, 1.432)	1.003 (0.999, 1.007)	0.564143
Diabetes	Social deprivation	AFAP1	-0.003	1.318 (1.151, 1.508)	0.999 (0.996, 1.003)	0.984173
Renal disease	Social deprivation	AFAP1	-0.009	1.249 (1.127, 1.383)	0.998 (0.996, 1.001)	0.517878
Death	Social deprivation	AFM	0.004	1.309 (1.186, 1.445)	1.001 (0.999, 1.003)	0.616669
Heart disease	Social deprivation	AFM	-0.006	1.038 (0.955, 1.128)	1 (0.999, 1.001)	0.919025
Cerebrovascular disease	Social deprivation	AFM	0	1.254 (1.097, 1.433)	1 (0.999, 1.001)	0.999854
Diabetes	Social deprivation	AFM	-0.031	1.303 (1.138, 1.492)	0.993 (0.982, 1.004)	0.63694
Renal disease	Social deprivation	AFM	0.005	1.249 (1.127, 1.383)	1.001 (0.999, 1.003)	0.693528
Death	Social deprivation	AFP	0	1.31 (1.187, 1.445)	1 (0.999, 1.001)	0.983264
Heart disease	Social deprivation	AFP	-0.005	1.037 (0.954, 1.127)	1 (0.998, 1.001)	0.970072
Cerebrovascular disease	Social deprivation	AFP	0	1.254 (1.097, 1.433)	1 (1, 1)	0.999854
Diabetes	Social deprivation	AFP	0.002	1.318 (1.151, 1.508)	1.001 (0.999, 1.003)	0.967582
Renal disease	Social deprivation	AFP	-0.001	1.246 (1.125, 1.381)	1 (0.998, 1.002)	0.987988
Death	Social deprivation	AGBL2	0	1.31 (1.187, 1.445)	1 (1, 1)	0.994857
Heart disease	Social deprivation	AGBL2	0	1.038 (0.955, 1.128)	1 (1, 1)	0.98921
Cerebrovascular disease	Social deprivation	AGBL2	0	1.254 (1.097, 1.433)	1 (1, 1)	0.999854
Diabetes	Social deprivation	AGBL2	-0.001	1.321 (1.154, 1.512)	1 (0.997, 1.002)	0.997608
Renal disease	Social deprivation	AGBL2	0.001	1.247 (1.126, 1.382)	1 (0.998, 1.002)	0.987988
Death	Social deprivation	AGER	0.003	1.312 (1.189, 1.448)	1.001 (0.998, 1.003)	0.885411
Heart disease	Social deprivation	AGER	0.009	1.038 (0.955, 1.128)	1 (0.999, 1.001)	0.871601
Cerebrovascular disease	Social deprivation	AGER	0.001	1.254 (1.097, 1.433)	1 (0.999, 1.001)	0.999854
Diabetes	Social deprivation	AGER	0.003	1.319 (1.152, 1.51)	1.001 (0.999, 1.003)	0.894374
Renal disease	Social deprivation	AGER	-0.003	1.242 (1.121, 1.376)	0.999 (0.996, 1.003)	0.985348
Death	Social deprivation	AGR2	0.077	1.317 (1.193, 1.454)	1.019 (1.011, 1.027)	3.46334e-05
Heart disease	Social deprivation	AGR2	0.144	1.039 (0.956, 1.129)	1.005 (1.002, 1.009)	0.0395065
Cerebrovascular disease	Social deprivation	AGR2	0.062	1.259 (1.101, 1.44)	1.013 (1.006, 1.02)	0.00736926
Diabetes	Social deprivation	AGR2	0.042	1.32 (1.153, 1.511)	1.01 (1.004, 1.017)	0.0171622
Renal disease	Social deprivation	AGR2	0.081	1.249 (1.128, 1.385)	1.016 (1.009, 1.024)	7.58727e-05
Death	Social deprivation	AGR3	0.013	1.309 (1.187, 1.445)	1.003 (1, 1.006)	0.331075
Heart disease	Social deprivation	AGR3	0.086	1.038 (0.955, 1.128)	1.003 (1, 1.006)	0.209423
Cerebrovascular disease	Social deprivation	AGR3	0.022	1.255 (1.098, 1.434)	1.005 (1, 1.009)	0.408118
Diabetes	Social deprivation	AGR3	0.064	1.312 (1.146, 1.502)	1.015 (1.008, 1.023)	0.00143022
Renal disease	Social deprivation	AGR3	0.035	1.249 (1.127, 1.384)	1.007 (1.003, 1.011)	0.0141569
Death	Social deprivation	AGRN	0.101	1.308 (1.185, 1.444)	1.024 (1.015, 1.033)	2.62312e-06
Heart disease	Social deprivation	AGRN	0.302	1.04 (0.957, 1.13)	1.012 (1.006, 1.017)	0.000277714
Cerebrovascular disease	Social deprivation	AGRN	0.067	1.256 (1.099, 1.436)	1.014 (1.007, 1.021)	0.00375589
Diabetes	Social deprivation	AGRN	0.12	1.321 (1.154, 1.512)	1.03 (1.019, 1.042)	7.88369e-06
Renal disease	Social deprivation	AGRN	0.148	1.25 (1.127, 1.385)	1.03 (1.02, 1.041)	3.40795e-07
Death	Social deprivation	AGRP	0.004	1.31 (1.187, 1.446)	1.001 (0.997, 1.005)	0.91526
Heart disease	Social deprivation	AGRP	0.013	1.039 (0.956, 1.129)	1 (0.999, 1.002)	0.922408
Cerebrovascular disease	Social deprivation	AGRP	0.004	1.257 (1.099, 1.437)	1.001 (0.998, 1.003)	0.999854
Diabetes	Social deprivation	AGRP	0.006	1.324 (1.156, 1.515)	1.002 (0.996, 1.007)	0.963458
Renal disease	Social deprivation	AGRP	0.01	1.247 (1.126, 1.382)	1.002 (0.998, 1.006)	0.810164
Death	Social deprivation	AGT	0.002	1.309 (1.186, 1.445)	1 (0.999, 1.002)	0.838096
Heart disease	Social deprivation	AGT	0.001	1.038 (0.955, 1.128)	1 (0.999, 1.001)	0.988571
Cerebrovascular disease	Social deprivation	AGT	0.002	1.254 (1.097, 1.433)	1 (0.999, 1.002)	0.999854
Diabetes	Social deprivation	AGT	-0.001	1.317 (1.151, 1.507)	1 (0.999, 1.001)	0.995657
Renal disease	Social deprivation	AGT	0.006	1.249 (1.127, 1.384)	1.001 (0.999, 1.004)	0.76152
Death	Social deprivation	AGXT	0.023	1.31 (1.187, 1.446)	1.005 (1.002, 1.009)	0.040672
Heart disease	Social deprivation	AGXT	-0.001	1.038 (0.955, 1.128)	1 (0.997, 1.003)	0.994668
Cerebrovascular disease	Social deprivation	AGXT	0.037	1.255 (1.098, 1.434)	1.008 (1.002, 1.013)	0.0711531
Diabetes	Social deprivation	AGXT	0.082	1.318 (1.152, 1.509)	1.02 (1.01, 1.03)	0.00163399
Renal disease	Social deprivation	AGXT	0.042	1.25 (1.128, 1.385)	1.009 (1.004, 1.014)	0.00632436
Death	Social deprivation	AHCY	0.001	1.312 (1.189, 1.448)	1 (0.998, 1.003)	0.975846
Heart disease	Social deprivation	AHCY	0.016	1.04 (0.957, 1.13)	1.001 (0.998, 1.003)	0.924241
Cerebrovascular disease	Social deprivation	AHCY	0	1.254 (1.097, 1.434)	1 (0.999, 1.001)	0.999854
Diabetes	Social deprivation	AHCY	0.001	1.319 (1.152, 1.509)	1 (0.999, 1.001)	0.995657
Renal disease	Social deprivation	AHCY	0.001	1.248 (1.127, 1.383)	1 (1, 1.001)	0.985348
Death	Social deprivation	AHNAK	0.001	1.309 (1.187, 1.445)	1 (0.999, 1.001)	0.925572
Heart disease	Social deprivation	AHNAK	0.017	1.038 (0.955, 1.128)	1.001 (0.999, 1.002)	0.750106
Cerebrovascular disease	Social deprivation	AHNAK	0.001	1.255 (1.098, 1.434)	1 (0.999, 1.001)	0.999854
Diabetes	Social deprivation	AHNAK	0.009	1.319 (1.153, 1.51)	1.002 (0.998, 1.006)	0.708613
Renal disease	Social deprivation	AHNAK	0.011	1.249 (1.128, 1.384)	1.002 (0.998, 1.006)	0.746346
Death	Social deprivation	AHNAK2	0	1.309 (1.186, 1.445)	1 (1, 1)	0.994363
Heart disease	Social deprivation	AHNAK2	-0.001	1.038 (0.955, 1.128)	1 (0.999, 1.001)	0.984891
Cerebrovascular disease	Social deprivation	AHNAK2	0	1.253 (1.096, 1.433)	1 (0.999, 1.001)	0.999854
Diabetes	Social deprivation	AHNAK2	0	1.317 (1.151, 1.508)	1 (1, 1)	0.99905
Renal disease	Social deprivation	AHNAK2	0.001	1.245 (1.123, 1.379)	1 (0.996, 1.004)	0.987988
Death	Social deprivation	AHSA1	0.001	1.31 (1.187, 1.446)	1 (0.998, 1.002)	0.96903
Heart disease	Social deprivation	AHSA1	0	1.038 (0.955, 1.128)	1 (1, 1)	0.993336
Cerebrovascular disease	Social deprivation	AHSA1	0	1.254 (1.097, 1.433)	1 (0.999, 1)	0.999854
Diabetes	Social deprivation	AHSA1	-0.001	1.317 (1.151, 1.508)	1 (0.999, 1.001)	0.985806
Renal disease	Social deprivation	AHSA1	0	1.248 (1.126, 1.382)	1 (1, 1)	0.987055
Death	Social deprivation	AHSG	0.002	1.309 (1.186, 1.444)	1 (0.999, 1.002)	0.852566
Heart disease	Social deprivation	AHSG	0.005	1.038 (0.955, 1.128)	1 (0.999, 1.001)	0.950865
Cerebrovascular disease	Social deprivation	AHSG	-0.001	1.254 (1.097, 1.433)	1 (0.999, 1.001)	0.999854
Diabetes	Social deprivation	AHSG	0.015	1.318 (1.151, 1.509)	1.004 (0.998, 1.009)	0.584851
Renal disease	Social deprivation	AHSG	0.009	1.246 (1.125, 1.381)	1.002 (0.999, 1.004)	0.55492
Death	Social deprivation	AHSP	0.001	1.309 (1.186, 1.445)	1 (0.999, 1.002)	0.937278
Heart disease	Social deprivation	AHSP	0	1.038 (0.955, 1.128)	1 (1, 1)	0.990849
Cerebrovascular disease	Social deprivation	AHSP	-0.003	1.254 (1.097, 1.434)	0.999 (0.998, 1.001)	0.999854
Diabetes	Social deprivation	AHSP	-0.001	1.319 (1.152, 1.509)	1 (0.998, 1.001)	0.995657
Renal disease	Social deprivation	AHSP	0	1.248 (1.126, 1.382)	1 (1, 1)	0.990756
Death	Social deprivation	AIDA	0.004	1.309 (1.186, 1.445)	1.001 (0.999, 1.003)	0.810488
Heart disease	Social deprivation	AIDA	-0.031	1.038 (0.955, 1.128)	0.999 (0.997, 1.001)	0.59131
Cerebrovascular disease	Social deprivation	AIDA	0.003	1.254 (1.097, 1.433)	1.001 (0.998, 1.003)	0.999854
Diabetes	Social deprivation	AIDA	0.002	1.317 (1.151, 1.507)	1 (0.998, 1.003)	0.995657
Renal disease	Social deprivation	AIDA	0.001	1.248 (1.126, 1.382)	1 (0.998, 1.002)	0.987055
Death	Social deprivation	AIF1	0.005	1.31 (1.187, 1.445)	1.001 (0.999, 1.003)	0.600395
Heart disease	Social deprivation	AIF1	0.031	1.038 (0.955, 1.128)	1.001 (0.999, 1.003)	0.559932
Cerebrovascular disease	Social deprivation	AIF1	0.003	1.254 (1.097, 1.433)	1.001 (0.999, 1.002)	0.999854
Diabetes	Social deprivation	AIF1	0.004	1.318 (1.152, 1.509)	1.001 (0.999, 1.003)	0.798298
Renal disease	Social deprivation	AIF1	0.005	1.247 (1.126, 1.382)	1.001 (0.999, 1.003)	0.722461
Death	Social deprivation	AIF1L	0.003	1.308 (1.185, 1.443)	1.001 (0.999, 1.002)	0.845644
Heart disease	Social deprivation	AIF1L	0.007	1.037 (0.955, 1.127)	1 (0.999, 1.001)	0.942684
Cerebrovascular disease	Social deprivation	AIF1L	0.002	1.253 (1.096, 1.432)	1 (0.999, 1.002)	0.999854
Diabetes	Social deprivation	AIF1L	0.003	1.316 (1.15, 1.506)	1.001 (0.999, 1.002)	0.854729
Renal disease	Social deprivation	AIF1L	0.004	1.245 (1.124, 1.38)	1.001 (0.999, 1.003)	0.892714
Death	Social deprivation	AIFM1	0.021	1.312 (1.189, 1.448)	1.005 (1.001, 1.009)	0.0662016
Heart disease	Social deprivation	AIFM1	0.122	1.039 (0.956, 1.129)	1.005 (1.001, 1.008)	0.0625797
Cerebrovascular disease	Social deprivation	AIFM1	0.014	1.255 (1.098, 1.435)	1.003 (0.999, 1.006)	0.554968
Diabetes	Social deprivation	AIFM1	0.033	1.317 (1.151, 1.508)	1.008 (1.002, 1.014)	0.0673126
Renal disease	Social deprivation	AIFM1	0.013	1.248 (1.127, 1.383)	1.003 (1, 1.006)	0.251189
Death	Social deprivation	AK1	-0.001	1.31 (1.187, 1.445)	1 (0.999, 1.001)	0.96175
Heart disease	Social deprivation	AK1	-0.019	1.039 (0.956, 1.129)	0.999 (0.998, 1.001)	0.720993
Cerebrovascular disease	Social deprivation	AK1	-0.005	1.254 (1.097, 1.434)	0.999 (0.997, 1.001)	0.999854
Diabetes	Social deprivation	AK1	0	1.317 (1.151, 1.508)	1 (0.999, 1.001)	0.99905
Renal disease	Social deprivation	AK1	0.001	1.248 (1.126, 1.382)	1 (0.999, 1.001)	0.987055
Death	Social deprivation	AK2	0	1.31 (1.187, 1.446)	1 (0.999, 1.001)	0.983264
Heart disease	Social deprivation	AK2	0.005	1.038 (0.955, 1.128)	1 (0.999, 1.001)	0.955482
Cerebrovascular disease	Social deprivation	AK2	0.001	1.253 (1.096, 1.433)	1 (0.999, 1.001)	0.999854
Diabetes	Social deprivation	AK2	0	1.318 (1.151, 1.508)	1 (0.999, 1)	0.995657
Renal disease	Social deprivation	AK2	0	1.248 (1.126, 1.382)	1 (1, 1)	0.998037
Death	Social deprivation	AKAP12	0	1.309 (1.186, 1.445)	1 (1, 1)	0.99548
Heart disease	Social deprivation	AKAP12	0.001	1.038 (0.955, 1.128)	1 (0.999, 1.001)	0.990849
Cerebrovascular disease	Social deprivation	AKAP12	0	1.253 (1.096, 1.433)	1 (0.999, 1.001)	0.999854
Diabetes	Social deprivation	AKAP12	-0.001	1.317 (1.151, 1.507)	1 (0.998, 1.001)	0.995657
Renal disease	Social deprivation	AKAP12	0	1.248 (1.126, 1.382)	1 (1, 1)	0.996012
Death	Social deprivation	AKR1B1	0.002	1.31 (1.187, 1.445)	1.001 (0.999, 1.002)	0.824023
Heart disease	Social deprivation	AKR1B1	0.044	1.038 (0.956, 1.129)	1.002 (0.999, 1.004)	0.48043
Cerebrovascular disease	Social deprivation	AKR1B1	0.001	1.254 (1.097, 1.433)	1 (0.999, 1.001)	0.999854
Diabetes	Social deprivation	AKR1B1	0.001	1.318 (1.151, 1.508)	1 (0.999, 1.001)	0.995657
Renal disease	Social deprivation	AKR1B1	0	1.248 (1.126, 1.382)	1 (0.999, 1.001)	0.996097
Death	Social deprivation	AKR1B10	0.008	1.31 (1.187, 1.446)	1.002 (1, 1.004)	0.31697
Heart disease	Social deprivation	AKR1B10	0.032	1.038 (0.955, 1.128)	1.001 (0.999, 1.003)	0.598905
Cerebrovascular disease	Social deprivation	AKR1B10	0.004	1.254 (1.097, 1.434)	1.001 (0.999, 1.003)	0.999854
Diabetes	Social deprivation	AKR1B10	0.028	1.309 (1.144, 1.499)	1.007 (1.001, 1.012)	0.12108
Renal disease	Social deprivation	AKR1B10	0.008	1.248 (1.126, 1.382)	1.002 (0.999, 1.004)	0.459046
Death	Social deprivation	AKR1C4	0	1.309 (1.186, 1.445)	1 (0.999, 1.001)	0.993209
Heart disease	Social deprivation	AKR1C4	-0.004	1.038 (0.955, 1.128)	1 (0.999, 1.001)	0.965557
Cerebrovascular disease	Social deprivation	AKR1C4	0.007	1.254 (1.097, 1.434)	1.001 (0.999, 1.004)	0.874447
Diabetes	Social deprivation	AKR1C4	0.014	1.313 (1.147, 1.502)	1.003 (1, 1.007)	0.343889
Renal disease	Social deprivation	AKR1C4	0.006	1.248 (1.127, 1.383)	1.001 (0.999, 1.003)	0.623587
Death	Social deprivation	AKR7L	0.001	1.309 (1.186, 1.445)	1 (0.999, 1.002)	0.958917
Heart disease	Social deprivation	AKR7L	0.006	1.038 (0.955, 1.128)	1 (0.999, 1.001)	0.919623
Cerebrovascular disease	Social deprivation	AKR7L	0.003	1.254 (1.097, 1.434)	1.001 (0.998, 1.003)	0.999854
Diabetes	Social deprivation	AKR7L	0.001	1.316 (1.15, 1.506)	1 (0.994, 1.007)	0.99905
Renal disease	Social deprivation	AKR7L	0.003	1.248 (1.127, 1.383)	1.001 (0.998, 1.003)	0.982244
Death	Social deprivation	AKT1S1	0.002	1.311 (1.188, 1.447)	1 (0.999, 1.002)	0.901208
Heart disease	Social deprivation	AKT1S1	0.016	1.039 (0.956, 1.129)	1.001 (0.999, 1.002)	0.743218
Cerebrovascular disease	Social deprivation	AKT1S1	0.002	1.255 (1.097, 1.434)	1 (0.999, 1.002)	0.999854
Diabetes	Social deprivation	AKT1S1	0.002	1.318 (1.152, 1.509)	1 (0.999, 1.002)	0.958554
Renal disease	Social deprivation	AKT1S1	0	1.248 (1.126, 1.382)	1 (0.999, 1.001)	0.987055
Death	Social deprivation	AKT2	0	1.309 (1.187, 1.445)	1 (1, 1)	0.974407
Heart disease	Social deprivation	AKT2	0.009	1.038 (0.955, 1.128)	1 (0.999, 1.001)	0.883077
Cerebrovascular disease	Social deprivation	AKT2	0	1.254 (1.097, 1.433)	1 (1, 1)	0.999854
Diabetes	Social deprivation	AKT2	0	1.318 (1.151, 1.508)	1 (0.999, 1.001)	0.99905
Renal disease	Social deprivation	AKT2	-0.001	1.248 (1.126, 1.382)	1 (0.999, 1.001)	0.982244
Death	Social deprivation	AKT3	0	1.309 (1.186, 1.444)	1 (0.999, 1.001)	0.993209
Heart disease	Social deprivation	AKT3	0.01	1.038 (0.955, 1.128)	1 (0.999, 1.002)	0.918337
Cerebrovascular disease	Social deprivation	AKT3	0	1.253 (1.096, 1.433)	1 (0.999, 1.001)	0.999854
Diabetes	Social deprivation	AKT3	0.001	1.316 (1.15, 1.506)	1 (0.999, 1.002)	0.996532
Renal disease	Social deprivation	AKT3	0	1.247 (1.126, 1.382)	1 (0.998, 1.001)	0.990017
Death	Social deprivation	ALCAM	0.025	1.308 (1.185, 1.444)	1.006 (1, 1.012)	0.218956
Heart disease	Social deprivation	ALCAM	0.026	1.038 (0.955, 1.128)	1.001 (0.999, 1.003)	0.625575
Cerebrovascular disease	Social deprivation	ALCAM	0.008	1.255 (1.097, 1.434)	1.002 (0.999, 1.004)	0.826178
Diabetes	Social deprivation	ALCAM	0.028	1.318 (1.151, 1.509)	1.007 (0.999, 1.014)	0.33378
Renal disease	Social deprivation	ALCAM	0.036	1.245 (1.124, 1.38)	1.007 (1.001, 1.014)	0.154534
Death	Social deprivation	ALDH1A1	0.001	1.309 (1.187, 1.445)	1 (0.999, 1.001)	0.954202
Heart disease	Social deprivation	ALDH1A1	0.004	1.038 (0.955, 1.128)	1 (0.999, 1.001)	0.966683
Cerebrovascular disease	Social deprivation	ALDH1A1	0.01	1.254 (1.097, 1.434)	1.002 (0.998, 1.006)	0.97573
Diabetes	Social deprivation	ALDH1A1	0.024	1.311 (1.145, 1.501)	1.006 (0.997, 1.015)	0.645477
Renal disease	Social deprivation	ALDH1A1	0.003	1.248 (1.127, 1.383)	1.001 (0.999, 1.002)	0.829375
Death	Social deprivation	ALDH2	-0.005	1.31 (1.187, 1.445)	0.999 (0.997, 1.001)	0.573009
Heart disease	Social deprivation	ALDH2	0.006	1.038 (0.955, 1.128)	1 (0.999, 1.001)	0.92293
Cerebrovascular disease	Social deprivation	ALDH2	-0.002	1.254 (1.097, 1.434)	1 (0.998, 1.001)	0.999854
Diabetes	Social deprivation	ALDH2	-0.004	1.318 (1.151, 1.508)	0.999 (0.997, 1.001)	0.85298
Renal disease	Social deprivation	ALDH2	-0.004	1.249 (1.127, 1.384)	0.999 (0.998, 1.001)	0.713574
Death	Social deprivation	ALDH3A1	0.051	1.309 (1.186, 1.444)	1.012 (1.007, 1.018)	0.00012804
Heart disease	Social deprivation	ALDH3A1	0.199	1.037 (0.954, 1.127)	1.007 (1.003, 1.011)	0.00956668
Cerebrovascular disease	Social deprivation	ALDH3A1	0.041	1.254 (1.097, 1.434)	1.008 (1.002, 1.014)	0.0703504
Diabetes	Social deprivation	ALDH3A1	0.073	1.31 (1.144, 1.5)	1.018 (1.01, 1.025)	8.48632e-05
Renal disease	Social deprivation	ALDH3A1	0.058	1.25 (1.128, 1.385)	1.012 (1.006, 1.017)	0.00025535
Death	Social deprivation	ALDH5A1	0.006	1.312 (1.189, 1.448)	1.001 (0.998, 1.005)	0.795406
Heart disease	Social deprivation	ALDH5A1	0.036	1.038 (0.955, 1.128)	1.001 (0.999, 1.003)	0.539057
Cerebrovascular disease	Social deprivation	ALDH5A1	0.003	1.255 (1.098, 1.434)	1.001 (0.999, 1.003)	0.999854
Diabetes	Social deprivation	ALDH5A1	0.004	1.322 (1.155, 1.513)	1.001 (0.999, 1.003)	0.899835
Renal disease	Social deprivation	ALDH5A1	0.004	1.249 (1.128, 1.384)	1.001 (0.999, 1.002)	0.799001
Death	Social deprivation	ALMS1	0	1.309 (1.186, 1.445)	1 (1, 1)	0.988785
Heart disease	Social deprivation	ALMS1	0	1.038 (0.955, 1.128)	1 (1, 1)	0.994104
Cerebrovascular disease	Social deprivation	ALMS1	0	1.253 (1.096, 1.433)	1 (0.999, 1.001)	0.999854
Diabetes	Social deprivation	ALMS1	0	1.317 (1.151, 1.508)	1 (0.999, 1.001)	0.996532
Renal disease	Social deprivation	ALMS1	0	1.247 (1.125, 1.381)	1 (0.999, 1.001)	0.990756
Death	Social deprivation	ALPI	0	1.309 (1.187, 1.445)	1 (0.999, 1)	0.95435
Heart disease	Social deprivation	ALPI	0.001	1.038 (0.955, 1.128)	1 (1, 1)	0.982314
Cerebrovascular disease	Social deprivation	ALPI	0	1.254 (1.097, 1.433)	1 (0.999, 1.001)	0.999854
Diabetes	Social deprivation	ALPI	0.002	1.318 (1.152, 1.509)	1 (0.999, 1.002)	0.967783
Renal disease	Social deprivation	ALPI	0.001	1.248 (1.127, 1.383)	1 (0.999, 1.001)	0.983765
Death	Social deprivation	ALPP	0.24	1.303 (1.181, 1.439)	1.059 (1.047, 1.072)	0
Heart disease	Social deprivation	ALPP	0.669	1.039 (0.956, 1.13)	1.026 (1.017, 1.035)	5.40214e-07
Cerebrovascular disease	Social deprivation	ALPP	0.175	1.253 (1.096, 1.432)	1.037 (1.023, 1.05)	1.55706e-05
Diabetes	Social deprivation	ALPP	0.163	1.326 (1.159, 1.518)	1.042 (1.027, 1.056)	6.12868e-07
Renal disease	Social deprivation	ALPP	0.143	1.251 (1.13, 1.386)	1.03 (1.019, 1.041)	1.44072e-06
Death	Social deprivation	AMBN	0	1.31 (1.187, 1.446)	1 (0.999, 1.001)	0.994363
Heart disease	Social deprivation	AMBN	0.004	1.038 (0.955, 1.128)	1 (0.999, 1.001)	0.947312
Cerebrovascular disease	Social deprivation	AMBN	0	1.254 (1.097, 1.433)	1 (1, 1)	0.999854
Diabetes	Social deprivation	AMBN	0.002	1.318 (1.151, 1.509)	1.001 (0.999, 1.002)	0.936669
Renal disease	Social deprivation	AMBN	0	1.248 (1.126, 1.382)	1 (0.998, 1.002)	0.995638
Death	Social deprivation	AMBP	0.067	1.312 (1.189, 1.448)	1.016 (1.009, 1.023)	4.45127e-05
Heart disease	Social deprivation	AMBP	0.337	1.038 (0.955, 1.128)	1.012 (1.007, 1.018)	0.000251929
Cerebrovascular disease	Social deprivation	AMBP	0.069	1.259 (1.101, 1.439)	1.014 (1.007, 1.022)	0.00431588
Diabetes	Social deprivation	AMBP	0.077	1.32 (1.153, 1.511)	1.019 (1.01, 1.028)	0.000524076
Renal disease	Social deprivation	AMBP	0.175	1.251 (1.128, 1.386)	1.036 (1.024, 1.049)	4.80073e-07
Death	Social deprivation	AMDHD2	-0.004	1.309 (1.186, 1.445)	0.999 (0.997, 1.001)	0.628273
Heart disease	Social deprivation	AMDHD2	-0.012	1.038 (0.955, 1.127)	1 (0.998, 1.001)	0.88248
Cerebrovascular disease	Social deprivation	AMDHD2	-0.001	1.254 (1.097, 1.433)	1 (0.998, 1.002)	0.999854
Diabetes	Social deprivation	AMDHD2	0	1.317 (1.151, 1.508)	1 (0.998, 1.002)	0.997608
Renal disease	Social deprivation	AMDHD2	0.003	1.248 (1.126, 1.383)	1.001 (0.999, 1.002)	0.92261
Death	Social deprivation	AMFR	0.003	1.31 (1.187, 1.446)	1.001 (0.999, 1.003)	0.842521
Heart disease	Social deprivation	AMFR	0.011	1.038 (0.955, 1.128)	1 (0.999, 1.001)	0.84584
Cerebrovascular disease	Social deprivation	AMFR	0.003	1.254 (1.097, 1.433)	1.001 (0.999, 1.002)	0.999854
Diabetes	Social deprivation	AMFR	0.005	1.317 (1.15, 1.507)	1.001 (0.999, 1.004)	0.857126
Renal disease	Social deprivation	AMFR	0.002	1.248 (1.127, 1.383)	1 (0.999, 1.001)	0.952292
Death	Social deprivation	AMIGO1	0.002	1.31 (1.187, 1.445)	1 (0.999, 1.002)	0.840316
Heart disease	Social deprivation	AMIGO1	-0.01	1.037 (0.954, 1.127)	1 (0.998, 1.001)	0.918337
Cerebrovascular disease	Social deprivation	AMIGO1	0.001	1.254 (1.097, 1.433)	1 (0.999, 1.001)	0.999854
Diabetes	Social deprivation	AMIGO1	-0.003	1.318 (1.151, 1.508)	0.999 (0.998, 1.001)	0.896888
Renal disease	Social deprivation	AMIGO1	-0.001	1.248 (1.126, 1.382)	1 (0.999, 1.001)	0.982244
Death	Social deprivation	AMIGO2	0.018	1.308 (1.185, 1.444)	1.004 (1, 1.008)	0.191823
Heart disease	Social deprivation	AMIGO2	0.082	1.037 (0.954, 1.127)	1.003 (1, 1.006)	0.318186
Cerebrovascular disease	Social deprivation	AMIGO2	0.007	1.253 (1.096, 1.433)	1.001 (0.999, 1.004)	0.883085
Diabetes	Social deprivation	AMIGO2	0.016	1.31 (1.145, 1.5)	1.004 (0.999, 1.009)	0.561428
Renal disease	Social deprivation	AMIGO2	0.023	1.244 (1.123, 1.378)	1.004 (1, 1.009)	0.195863
Death	Social deprivation	AMN	0	1.309 (1.186, 1.445)	1 (0.999, 1.001)	0.993209
Heart disease	Social deprivation	AMN	0.018	1.037 (0.955, 1.127)	1.001 (0.999, 1.002)	0.720993
Cerebrovascular disease	Social deprivation	AMN	0.013	1.253 (1.096, 1.432)	1.003 (0.999, 1.006)	0.650614
Diabetes	Social deprivation	AMN	0.01	1.32 (1.153, 1.51)	1.002 (0.999, 1.006)	0.61922
Renal disease	Social deprivation	AMN	0.004	1.248 (1.126, 1.382)	1.001 (0.999, 1.002)	0.794461
Death	Social deprivation	AMOT	0	1.309 (1.186, 1.445)	1 (0.999, 1)	0.975468
Heart disease	Social deprivation	AMOT	0.001	1.038 (0.955, 1.128)	1 (1, 1)	0.98189
Cerebrovascular disease	Social deprivation	AMOT	0.001	1.254 (1.097, 1.434)	1 (0.999, 1.001)	0.999854
Diabetes	Social deprivation	AMOT	-0.006	1.31 (1.145, 1.5)	0.999 (0.992, 1.005)	0.97591
Renal disease	Social deprivation	AMOT	0	1.248 (1.126, 1.382)	1 (0.999, 1)	0.987055
Death	Social deprivation	AMOTL2	-0.009	1.31 (1.187, 1.446)	0.998 (0.995, 1)	0.368824
Heart disease	Social deprivation	AMOTL2	0.007	1.038 (0.955, 1.128)	1 (0.998, 1.002)	0.966315
Cerebrovascular disease	Social deprivation	AMOTL2	0.003	1.254 (1.097, 1.433)	1.001 (0.997, 1.004)	0.999854
Diabetes	Social deprivation	AMOTL2	0.002	1.317 (1.151, 1.507)	1 (0.997, 1.004)	0.995657
Renal disease	Social deprivation	AMOTL2	-0.008	1.248 (1.127, 1.383)	0.998 (0.996, 1.001)	0.59396
Death	Social deprivation	AMPD3	0.003	1.31 (1.187, 1.445)	1.001 (0.999, 1.003)	0.856764
Heart disease	Social deprivation	AMPD3	0.023	1.038 (0.955, 1.128)	1.001 (0.999, 1.003)	0.758649
Cerebrovascular disease	Social deprivation	AMPD3	-0.01	1.254 (1.097, 1.433)	0.998 (0.995, 1.001)	0.778806
Diabetes	Social deprivation	AMPD3	-0.003	1.317 (1.151, 1.508)	0.999 (0.997, 1.002)	0.969793
Renal disease	Social deprivation	AMPD3	0.005	1.248 (1.126, 1.382)	1.001 (0.999, 1.003)	0.844081
Death	Social deprivation	AMY2A	-0.005	1.31 (1.187, 1.445)	0.999 (0.997, 1.001)	0.603059
Heart disease	Social deprivation	AMY2A	0.059	1.037 (0.954, 1.127)	1.002 (1, 1.004)	0.341444
Cerebrovascular disease	Social deprivation	AMY2A	0.01	1.253 (1.096, 1.433)	1.002 (0.999, 1.005)	0.722358
Diabetes	Social deprivation	AMY2A	0.013	1.313 (1.147, 1.503)	1.003 (0.999, 1.007)	0.425644
Renal disease	Social deprivation	AMY2A	-0.007	1.249 (1.127, 1.383)	0.999 (0.996, 1.001)	0.495585
Death	Social deprivation	AMY2B	-0.004	1.31 (1.187, 1.445)	0.999 (0.997, 1.001)	0.676491
Heart disease	Social deprivation	AMY2B	0.059	1.037 (0.954, 1.127)	1.002 (1, 1.005)	0.360479
Cerebrovascular disease	Social deprivation	AMY2B	0.015	1.253 (1.096, 1.433)	1.003 (1, 1.006)	0.490653
Diabetes	Social deprivation	AMY2B	0.012	1.312 (1.146, 1.502)	1.003 (0.999, 1.007)	0.477163
Renal disease	Social deprivation	AMY2B	-0.007	1.249 (1.127, 1.384)	0.999 (0.997, 1.001)	0.508058
Death	Social deprivation	ANG	0.037	1.311 (1.188, 1.447)	1.009 (1.004, 1.014)	0.00409804
Heart disease	Social deprivation	ANG	0.109	1.038 (0.955, 1.128)	1.004 (1.001, 1.007)	0.141253
Cerebrovascular disease	Social deprivation	ANG	0.031	1.254 (1.097, 1.434)	1.006 (1.001, 1.012)	0.198834
Diabetes	Social deprivation	ANG	0.058	1.315 (1.148, 1.505)	1.014 (1.007, 1.021)	0.00268746
Renal disease	Social deprivation	ANG	0.089	1.245 (1.124, 1.38)	1.018 (1.01, 1.026)	5.7704e-05
Death	Social deprivation	ANGPT1	0.004	1.31 (1.187, 1.445)	1.001 (0.999, 1.003)	0.633058
Heart disease	Social deprivation	ANGPT1	0.069	1.039 (0.956, 1.129)	1.003 (1, 1.005)	0.307687
Cerebrovascular disease	Social deprivation	ANGPT1	0.003	1.254 (1.097, 1.433)	1.001 (0.999, 1.003)	0.999854
Diabetes	Social deprivation	ANGPT1	0.007	1.319 (1.152, 1.51)	1.002 (0.999, 1.005)	0.636899
Renal disease	Social deprivation	ANGPT1	-0.001	1.248 (1.126, 1.382)	1 (0.999, 1.001)	0.987988
Death	Social deprivation	ANGPT2	0.134	1.309 (1.185, 1.445)	1.033 (1.022, 1.044)	1.96032e-07
Heart disease	Social deprivation	ANGPT2	0.449	1.043 (0.959, 1.133)	1.019 (1.012, 1.026)	1.63548e-05
Cerebrovascular disease	Social deprivation	ANGPT2	0.063	1.256 (1.098, 1.435)	1.013 (1.006, 1.02)	0.00788867
Diabetes	Social deprivation	ANGPT2	0.099	1.32 (1.153, 1.511)	1.025 (1.015, 1.035)	3.8851e-05
Renal disease	Social deprivation	ANGPT2	0.127	1.258 (1.135, 1.394)	1.027 (1.017, 1.037)	1.10279e-06
Death	Social deprivation	ANGPTL1	0.017	1.312 (1.188, 1.448)	1.004 (0.999, 1.009)	0.405832
Heart disease	Social deprivation	ANGPTL1	0.04	1.039 (0.956, 1.129)	1.001 (0.999, 1.004)	0.495109
Cerebrovascular disease	Social deprivation	ANGPTL1	0.011	1.255 (1.098, 1.435)	1.002 (0.999, 1.005)	0.731971
Diabetes	Social deprivation	ANGPTL1	0.016	1.318 (1.151, 1.509)	1.004 (0.999, 1.009)	0.446104
Renal disease	Social deprivation	ANGPTL1	0.021	1.252 (1.13, 1.387)	1.004 (0.999, 1.01)	0.420596
Death	Social deprivation	ANGPTL2	-0.007	1.309 (1.186, 1.445)	0.998 (0.995, 1.002)	0.759861
Heart disease	Social deprivation	ANGPTL2	-0.006	1.037 (0.954, 1.127)	1 (0.998, 1.001)	0.950865
Cerebrovascular disease	Social deprivation	ANGPTL2	-0.005	1.253 (1.096, 1.433)	0.999 (0.997, 1.001)	0.999854
Diabetes	Social deprivation	ANGPTL2	-0.014	1.304 (1.138, 1.493)	0.997 (0.987, 1.006)	0.936669
Renal disease	Social deprivation	ANGPTL2	-0.005	1.246 (1.124, 1.38)	0.999 (0.996, 1.002)	0.925248
Death	Social deprivation	ANGPTL3	0.008	1.31 (1.187, 1.446)	1.002 (1, 1.004)	0.382262
Heart disease	Social deprivation	ANGPTL3	0.003	1.038 (0.955, 1.128)	1 (0.999, 1.001)	0.982314
Cerebrovascular disease	Social deprivation	ANGPTL3	-0.005	1.253 (1.096, 1.433)	0.999 (0.997, 1.001)	0.999854
Diabetes	Social deprivation	ANGPTL3	-0.015	1.313 (1.147, 1.503)	0.996 (0.993, 1)	0.29375
Renal disease	Social deprivation	ANGPTL3	0.004	1.248 (1.127, 1.383)	1.001 (0.999, 1.003)	0.762098
Death	Social deprivation	ANGPTL4	0.084	1.3 (1.178, 1.435)	1.02 (1.011, 1.028)	6.52863e-05
Heart disease	Social deprivation	ANGPTL4	0.276	1.034 (0.952, 1.124)	1.009 (1.004, 1.014)	0.00265458
Cerebrovascular disease	Social deprivation	ANGPTL4	0.042	1.252 (1.095, 1.431)	1.008 (1.003, 1.014)	0.0575104
Diabetes	Social deprivation	ANGPTL4	0.064	1.309 (1.143, 1.498)	1.015 (1.007, 1.023)	0.00291062
Renal disease	Social deprivation	ANGPTL4	0.134	1.237 (1.116, 1.371)	1.026 (1.016, 1.037)	1.70395e-05
Death	Social deprivation	ANGPTL7	-0.001	1.312 (1.189, 1.448)	1 (0.997, 1.003)	0.984284
Heart disease	Social deprivation	ANGPTL7	0.001	1.038 (0.955, 1.128)	1 (0.999, 1.001)	0.990849
Cerebrovascular disease	Social deprivation	ANGPTL7	0	1.255 (1.098, 1.435)	1 (0.998, 1.002)	0.999854
Diabetes	Social deprivation	ANGPTL7	-0.005	1.321 (1.154, 1.513)	0.999 (0.991, 1.006)	0.995657
Renal disease	Social deprivation	ANGPTL7	0.001	1.255 (1.133, 1.391)	1 (0.994, 1.006)	0.990756
Death	Social deprivation	ANK2	0	1.309 (1.186, 1.445)	1 (0.999, 1)	0.974407
Heart disease	Social deprivation	ANK2	0	1.038 (0.955, 1.128)	1 (1, 1)	0.990849
Cerebrovascular disease	Social deprivation	ANK2	0	1.254 (1.097, 1.433)	1 (0.999, 1.001)	0.999854
Diabetes	Social deprivation	ANK2	0	1.317 (1.151, 1.508)	1 (0.999, 1.001)	0.995657
Renal disease	Social deprivation	ANK2	0.001	1.248 (1.126, 1.382)	1 (0.999, 1.001)	0.985348
Death	Social deprivation	ANKRA2	0	1.309 (1.187, 1.445)	1 (0.999, 1.001)	0.994863
Heart disease	Social deprivation	ANKRA2	0.004	1.038 (0.955, 1.128)	1 (0.999, 1.001)	0.967568
Cerebrovascular disease	Social deprivation	ANKRA2	0.003	1.254 (1.097, 1.433)	1.001 (0.999, 1.002)	0.999854
Diabetes	Social deprivation	ANKRA2	0.001	1.318 (1.151, 1.508)	1 (0.999, 1.002)	0.995657
Renal disease	Social deprivation	ANKRA2	-0.001	1.248 (1.126, 1.382)	1 (0.998, 1.001)	0.985348
Death	Social deprivation	ANKMY2	0	1.309 (1.187, 1.445)	1 (1, 1)	0.983264
Heart disease	Social deprivation	ANKMY2	0.004	1.038 (0.955, 1.128)	1 (0.999, 1.001)	0.973102
Cerebrovascular disease	Social deprivation	ANKMY2	0	1.254 (1.097, 1.433)	1 (1, 1)	0.999854
Diabetes	Social deprivation	ANKMY2	0	1.318 (1.151, 1.508)	1 (0.999, 1.001)	0.995657
Renal disease	Social deprivation	ANKMY2	0	1.248 (1.126, 1.382)	1 (0.999, 1.001)	0.987988
Death	Social deprivation	ANKRD54	0	1.309 (1.187, 1.445)	1 (1, 1)	0.993209
Heart disease	Social deprivation	ANKRD54	0.004	1.039 (0.956, 1.129)	1 (0.999, 1.001)	0.956303
Cerebrovascular disease	Social deprivation	ANKRD54	0.002	1.254 (1.097, 1.434)	1 (0.998, 1.002)	0.999854
Diabetes	Social deprivation	ANKRD54	0	1.318 (1.152, 1.509)	1 (0.999, 1.002)	0.997608
Renal disease	Social deprivation	ANKRD54	0	1.248 (1.126, 1.382)	1 (1, 1)	0.987988
Death	Social deprivation	ANP32C	-0.004	1.309 (1.186, 1.445)	0.999 (0.998, 1.001)	0.646137
Heart disease	Social deprivation	ANP32C	-0.013	1.038 (0.955, 1.128)	1 (0.998, 1.001)	0.846706
Cerebrovascular disease	Social deprivation	ANP32C	-0.002	1.254 (1.097, 1.433)	1 (0.998, 1.001)	0.999854
Diabetes	Social deprivation	ANP32C	-0.002	1.316 (1.15, 1.507)	1 (0.998, 1.001)	0.969793
Renal disease	Social deprivation	ANP32C	-0.001	1.248 (1.126, 1.382)	1 (0.999, 1.001)	0.985348
Death	Social deprivation	ANPEP	-0.003	1.31 (1.187, 1.446)	0.999 (0.997, 1.002)	0.918926
Heart disease	Social deprivation	ANPEP	-0.001	1.038 (0.955, 1.128)	1 (1, 1)	0.980194
Cerebrovascular disease	Social deprivation	ANPEP	-0.001	1.254 (1.097, 1.434)	1 (0.997, 1.002)	0.999854
Diabetes	Social deprivation	ANPEP	-0.004	1.325 (1.158, 1.517)	0.999 (0.994, 1.003)	0.969793
Renal disease	Social deprivation	ANPEP	-0.002	1.248 (1.127, 1.383)	1 (0.998, 1.001)	0.978356
Death	Social deprivation	ANXA1	-0.01	1.31 (1.187, 1.446)	0.998 (0.995, 1)	0.258724
Heart disease	Social deprivation	ANXA1	-0.027	1.038 (0.955, 1.128)	0.999 (0.997, 1.001)	0.598905
Cerebrovascular disease	Social deprivation	ANXA1	-0.009	1.255 (1.098, 1.435)	0.998 (0.995, 1.001)	0.76438
Diabetes	Social deprivation	ANXA1	-0.007	1.319 (1.153, 1.51)	0.998 (0.996, 1.001)	0.652693
Renal disease	Social deprivation	ANXA1	-0.008	1.249 (1.127, 1.384)	0.998 (0.996, 1.001)	0.506809
Death	Social deprivation	ANXA10	0.08	1.313 (1.19, 1.45)	1.02 (1.012, 1.027)	1.31559e-06
Heart disease	Social deprivation	ANXA10	0.204	1.039 (0.956, 1.129)	1.008 (1.003, 1.012)	0.00877275
Cerebrovascular disease	Social deprivation	ANXA10	0.042	1.257 (1.099, 1.437)	1.009 (1.002, 1.015)	0.0907515
Diabetes	Social deprivation	ANXA10	0.057	1.314 (1.148, 1.504)	1.014 (1.007, 1.021)	0.00294218
Renal disease	Social deprivation	ANXA10	0.091	1.248 (1.126, 1.382)	1.018 (1.011, 1.025)	3.55671e-06
Death	Social deprivation	ANXA11	0.003	1.311 (1.188, 1.446)	1.001 (0.999, 1.002)	0.752707
Heart disease	Social deprivation	ANXA11	0.017	1.038 (0.955, 1.128)	1.001 (0.999, 1.002)	0.763945
Cerebrovascular disease	Social deprivation	ANXA11	0	1.254 (1.097, 1.433)	1 (0.998, 1.002)	0.999854
Diabetes	Social deprivation	ANXA11	0.001	1.318 (1.151, 1.508)	1 (0.998, 1.002)	0.995657
Renal disease	Social deprivation	ANXA11	-0.008	1.246 (1.125, 1.38)	0.998 (0.996, 1.001)	0.465002
Death	Social deprivation	ANXA2	0.008	1.312 (1.189, 1.448)	1.002 (0.999, 1.004)	0.461976
Heart disease	Social deprivation	ANXA2	0.041	1.039 (0.956, 1.129)	1.002 (1, 1.004)	0.442833
Cerebrovascular disease	Social deprivation	ANXA2	0.008	1.256 (1.099, 1.436)	1.002 (0.999, 1.004)	0.852679
Diabetes	Social deprivation	ANXA2	0.015	1.321 (1.154, 1.512)	1.004 (0.999, 1.008)	0.516943
Renal disease	Social deprivation	ANXA2	0.005	1.249 (1.127, 1.383)	1.001 (0.999, 1.003)	0.642212
Death	Social deprivation	ANXA3	0.001	1.311 (1.188, 1.447)	1 (0.999, 1.002)	0.958917
Heart disease	Social deprivation	ANXA3	0.014	1.038 (0.956, 1.128)	1.001 (0.999, 1.002)	0.915056
Cerebrovascular disease	Social deprivation	ANXA3	0.002	1.254 (1.097, 1.434)	1 (0.999, 1.002)	0.999854
Diabetes	Social deprivation	ANXA3	0.001	1.318 (1.152, 1.509)	1 (0.999, 1.001)	0.981609
Renal disease	Social deprivation	ANXA3	0	1.248 (1.126, 1.382)	1 (0.999, 1)	0.985348
Death	Social deprivation	ANXA4	0.001	1.31 (1.188, 1.446)	1 (0.999, 1.002)	0.943285
Heart disease	Social deprivation	ANXA4	0.016	1.038 (0.956, 1.128)	1.001 (0.999, 1.002)	0.855731
Cerebrovascular disease	Social deprivation	ANXA4	0	1.254 (1.097, 1.433)	1 (0.999, 1.001)	0.999854
Diabetes	Social deprivation	ANXA4	0	1.318 (1.151, 1.508)	1 (0.999, 1.001)	0.995657
Renal disease	Social deprivation	ANXA4	-0.001	1.247 (1.126, 1.382)	1 (0.999, 1.001)	0.981993
Death	Social deprivation	ANXA5	0.016	1.31 (1.187, 1.445)	1.004 (1, 1.007)	0.122694
Heart disease	Social deprivation	ANXA5	0.037	1.037 (0.955, 1.127)	1.001 (0.999, 1.003)	0.556176
Cerebrovascular disease	Social deprivation	ANXA5	0.013	1.254 (1.097, 1.434)	1.003 (1, 1.006)	0.515047
Diabetes	Social deprivation	ANXA5	0.005	1.317 (1.151, 1.507)	1.001 (0.999, 1.004)	0.841268
Renal disease	Social deprivation	ANXA5	0.02	1.247 (1.126, 1.382)	1.004 (1, 1.008)	0.135138
Death	Social deprivation	AOC1	0	1.309 (1.186, 1.445)	1 (1, 1)	0.981622
Heart disease	Social deprivation	AOC1	0	1.038 (0.955, 1.128)	1 (1, 1)	0.996601
Cerebrovascular disease	Social deprivation	AOC1	0.001	1.253 (1.097, 1.433)	1 (0.999, 1.001)	0.999854
Diabetes	Social deprivation	AOC1	-0.001	1.318 (1.151, 1.508)	1 (0.999, 1.001)	0.995657
Renal disease	Social deprivation	AOC1	-0.001	1.248 (1.127, 1.383)	1 (0.999, 1.001)	0.985348
Death	Social deprivation	AOC3	0.035	1.301 (1.179, 1.436)	1.008 (1.002, 1.014)	0.0441547
Heart disease	Social deprivation	AOC3	0.065	1.037 (0.954, 1.127)	1.002 (1, 1.005)	0.277816
Cerebrovascular disease	Social deprivation	AOC3	0.017	1.252 (1.096, 1.432)	1.003 (1, 1.007)	0.41956
Diabetes	Social deprivation	AOC3	0.027	1.319 (1.153, 1.51)	1.007 (1.001, 1.013)	0.18562
Renal disease	Social deprivation	AOC3	0.031	1.244 (1.123, 1.379)	1.006 (1.001, 1.011)	0.111216
Death	Social deprivation	AP1G2	0.005	1.312 (1.189, 1.448)	1.001 (0.999, 1.003)	0.60199
Heart disease	Social deprivation	AP1G2	0.031	1.039 (0.956, 1.129)	1.001 (0.999, 1.003)	0.540948
Cerebrovascular disease	Social deprivation	AP1G2	0.004	1.255 (1.098, 1.435)	1.001 (0.999, 1.002)	0.999854
Diabetes	Social deprivation	AP1G2	0.007	1.322 (1.155, 1.513)	1.002 (0.999, 1.005)	0.66156
Renal disease	Social deprivation	AP1G2	0.001	1.248 (1.127, 1.383)	1 (0.999, 1.001)	0.985348
Death	Social deprivation	AP2B1	0	1.309 (1.187, 1.445)	1 (0.999, 1.001)	0.983264
Heart disease	Social deprivation	AP2B1	0.002	1.038 (0.955, 1.128)	1 (0.999, 1.001)	0.98189
Cerebrovascular disease	Social deprivation	AP2B1	0	1.253 (1.096, 1.433)	1 (0.999, 1.001)	0.999854
Diabetes	Social deprivation	AP2B1	0	1.317 (1.151, 1.508)	1 (1, 1)	0.996532
Renal disease	Social deprivation	AP2B1	0	1.248 (1.126, 1.382)	1 (1, 1)	0.990017
Death	Social deprivation	AP3B1	0.003	1.31 (1.187, 1.446)	1.001 (0.999, 1.003)	0.826086
Heart disease	Social deprivation	AP3B1	0.028	1.039 (0.956, 1.129)	1.001 (0.999, 1.003)	0.649888
Cerebrovascular disease	Social deprivation	AP3B1	0.001	1.254 (1.097, 1.433)	1 (0.999, 1.001)	0.999854
Diabetes	Social deprivation	AP3B1	0.002	1.318 (1.151, 1.508)	1 (0.999, 1.002)	0.932868
Renal disease	Social deprivation	AP3B1	0.002	1.248 (1.126, 1.383)	1 (0.999, 1.002)	0.894414
Death	Social deprivation	AP3S2	0.002	1.309 (1.186, 1.445)	1 (0.999, 1.002)	0.924461
Heart disease	Social deprivation	AP3S2	0.016	1.038 (0.955, 1.128)	1.001 (0.999, 1.002)	0.816603
Cerebrovascular disease	Social deprivation	AP3S2	0	1.254 (1.097, 1.433)	1 (0.999, 1)	0.999854
Diabetes	Social deprivation	AP3S2	0.001	1.317 (1.151, 1.508)	1 (0.999, 1.002)	0.975718
Renal disease	Social deprivation	AP3S2	0	1.248 (1.126, 1.382)	1 (1, 1.001)	0.985348
Death	Social deprivation	APBB1IP	0.007	1.31 (1.187, 1.446)	1.002 (0.999, 1.004)	0.60199
Heart disease	Social deprivation	APBB1IP	0.038	1.038 (0.955, 1.128)	1.001 (0.999, 1.003)	0.54754
Cerebrovascular disease	Social deprivation	APBB1IP	0.004	1.254 (1.097, 1.433)	1.001 (0.999, 1.003)	0.999854
Diabetes	Social deprivation	APBB1IP	0.014	1.315 (1.149, 1.506)	1.003 (0.998, 1.008)	0.58163
Renal disease	Social deprivation	APBB1IP	0.012	1.247 (1.125, 1.381)	1.002 (0.999, 1.006)	0.53597
Death	Social deprivation	APCS	0.002	1.309 (1.186, 1.445)	1.001 (0.999, 1.002)	0.874566
Heart disease	Social deprivation	APCS	0.06	1.037 (0.954, 1.127)	1.002 (1, 1.005)	0.33788
Cerebrovascular disease	Social deprivation	APCS	0.001	1.254 (1.097, 1.433)	1 (0.998, 1.002)	0.999854
Diabetes	Social deprivation	APCS	0.034	1.316 (1.149, 1.506)	1.008 (1.001, 1.015)	0.13942
Renal disease	Social deprivation	APCS	0.005	1.247 (1.126, 1.382)	1.001 (0.999, 1.003)	0.827931
Death	Social deprivation	APEX1	0.005	1.312 (1.189, 1.448)	1.001 (0.998, 1.004)	0.823669
Heart disease	Social deprivation	APEX1	0.019	1.039 (0.956, 1.129)	1.001 (0.999, 1.002)	0.78454
Cerebrovascular disease	Social deprivation	APEX1	0.005	1.256 (1.098, 1.436)	1.001 (0.999, 1.003)	0.999854
Diabetes	Social deprivation	APEX1	0.01	1.323 (1.156, 1.515)	1.002 (0.998, 1.007)	0.777569
Renal disease	Social deprivation	APEX1	0.004	1.249 (1.128, 1.384)	1.001 (0.999, 1.002)	0.845421
Death	Social deprivation	APLP1	0.022	1.314 (1.19, 1.45)	1.005 (1.001, 1.009)	0.0552456
Heart disease	Social deprivation	APLP1	0.152	1.04 (0.957, 1.13)	1.006 (1.002, 1.01)	0.0342699
Cerebrovascular disease	Social deprivation	APLP1	0.017	1.257 (1.099, 1.437)	1.004 (1, 1.007)	0.420438
Diabetes	Social deprivation	APLP1	0.018	1.319 (1.153, 1.51)	1.004 (1, 1.009)	0.225435
Renal disease	Social deprivation	APLP1	0.002	1.248 (1.127, 1.383)	1 (0.998, 1.003)	0.985348
Death	Social deprivation	APOA1	-0.001	1.308 (1.186, 1.444)	1 (0.998, 1.002)	0.9646
Heart disease	Social deprivation	APOA1	-0.004	1.038 (0.955, 1.127)	1 (0.999, 1.001)	0.943278
Cerebrovascular disease	Social deprivation	APOA1	-0.001	1.253 (1.096, 1.433)	1 (0.999, 1.001)	0.999854
Diabetes	Social deprivation	APOA1	-0.004	1.306 (1.14, 1.495)	0.999 (0.994, 1.005)	0.995657
Renal disease	Social deprivation	APOA1	-0.002	1.245 (1.124, 1.38)	1 (0.997, 1.002)	0.985348
Death	Social deprivation	APOA2	0.03	1.308 (1.185, 1.443)	1.007 (1.003, 1.011)	0.0123449
Heart disease	Social deprivation	APOA2	0.086	1.037 (0.955, 1.127)	1.003 (1, 1.006)	0.259079
Cerebrovascular disease	Social deprivation	APOA2	0.011	1.254 (1.097, 1.433)	1.002 (0.998, 1.006)	0.931034
Diabetes	Social deprivation	APOA2	-0.023	1.314 (1.148, 1.504)	0.995 (0.99, 0.999)	0.154279
Renal disease	Social deprivation	APOA2	0.062	1.247 (1.125, 1.382)	1.012 (1.006, 1.019)	0.001517
Death	Social deprivation	APOA4	0.003	1.31 (1.187, 1.445)	1.001 (0.998, 1.003)	0.924461
Heart disease	Social deprivation	APOA4	0.037	1.038 (0.955, 1.128)	1.001 (0.999, 1.003)	0.601644
Cerebrovascular disease	Social deprivation	APOA4	0.008	1.255 (1.098, 1.434)	1.002 (0.998, 1.005)	0.998448
Diabetes	Social deprivation	APOA4	0.017	1.325 (1.158, 1.517)	1.004 (1, 1.008)	0.200139
Renal disease	Social deprivation	APOA4	0.049	1.252 (1.13, 1.387)	1.01 (1.004, 1.015)	0.00390353
Death	Social deprivation	APOB	0	1.309 (1.187, 1.445)	1 (0.998, 1.001)	0.993209
Heart disease	Social deprivation	APOB	0.018	1.038 (0.955, 1.128)	1.001 (0.999, 1.002)	0.720993
Cerebrovascular disease	Social deprivation	APOB	-0.004	1.254 (1.097, 1.433)	0.999 (0.997, 1.001)	0.999854
Diabetes	Social deprivation	APOB	0.002	1.317 (1.151, 1.508)	1.001 (0.999, 1.002)	0.969793
Renal disease	Social deprivation	APOB	0.003	1.248 (1.126, 1.382)	1.001 (0.999, 1.002)	0.949144
Death	Social deprivation	APOBR	-0.001	1.309 (1.187, 1.445)	1 (0.999, 1.001)	0.937278
Heart disease	Social deprivation	APOBR	-0.003	1.038 (0.955, 1.128)	1 (0.999, 1)	0.947312
Cerebrovascular disease	Social deprivation	APOBR	-0.002	1.253 (1.096, 1.433)	1 (0.998, 1.001)	0.999854
Diabetes	Social deprivation	APOBR	0	1.317 (1.151, 1.508)	1 (0.999, 1.001)	0.995657
Renal disease	Social deprivation	APOBR	-0.001	1.248 (1.127, 1.383)	1 (0.999, 1)	0.985348
Death	Social deprivation	APOC1	0.003	1.309 (1.186, 1.444)	1.001 (0.998, 1.003)	0.917546
Heart disease	Social deprivation	APOC1	0.002	1.038 (0.955, 1.128)	1 (1, 1)	0.958702
Cerebrovascular disease	Social deprivation	APOC1	0	1.254 (1.097, 1.433)	1 (1, 1)	0.999854
Diabetes	Social deprivation	APOC1	0.002	1.309 (1.143, 1.499)	1.001 (0.994, 1.007)	0.996532
Renal disease	Social deprivation	APOC1	0.004	1.246 (1.125, 1.381)	1.001 (0.998, 1.004)	0.978356
Death	Social deprivation	APOD	0.008	1.309 (1.186, 1.445)	1.002 (0.999, 1.005)	0.397355
Heart disease	Social deprivation	APOD	0.004	1.038 (0.955, 1.128)	1 (0.999, 1.001)	0.976558
Cerebrovascular disease	Social deprivation	APOD	0.002	1.254 (1.097, 1.433)	1 (0.998, 1.003)	0.999854
Diabetes	Social deprivation	APOD	0.034	1.302 (1.137, 1.491)	1.008 (0.998, 1.018)	0.448202
Renal disease	Social deprivation	APOD	0.004	1.247 (1.126, 1.382)	1.001 (0.999, 1.003)	0.841522
Death	Social deprivation	APOE	-0.002	1.308 (1.185, 1.444)	1 (0.997, 1.002)	0.958917
Heart disease	Social deprivation	APOE	-0.003	1.038 (0.955, 1.128)	1 (0.999, 1)	0.943278
Cerebrovascular disease	Social deprivation	APOE	-0.001	1.253 (1.096, 1.432)	1 (0.999, 1.001)	0.999854
Diabetes	Social deprivation	APOE	0	1.317 (1.151, 1.508)	1 (0.999, 1.001)	0.995657
Renal disease	Social deprivation	APOE	-0.001	1.247 (1.126, 1.382)	1 (0.999, 1.001)	0.985348
Death	Social deprivation	APOF	0.018	1.311 (1.188, 1.447)	1.004 (1.001, 1.008)	0.092686
Heart disease	Social deprivation	APOF	0.056	1.037 (0.955, 1.127)	1.002 (0.999, 1.005)	0.44912
Cerebrovascular disease	Social deprivation	APOF	0.014	1.254 (1.097, 1.434)	1.003 (0.999, 1.006)	0.682165
Diabetes	Social deprivation	APOF	0.08	1.299 (1.134, 1.489)	1.019 (1.008, 1.029)	0.00570119
Renal disease	Social deprivation	APOF	0.022	1.249 (1.128, 1.384)	1.004 (1.001, 1.008)	0.0658975
Death	Social deprivation	APOH	0.009	1.309 (1.186, 1.445)	1.002 (1, 1.005)	0.351733
Heart disease	Social deprivation	APOH	0.012	1.038 (0.955, 1.128)	1 (0.999, 1.002)	0.93367
Cerebrovascular disease	Social deprivation	APOH	0.011	1.254 (1.097, 1.434)	1.002 (0.999, 1.006)	0.758876
Diabetes	Social deprivation	APOH	0.007	1.316 (1.15, 1.507)	1.002 (0.999, 1.005)	0.7234
Renal disease	Social deprivation	APOH	0.022	1.246 (1.125, 1.381)	1.004 (1.001, 1.008)	0.0807453
Death	Social deprivation	APOL1	0	1.31 (1.187, 1.446)	1 (0.999, 1.001)	0.993209
Heart disease	Social deprivation	APOL1	0	1.038 (0.955, 1.128)	1 (1, 1)	0.990261
Cerebrovascular disease	Social deprivation	APOL1	0	1.254 (1.097, 1.434)	1 (0.999, 1.001)	0.999854
Diabetes	Social deprivation	APOL1	0	1.317 (1.151, 1.508)	1 (0.999, 1.001)	0.996532
Renal disease	Social deprivation	APOL1	0	1.248 (1.127, 1.383)	1 (1, 1)	0.990756
Death	Social deprivation	APOM	0.001	1.309 (1.186, 1.444)	1 (0.998, 1.003)	0.988785
Heart disease	Social deprivation	APOM	0	1.038 (0.955, 1.127)	1 (1, 1)	0.990849
Cerebrovascular disease	Social deprivation	APOM	-0.001	1.254 (1.097, 1.433)	1 (0.999, 1.001)	0.999854
Diabetes	Social deprivation	APOM	-0.01	1.308 (1.142, 1.497)	0.998 (0.99, 1.005)	0.944654
Renal disease	Social deprivation	APOM	0.003	1.246 (1.124, 1.38)	1.001 (0.996, 1.005)	0.987055
Death	Social deprivation	APP	0.019	1.31 (1.187, 1.445)	1.004 (1.001, 1.008)	0.0736664
Heart disease	Social deprivation	APP	0.171	1.038 (0.956, 1.129)	1.006 (1.002, 1.01)	0.0167162
Cerebrovascular disease	Social deprivation	APP	0.011	1.254 (1.097, 1.433)	1.002 (0.998, 1.006)	0.883947
Diabetes	Social deprivation	APP	0.018	1.319 (1.153, 1.51)	1.004 (1, 1.009)	0.207699
Renal disease	Social deprivation	APP	0.013	1.248 (1.126, 1.382)	1.003 (0.999, 1.006)	0.399732
Death	Social deprivation	APPL2	0	1.31 (1.187, 1.445)	1 (1, 1.001)	0.955969
Heart disease	Social deprivation	APPL2	0.013	1.038 (0.955, 1.128)	1 (0.999, 1.002)	0.816603
Cerebrovascular disease	Social deprivation	APPL2	0	1.254 (1.097, 1.433)	1 (0.999, 1)	0.999854
Diabetes	Social deprivation	APPL2	0	1.318 (1.151, 1.508)	1 (1, 1)	0.996532
Renal disease	Social deprivation	APPL2	-0.002	1.247 (1.126, 1.382)	1 (0.999, 1.001)	0.969279
Death	Social deprivation	APRT	-0.003	1.311 (1.188, 1.447)	0.999 (0.997, 1.001)	0.753907
Heart disease	Social deprivation	APRT	-0.006	1.038 (0.955, 1.128)	1 (0.999, 1.001)	0.943278
Cerebrovascular disease	Social deprivation	APRT	-0.001	1.254 (1.097, 1.434)	1 (0.999, 1.001)	0.999854
Diabetes	Social deprivation	APRT	0	1.317 (1.151, 1.508)	1 (0.999, 1.001)	0.996532
Renal disease	Social deprivation	APRT	-0.001	1.248 (1.127, 1.383)	1 (0.999, 1.001)	0.978356
Death	Social deprivation	ARAF	0.003	1.31 (1.187, 1.445)	1.001 (0.999, 1.002)	0.752379
Heart disease	Social deprivation	ARAF	0.025	1.038 (0.955, 1.128)	1.001 (0.999, 1.003)	0.636656
Cerebrovascular disease	Social deprivation	ARAF	0.003	1.254 (1.097, 1.434)	1.001 (0.999, 1.002)	0.999854
Diabetes	Social deprivation	ARAF	0.003	1.318 (1.152, 1.509)	1.001 (0.999, 1.002)	0.883326
Renal disease	Social deprivation	ARAF	0.001	1.248 (1.127, 1.383)	1 (0.999, 1.001)	0.969279
Death	Social deprivation	AREG	0.177	1.299 (1.176, 1.435)	1.042 (1.03, 1.055)	1.59267e-09
Heart disease	Social deprivation	AREG	0.406	1.039 (0.956, 1.129)	1.015 (1.009, 1.021)	2.82937e-05
Cerebrovascular disease	Social deprivation	AREG	0.106	1.254 (1.097, 1.434)	1.022 (1.013, 1.031)	0.000101557
Diabetes	Social deprivation	AREG	0.083	1.316 (1.15, 1.507)	1.02 (1.012, 1.029)	0.000133102
Renal disease	Social deprivation	AREG	0.153	1.245 (1.124, 1.38)	1.031 (1.021, 1.041)	1.69629e-08
Death	Social deprivation	ARF6	0.001	1.309 (1.186, 1.445)	1 (0.999, 1.001)	0.96175
Heart disease	Social deprivation	ARF6	-0.007	1.038 (0.955, 1.128)	1 (0.999, 1.001)	0.943278
Cerebrovascular disease	Social deprivation	ARF6	-0.001	1.254 (1.097, 1.434)	1 (0.999, 1.001)	0.999854
Diabetes	Social deprivation	ARF6	-0.004	1.319 (1.153, 1.51)	0.999 (0.997, 1.001)	0.857126
Renal disease	Social deprivation	ARF6	0	1.248 (1.126, 1.382)	1 (0.999, 1.001)	0.987055
Death	Social deprivation	ARFIP1	0.001	1.31 (1.187, 1.446)	1 (0.999, 1.001)	0.958917
Heart disease	Social deprivation	ARFIP1	0.009	1.039 (0.956, 1.129)	1 (0.999, 1.001)	0.886382
Cerebrovascular disease	Social deprivation	ARFIP1	0	1.254 (1.097, 1.433)	1 (1, 1.001)	0.999854
Diabetes	Social deprivation	ARFIP1	0	1.319 (1.152, 1.509)	1 (0.999, 1.001)	0.996532
Renal disease	Social deprivation	ARFIP1	-0.001	1.248 (1.126, 1.382)	1 (0.999, 1)	0.985348
Death	Social deprivation	ARG1	0.011	1.31 (1.187, 1.446)	1.003 (1, 1.005)	0.249586
Heart disease	Social deprivation	ARG1	0.044	1.038 (0.955, 1.128)	1.002 (1, 1.004)	0.443547
Cerebrovascular disease	Social deprivation	ARG1	-0.006	1.253 (1.097, 1.433)	0.999 (0.996, 1.002)	0.999854
Diabetes	Social deprivation	ARG1	0.004	1.317 (1.151, 1.507)	1.001 (0.998, 1.004)	0.899243
Renal disease	Social deprivation	ARG1	0.007	1.248 (1.126, 1.382)	1.001 (0.999, 1.004)	0.642212
Death	Social deprivation	ARG2	0	1.31 (1.187, 1.445)	1 (1, 1.001)	0.979711
Heart disease	Social deprivation	ARG2	0	1.038 (0.955, 1.128)	1 (1, 1)	0.982314
Cerebrovascular disease	Social deprivation	ARG2	-0.001	1.253 (1.096, 1.433)	1 (0.999, 1.001)	0.999854
Diabetes	Social deprivation	ARG2	0	1.317 (1.151, 1.508)	1 (1, 1)	0.99905
Renal disease	Social deprivation	ARG2	0.001	1.248 (1.127, 1.383)	1 (0.999, 1.001)	0.985348
Death	Social deprivation	ARHGAP1	-0.001	1.308 (1.185, 1.443)	1 (0.998, 1.002)	0.977715
Heart disease	Social deprivation	ARHGAP1	-0.005	1.037 (0.955, 1.127)	1 (0.999, 1)	0.919623
Cerebrovascular disease	Social deprivation	ARHGAP1	-0.002	1.253 (1.096, 1.432)	0.999 (0.998, 1.001)	0.999854
Diabetes	Social deprivation	ARHGAP1	-0.001	1.316 (1.15, 1.507)	1 (0.998, 1.001)	0.985232
Renal disease	Social deprivation	ARHGAP1	-0.003	1.246 (1.125, 1.381)	0.999 (0.997, 1.002)	0.985348
Death	Social deprivation	ARHGAP25	0.002	1.31 (1.187, 1.446)	1 (0.999, 1.001)	0.855831
Heart disease	Social deprivation	ARHGAP25	0.017	1.038 (0.955, 1.128)	1.001 (0.999, 1.002)	0.727433
Cerebrovascular disease	Social deprivation	ARHGAP25	0.002	1.254 (1.097, 1.434)	1 (0.999, 1.002)	0.999854
Diabetes	Social deprivation	ARHGAP25	0.003	1.318 (1.151, 1.508)	1.001 (0.999, 1.002)	0.899243
Renal disease	Social deprivation	ARHGAP25	-0.002	1.248 (1.126, 1.382)	1 (0.998, 1.001)	0.93678
Death	Social deprivation	ARHGAP30	0.005	1.31 (1.187, 1.446)	1.001 (0.999, 1.003)	0.628147
Heart disease	Social deprivation	ARHGAP30	0.023	1.038 (0.955, 1.128)	1.001 (0.999, 1.003)	0.757386
Cerebrovascular disease	Social deprivation	ARHGAP30	0.012	1.254 (1.097, 1.434)	1.002 (0.999, 1.006)	0.722358
Diabetes	Social deprivation	ARHGAP30	0.003	1.318 (1.151, 1.508)	1.001 (0.998, 1.003)	0.967582
Renal disease	Social deprivation	ARHGAP30	0.001	1.248 (1.126, 1.382)	1 (0.998, 1.002)	0.987988
Death	Social deprivation	ARHGAP45	0	1.309 (1.187, 1.445)	1 (1, 1.001)	0.971396
Heart disease	Social deprivation	ARHGAP45	0.01	1.038 (0.955, 1.128)	1 (0.999, 1.001)	0.86157
Cerebrovascular disease	Social deprivation	ARHGAP45	0	1.254 (1.097, 1.433)	1 (0.999, 1.001)	0.999854
Diabetes	Social deprivation	ARHGAP45	0	1.318 (1.151, 1.508)	1 (1, 1.001)	0.995657
Renal disease	Social deprivation	ARHGAP45	-0.002	1.248 (1.126, 1.382)	1 (0.999, 1.001)	0.969279
Death	Social deprivation	ARHGAP5	0.001	1.309 (1.186, 1.445)	1 (0.999, 1.001)	0.964481
Heart disease	Social deprivation	ARHGAP5	-0.009	1.038 (0.955, 1.128)	1 (0.999, 1.001)	0.870911
Cerebrovascular disease	Social deprivation	ARHGAP5	0.001	1.254 (1.097, 1.433)	1 (0.999, 1.001)	0.999854
Diabetes	Social deprivation	ARHGAP5	-0.002	1.318 (1.152, 1.509)	1 (0.998, 1.001)	0.944654
Renal disease	Social deprivation	ARHGAP5	-0.003	1.248 (1.126, 1.382)	0.999 (0.998, 1.001)	0.86057
Death	Social deprivation	ARHGEF1	0	1.31 (1.187, 1.445)	1 (1, 1.001)	0.96175
Heart disease	Social deprivation	ARHGEF1	0.006	1.038 (0.955, 1.128)	1 (0.999, 1.001)	0.923451
Cerebrovascular disease	Social deprivation	ARHGEF1	0	1.254 (1.097, 1.433)	1 (1, 1)	0.999854
Diabetes	Social deprivation	ARHGEF1	0.001	1.318 (1.152, 1.509)	1 (0.998, 1.003)	0.995657
Renal disease	Social deprivation	ARHGEF1	0	1.248 (1.126, 1.382)	1 (0.999, 1)	0.987055
Death	Social deprivation	ARHGEF10	0	1.309 (1.187, 1.445)	1 (0.999, 1.001)	0.977715
Heart disease	Social deprivation	ARHGEF10	0.001	1.038 (0.955, 1.128)	1 (0.999, 1.001)	0.98189
Cerebrovascular disease	Social deprivation	ARHGEF10	0	1.254 (1.097, 1.433)	1 (0.999, 1)	0.999854
Diabetes	Social deprivation	ARHGEF10	0.001	1.317 (1.151, 1.508)	1 (0.999, 1.001)	0.995657
Renal disease	Social deprivation	ARHGEF10	0	1.248 (1.126, 1.383)	1 (1, 1.001)	0.987988
Death	Social deprivation	ARHGEF12	0.001	1.31 (1.187, 1.445)	1 (0.999, 1.001)	0.928382
Heart disease	Social deprivation	ARHGEF12	0.021	1.038 (0.956, 1.129)	1.001 (0.999, 1.002)	0.690157
Cerebrovascular disease	Social deprivation	ARHGEF12	-0.001	1.253 (1.096, 1.433)	1 (0.998, 1.001)	0.999854
Diabetes	Social deprivation	ARHGEF12	0	1.317 (1.151, 1.508)	1 (0.999, 1.002)	0.998978
Renal disease	Social deprivation	ARHGEF12	-0.002	1.247 (1.126, 1.382)	1 (0.998, 1.001)	0.96182
Death	Social deprivation	ARHGEF5	0.01	1.31 (1.187, 1.445)	1.002 (0.999, 1.005)	0.391645
Heart disease	Social deprivation	ARHGEF5	0.039	1.039 (0.956, 1.129)	1.001 (0.999, 1.004)	0.518569
Cerebrovascular disease	Social deprivation	ARHGEF5	0.001	1.254 (1.097, 1.433)	1 (0.999, 1.002)	0.999854
Diabetes	Social deprivation	ARHGEF5	0.009	1.317 (1.15, 1.507)	1.002 (0.999, 1.005)	0.496251
Renal disease	Social deprivation	ARHGEF5	0.014	1.247 (1.126, 1.382)	1.003 (0.999, 1.006)	0.390403
Death	Social deprivation	ARID3A	0	1.309 (1.187, 1.445)	1 (1, 1)	0.983264
Heart disease	Social deprivation	ARID3A	0.004	1.038 (0.955, 1.128)	1 (0.999, 1.001)	0.943396
Cerebrovascular disease	Social deprivation	ARID3A	0.002	1.254 (1.097, 1.434)	1 (0.998, 1.003)	0.999854
Diabetes	Social deprivation	ARID3A	0.001	1.318 (1.152, 1.509)	1 (0.998, 1.003)	0.997608
Renal disease	Social deprivation	ARID3A	0	1.248 (1.126, 1.382)	1 (0.999, 1.001)	0.987988
Death	Social deprivation	ARID4B	-0.002	1.309 (1.186, 1.444)	1 (0.999, 1.001)	0.848593
Heart disease	Social deprivation	ARID4B	0.002	1.038 (0.955, 1.128)	1 (0.999, 1.001)	0.982314
Cerebrovascular disease	Social deprivation	ARID4B	-0.002	1.253 (1.096, 1.432)	1 (0.998, 1.001)	0.999854
Diabetes	Social deprivation	ARID4B	-0.003	1.316 (1.149, 1.506)	0.999 (0.998, 1.001)	0.899243
Renal disease	Social deprivation	ARID4B	0.001	1.248 (1.127, 1.383)	1 (0.999, 1.001)	0.985348
Death	Social deprivation	ARL13B	0.001	1.309 (1.186, 1.445)	1 (0.999, 1.001)	0.91526
Heart disease	Social deprivation	ARL13B	0.031	1.039 (0.956, 1.129)	1.001 (0.999, 1.003)	0.700909
Cerebrovascular disease	Social deprivation	ARL13B	0.001	1.254 (1.097, 1.433)	1 (0.999, 1.001)	0.999854
Diabetes	Social deprivation	ARL13B	0.002	1.318 (1.152, 1.509)	1 (0.999, 1.002)	0.932941
Renal disease	Social deprivation	ARL13B	0.001	1.248 (1.126, 1.382)	1 (0.999, 1.001)	0.985348
Death	Social deprivation	ARL2BP	0	1.31 (1.187, 1.445)	1 (1, 1)	0.977981
Heart disease	Social deprivation	ARL2BP	0.007	1.038 (0.955, 1.128)	1 (0.999, 1.001)	0.942632
Cerebrovascular disease	Social deprivation	ARL2BP	0	1.254 (1.097, 1.433)	1 (1, 1)	0.999854
Diabetes	Social deprivation	ARL2BP	0	1.318 (1.152, 1.509)	1 (0.999, 1.001)	0.997608
Renal disease	Social deprivation	ARL2BP	-0.001	1.248 (1.126, 1.382)	1 (0.999, 1.001)	0.982244
Death	Social deprivation	ARMCX2	-0.002	1.309 (1.186, 1.445)	1 (0.998, 1.001)	0.834411
Heart disease	Social deprivation	ARMCX2	-0.006	1.038 (0.955, 1.128)	1 (0.999, 1.001)	0.92293
Cerebrovascular disease	Social deprivation	ARMCX2	0.001	1.254 (1.097, 1.433)	1 (0.999, 1.001)	0.999854
Diabetes	Social deprivation	ARMCX2	-0.007	1.315 (1.149, 1.505)	0.998 (0.996, 1.001)	0.713928
Renal disease	Social deprivation	ARMCX2	-0.007	1.249 (1.128, 1.384)	0.999 (0.996, 1.001)	0.642212
Death	Social deprivation	ARNT	0.006	1.309 (1.186, 1.444)	1.001 (0.999, 1.004)	0.671186
Heart disease	Social deprivation	ARNT	0.001	1.038 (0.955, 1.128)	1 (0.998, 1.002)	0.990849
Cerebrovascular disease	Social deprivation	ARNT	0.019	1.252 (1.095, 1.431)	1.004 (1, 1.008)	0.41901
Diabetes	Social deprivation	ARNT	0.006	1.317 (1.151, 1.508)	1.001 (0.998, 1.004)	0.851999
Renal disease	Social deprivation	ARNT	-0.002	1.248 (1.127, 1.383)	1 (0.997, 1.002)	0.985348
Death	Social deprivation	ARNTL	-0.001	1.309 (1.186, 1.445)	1 (0.999, 1.001)	0.950936
Heart disease	Social deprivation	ARNTL	-0.003	1.038 (0.955, 1.128)	1 (0.999, 1)	0.950865
Cerebrovascular disease	Social deprivation	ARNTL	0.002	1.254 (1.097, 1.434)	1 (0.999, 1.002)	0.999854
Diabetes	Social deprivation	ARNTL	0	1.317 (1.151, 1.508)	1 (0.999, 1.001)	0.995657
Renal disease	Social deprivation	ARNTL	0	1.248 (1.126, 1.382)	1 (1, 1)	0.996012
Death	Social deprivation	ARSA	0.039	1.31 (1.187, 1.446)	1.009 (1.004, 1.014)	0.00353051
Heart disease	Social deprivation	ARSA	0.165	1.037 (0.954, 1.127)	1.006 (1.002, 1.01)	0.0196172
Cerebrovascular disease	Social deprivation	ARSA	0.025	1.253 (1.096, 1.433)	1.005 (1, 1.01)	0.24951
Diabetes	Social deprivation	ARSA	0.061	1.316 (1.15, 1.507)	1.015 (1.007, 1.023)	0.00413072
Renal disease	Social deprivation	ARSA	0.028	1.248 (1.126, 1.382)	1.006 (1.002, 1.01)	0.0402086
Death	Social deprivation	ARSB	0.028	1.314 (1.19, 1.45)	1.007 (1.002, 1.011)	0.0146723
Heart disease	Social deprivation	ARSB	0.152	1.04 (0.957, 1.13)	1.006 (1.002, 1.01)	0.0217832
Cerebrovascular disease	Social deprivation	ARSB	0.009	1.255 (1.097, 1.434)	1.002 (0.998, 1.006)	0.999854
Diabetes	Social deprivation	ARSB	0.036	1.32 (1.153, 1.511)	1.009 (1.003, 1.015)	0.0241795
Renal disease	Social deprivation	ARSB	0.016	1.249 (1.127, 1.383)	1.003 (1, 1.007)	0.326584
Death	Social deprivation	ART3	0.007	1.31 (1.187, 1.446)	1.002 (0.999, 1.004)	0.43622
Heart disease	Social deprivation	ART3	0.05	1.037 (0.954, 1.127)	1.002 (1, 1.004)	0.404456
Cerebrovascular disease	Social deprivation	ART3	0	1.254 (1.097, 1.433)	1 (0.997, 1.003)	0.999854
Diabetes	Social deprivation	ART3	0.014	1.318 (1.151, 1.509)	1.003 (1, 1.007)	0.361297
Renal disease	Social deprivation	ART3	-0.047	1.244 (1.122, 1.378)	0.991 (0.983, 0.999)	0.109766
Death	Social deprivation	ART5	-0.001	1.309 (1.186, 1.445)	1 (0.999, 1.001)	0.864851
Heart disease	Social deprivation	ART5	-0.003	1.038 (0.955, 1.128)	1 (0.999, 1.001)	0.955364
Cerebrovascular disease	Social deprivation	ART5	0.005	1.254 (1.097, 1.434)	1.001 (0.999, 1.003)	0.999854
Diabetes	Social deprivation	ART5	0.001	1.318 (1.151, 1.508)	1 (0.999, 1.001)	0.995657
Renal disease	Social deprivation	ART5	0	1.248 (1.126, 1.382)	1 (0.999, 1.001)	0.988493
Death	Social deprivation	ARTN	0.001	1.309 (1.186, 1.444)	1 (0.999, 1.002)	0.954202
Heart disease	Social deprivation	ARTN	0.002	1.038 (0.955, 1.128)	1 (1, 1.001)	0.965158
Cerebrovascular disease	Social deprivation	ARTN	0.002	1.253 (1.096, 1.433)	1 (0.999, 1.002)	0.999854
Diabetes	Social deprivation	ARTN	0.001	1.317 (1.151, 1.508)	1 (0.999, 1.001)	0.969793
Renal disease	Social deprivation	ARTN	0.001	1.246 (1.125, 1.381)	1 (0.999, 1.001)	0.982244
Death	Social deprivation	ASAH1	0.027	1.31 (1.187, 1.446)	1.007 (1.003, 1.011)	0.0114143
Heart disease	Social deprivation	ASAH1	0.115	1.038 (0.955, 1.128)	1.004 (1.001, 1.007)	0.0523966
Cerebrovascular disease	Social deprivation	ASAH1	0.02	1.254 (1.097, 1.434)	1.004 (1, 1.008)	0.332797
Diabetes	Social deprivation	ASAH1	0.031	1.315 (1.148, 1.505)	1.007 (1.002, 1.012)	0.0321595
Renal disease	Social deprivation	ASAH1	0.021	1.248 (1.127, 1.383)	1.004 (1.001, 1.008)	0.0889803
Death	Social deprivation	ASAH2	0.005	1.306 (1.183, 1.441)	1.001 (0.999, 1.004)	0.738389
Heart disease	Social deprivation	ASAH2	0.004	1.038 (0.955, 1.128)	1 (1, 1.001)	0.941503
Cerebrovascular disease	Social deprivation	ASAH2	-0.001	1.254 (1.097, 1.434)	1 (0.999, 1.001)	0.999854
Diabetes	Social deprivation	ASAH2	-0.02	1.313 (1.147, 1.504)	0.995 (0.986, 1.005)	0.798298
Renal disease	Social deprivation	ASAH2	0.003	1.248 (1.126, 1.382)	1.001 (0.999, 1.002)	0.895864
Death	Social deprivation	ASGR1	0.13	1.313 (1.189, 1.449)	1.032 (1.023, 1.041)	4.33529e-10
Heart disease	Social deprivation	ASGR1	0.57	1.038 (0.955, 1.128)	1.021 (1.014, 1.028)	2.4451e-07
Cerebrovascular disease	Social deprivation	ASGR1	0.133	1.257 (1.1, 1.437)	1.028 (1.018, 1.038)	2.26357e-06
Diabetes	Social deprivation	ASGR1	0.178	1.328 (1.16, 1.521)	1.046 (1.033, 1.059)	1.49716e-10
Renal disease	Social deprivation	ASGR1	0.203	1.251 (1.129, 1.386)	1.042 (1.031, 1.053)	1.29274e-12
Death	Social deprivation	ASGR2	0.059	1.302 (1.18, 1.437)	1.014 (1.008, 1.02)	9.86557e-05
Heart disease	Social deprivation	ASGR2	0.191	1.036 (0.953, 1.126)	1.007 (1.003, 1.011)	0.0130344
Cerebrovascular disease	Social deprivation	ASGR2	0.02	1.253 (1.096, 1.432)	1.004 (0.999, 1.009)	0.545434
Diabetes	Social deprivation	ASGR2	0.02	1.318 (1.152, 1.509)	1.005 (0.999, 1.011)	0.388314
Renal disease	Social deprivation	ASGR2	0.123	1.232 (1.112, 1.366)	1.024 (1.015, 1.033)	4.43079e-06
Death	Social deprivation	ASPN	0.006	1.308 (1.185, 1.443)	1.001 (0.999, 1.004)	0.579785
Heart disease	Social deprivation	ASPN	0.003	1.038 (0.955, 1.128)	1 (0.999, 1.001)	0.958702
Cerebrovascular disease	Social deprivation	ASPN	0.005	1.253 (1.096, 1.433)	1.001 (0.999, 1.003)	0.999754
Diabetes	Social deprivation	ASPN	0.001	1.318 (1.151, 1.508)	1 (0.999, 1.001)	0.96979
Renal disease	Social deprivation	ASPN	0.006	1.248 (1.127, 1.383)	1.001 (0.999, 1.003)	0.693648
Death	Social deprivation	ASPSCR1	0	1.31 (1.187, 1.445)	1 (0.999, 1.001)	0.988785
Heart disease	Social deprivation	ASPSCR1	0.003	1.038 (0.955, 1.128)	1 (1, 1.001)	0.946739
Cerebrovascular disease	Social deprivation	ASPSCR1	0	1.254 (1.097, 1.434)	1 (0.999, 1.001)	0.999854
Diabetes	Social deprivation	ASPSCR1	0	1.318 (1.151, 1.508)	1 (0.999, 1.001)	0.997608
Renal disease	Social deprivation	ASPSCR1	0	1.248 (1.126, 1.382)	1 (1, 1)	0.999556
Death	Social deprivation	ASRGL1	0	1.309 (1.186, 1.445)	1 (1, 1)	0.988785
Heart disease	Social deprivation	ASRGL1	0.001	1.038 (0.955, 1.128)	1 (1, 1)	0.982314
Cerebrovascular disease	Social deprivation	ASRGL1	-0.001	1.253 (1.096, 1.433)	1 (0.999, 1.001)	0.999854
Diabetes	Social deprivation	ASRGL1	0.001	1.318 (1.151, 1.508)	1 (0.999, 1.001)	0.985806
Renal disease	Social deprivation	ASRGL1	-0.003	1.248 (1.126, 1.382)	0.999 (0.998, 1.001)	0.972523
Death	Social deprivation	ASS1	0.004	1.31 (1.187, 1.445)	1.001 (0.999, 1.003)	0.835654
Heart disease	Social deprivation	ASS1	0.008	1.038 (0.955, 1.128)	1 (0.999, 1.001)	0.926902
Cerebrovascular disease	Social deprivation	ASS1	-0.002	1.253 (1.096, 1.433)	1 (0.998, 1.001)	0.999854
Diabetes	Social deprivation	ASS1	-0.012	1.308 (1.143, 1.497)	0.997 (0.989, 1.005)	0.925431
Renal disease	Social deprivation	ASS1	0	1.248 (1.126, 1.382)	1 (0.999, 1.001)	0.990756
Death	Social deprivation	ATF2	-0.001	1.309 (1.186, 1.445)	1 (0.998, 1.001)	0.944545
Heart disease	Social deprivation	ATF2	-0.004	1.038 (0.955, 1.128)	1 (0.999, 1)	0.942632
Cerebrovascular disease	Social deprivation	ATF2	-0.001	1.254 (1.097, 1.433)	1 (0.999, 1.001)	0.999854
Diabetes	Social deprivation	ATF2	0.001	1.317 (1.151, 1.508)	1 (0.999, 1.001)	0.97868
Renal disease	Social deprivation	ATF2	-0.001	1.248 (1.126, 1.382)	1 (0.999, 1.001)	0.985348
Death	Social deprivation	ATF4	-0.001	1.309 (1.187, 1.445)	1 (0.999, 1.001)	0.950936
Heart disease	Social deprivation	ATF4	-0.007	1.038 (0.955, 1.128)	1 (0.999, 1.001)	0.919623
Cerebrovascular disease	Social deprivation	ATF4	0	1.254 (1.097, 1.433)	1 (1, 1)	0.999854
Diabetes	Social deprivation	ATF4	0	1.318 (1.151, 1.508)	1 (0.999, 1.001)	0.996532
Renal disease	Social deprivation	ATF4	0	1.248 (1.126, 1.382)	1 (1, 1)	0.985348
Death	Social deprivation	MVK	0.043	1.313 (1.19, 1.449)	1.01 (1.005, 1.016)	0.00125208
Heart disease	Social deprivation	MVK	0.234	1.038 (0.955, 1.128)	1.009 (1.004, 1.013)	0.00301979
Cerebrovascular disease	Social deprivation	MVK	0.058	1.255 (1.098, 1.435)	1.012 (1.005, 1.019)	0.00970432
Diabetes	Social deprivation	MVK	0.096	1.314 (1.148, 1.504)	1.023 (1.013, 1.034)	0.000305493
Renal disease	Social deprivation	MVK	0.043	1.249 (1.128, 1.384)	1.009 (1.004, 1.014)	0.00589159
Death	Social deprivation	MXRA8	0.006	1.311 (1.188, 1.447)	1.001 (0.999, 1.003)	0.511165
Heart disease	Social deprivation	MXRA8	0.048	1.038 (0.955, 1.128)	1.002 (0.999, 1.004)	0.518569
Cerebrovascular disease	Social deprivation	MXRA8	0.012	1.255 (1.098, 1.435)	1.002 (0.999, 1.006)	0.705417
Diabetes	Social deprivation	MXRA8	0.031	1.314 (1.148, 1.505)	1.007 (0.998, 1.017)	0.496251
Renal disease	Social deprivation	MXRA8	-0.005	1.247 (1.126, 1.382)	0.999 (0.997, 1.001)	0.682601
Death	Social deprivation	MYBPC1	-0.006	1.31 (1.187, 1.445)	0.999 (0.996, 1.001)	0.717517
Heart disease	Social deprivation	MYBPC1	-0.033	1.037 (0.954, 1.127)	0.999 (0.996, 1.001)	0.780034
Cerebrovascular disease	Social deprivation	MYBPC1	-0.003	1.254 (1.097, 1.433)	0.999 (0.998, 1.001)	0.999854
Diabetes	Social deprivation	MYBPC1	-0.007	1.318 (1.151, 1.508)	0.998 (0.995, 1.001)	0.734191
Renal disease	Social deprivation	MYBPC1	-0.007	1.248 (1.127, 1.383)	0.999 (0.995, 1.003)	0.932661
Death	Social deprivation	MYBPC2	-0.005	1.31 (1.187, 1.446)	0.999 (0.997, 1.001)	0.587034
Heart disease	Social deprivation	MYBPC2	-0.02	1.038 (0.955, 1.128)	0.999 (0.998, 1.001)	0.77659
Cerebrovascular disease	Social deprivation	MYBPC2	-0.006	1.254 (1.097, 1.433)	0.999 (0.997, 1.001)	0.883085
Diabetes	Social deprivation	MYBPC2	-0.004	1.318 (1.152, 1.509)	0.999 (0.997, 1.001)	0.813463
Renal disease	Social deprivation	MYBPC2	-0.008	1.247 (1.126, 1.382)	0.998 (0.996, 1.001)	0.706955
Death	Social deprivation	MYCBP2	-0.001	1.31 (1.187, 1.446)	1 (0.998, 1.001)	0.958917
Heart disease	Social deprivation	MYCBP2	0	1.038 (0.955, 1.128)	1 (0.999, 1.001)	0.996965
Cerebrovascular disease	Social deprivation	MYCBP2	-0.002	1.254 (1.097, 1.434)	1 (0.998, 1.001)	0.999854
Diabetes	Social deprivation	MYCBP2	-0.002	1.317 (1.15, 1.507)	1 (0.998, 1.001)	0.969793
Renal disease	Social deprivation	MYCBP2	0	1.248 (1.126, 1.382)	1 (0.999, 1)	0.985348
Death	Social deprivation	MYDGF	0.013	1.311 (1.188, 1.446)	1.003 (1, 1.006)	0.254083
Heart disease	Social deprivation	MYDGF	0.062	1.039 (0.956, 1.129)	1.002 (1, 1.005)	0.291792
Cerebrovascular disease	Social deprivation	MYDGF	0.003	1.254 (1.097, 1.433)	1.001 (0.999, 1.003)	0.999854
Diabetes	Social deprivation	MYDGF	0.012	1.32 (1.153, 1.511)	1.003 (0.999, 1.007)	0.467663
Renal disease	Social deprivation	MYDGF	0.006	1.248 (1.126, 1.383)	1.001 (0.999, 1.003)	0.628278
Death	Social deprivation	MYH4	0.001	1.309 (1.186, 1.444)	1 (1, 1.001)	0.953268
Heart disease	Social deprivation	MYH4	-0.008	1.038 (0.955, 1.128)	1 (0.999, 1.001)	0.886171
Cerebrovascular disease	Social deprivation	MYH4	0	1.254 (1.097, 1.433)	1 (0.999, 1.001)	0.999854
Diabetes	Social deprivation	MYH4	-0.001	1.318 (1.151, 1.508)	1 (0.998, 1.002)	0.995657
Renal disease	Social deprivation	MYH4	0	1.248 (1.127, 1.383)	1 (1, 1)	0.987055
Death	Social deprivation	MYH7B	0.001	1.309 (1.186, 1.444)	1 (1, 1.001)	0.954202
Heart disease	Social deprivation	MYH7B	-0.002	1.038 (0.955, 1.128)	1 (0.999, 1)	0.976012
Cerebrovascular disease	Social deprivation	MYH7B	0	1.254 (1.097, 1.433)	1 (0.999, 1.001)	0.999854
Diabetes	Social deprivation	MYH7B	0	1.317 (1.151, 1.508)	1 (1, 1)	0.996532
Renal disease	Social deprivation	MYH7B	0	1.248 (1.126, 1.382)	1 (1, 1)	0.990756
Death	Social deprivation	MYH9	-0.003	1.309 (1.186, 1.445)	0.999 (0.998, 1.001)	0.825208
Heart disease	Social deprivation	MYH9	-0.006	1.038 (0.955, 1.128)	1 (0.999, 1.001)	0.943278
Cerebrovascular disease	Social deprivation	MYH9	-0.002	1.254 (1.097, 1.433)	1 (0.999, 1.001)	0.999854
Diabetes	Social deprivation	MYH9	-0.003	1.318 (1.152, 1.509)	0.999 (0.997, 1.001)	0.904386
Renal disease	Social deprivation	MYH9	-0.001	1.248 (1.126, 1.382)	1 (0.999, 1)	0.985348
Death	Social deprivation	MYL1	-0.001	1.309 (1.187, 1.445)	1 (0.998, 1.002)	0.984284
Heart disease	Social deprivation	MYL1	0.005	1.038 (0.955, 1.128)	1 (0.999, 1.001)	0.950865
Cerebrovascular disease	Social deprivation	MYL1	0	1.254 (1.097, 1.433)	1 (1, 1)	0.999854
Diabetes	Social deprivation	MYL1	0	1.318 (1.152, 1.509)	1 (0.999, 1.001)	0.995657
Renal disease	Social deprivation	MYL1	0.001	1.249 (1.127, 1.384)	1 (0.998, 1.002)	0.987055
Death	Social deprivation	MYL3	-0.002	1.309 (1.187, 1.445)	1 (0.998, 1.001)	0.925572
Heart disease	Social deprivation	MYL3	-0.014	1.038 (0.955, 1.128)	0.999 (0.997, 1.002)	0.942632
Cerebrovascular disease	Social deprivation	MYL3	0	1.254 (1.097, 1.433)	1 (0.999, 1)	0.999854
Diabetes	Social deprivation	MYL3	-0.004	1.319 (1.153, 1.51)	0.999 (0.996, 1.002)	0.958554
Renal disease	Social deprivation	MYL3	-0.003	1.249 (1.128, 1.384)	0.999 (0.996, 1.003)	0.985348
Death	Social deprivation	MYL4	0	1.309 (1.186, 1.445)	1 (0.999, 1.001)	0.981622
Heart disease	Social deprivation	MYL4	0	1.038 (0.955, 1.128)	1 (1, 1)	0.984891
Cerebrovascular disease	Social deprivation	MYL4	0.001	1.254 (1.097, 1.433)	1 (0.998, 1.002)	0.999854
Diabetes	Social deprivation	MYL4	0.002	1.319 (1.152, 1.51)	1 (0.998, 1.003)	0.995657
Renal disease	Social deprivation	MYL4	0	1.248 (1.126, 1.382)	1 (1, 1)	0.987055
Death	Social deprivation	MYL6B	0.004	1.309 (1.186, 1.445)	1.001 (0.999, 1.003)	0.669986
Heart disease	Social deprivation	MYL6B	0.032	1.038 (0.955, 1.128)	1.001 (0.999, 1.003)	0.594623
Cerebrovascular disease	Social deprivation	MYL6B	0.003	1.254 (1.097, 1.433)	1.001 (0.999, 1.003)	0.999854
Diabetes	Social deprivation	MYL6B	0.007	1.318 (1.151, 1.509)	1.002 (0.999, 1.004)	0.642509
Renal disease	Social deprivation	MYL6B	0.001	1.248 (1.126, 1.382)	1 (0.999, 1.001)	0.985348
Death	Social deprivation	MYLPF	-0.008	1.31 (1.187, 1.446)	0.998 (0.996, 1.001)	0.525833
Heart disease	Social deprivation	MYLPF	-0.036	1.038 (0.955, 1.128)	0.999 (0.997, 1.001)	0.585485
Cerebrovascular disease	Social deprivation	MYLPF	-0.004	1.254 (1.097, 1.433)	0.999 (0.997, 1.001)	0.999854
Diabetes	Social deprivation	MYLPF	-0.004	1.318 (1.152, 1.509)	0.999 (0.997, 1.001)	0.743349
Renal disease	Social deprivation	MYLPF	-0.011	1.251 (1.129, 1.386)	0.998 (0.995, 1.001)	0.517878
Death	Social deprivation	MYO6	0.002	1.311 (1.188, 1.446)	1 (0.999, 1.002)	0.892898
Heart disease	Social deprivation	MYO6	0.007	1.038 (0.955, 1.128)	1 (0.999, 1.001)	0.883203
Cerebrovascular disease	Social deprivation	MYO6	0.001	1.254 (1.097, 1.434)	1 (0.999, 1.001)	0.999854
Diabetes	Social deprivation	MYO6	-0.001	1.316 (1.15, 1.507)	1 (0.999, 1.001)	0.971937
Renal disease	Social deprivation	MYO6	0.002	1.25 (1.128, 1.385)	1 (0.999, 1.002)	0.942819
Death	Social deprivation	MYO9B	0.005	1.312 (1.189, 1.448)	1.001 (0.999, 1.003)	0.642786
Heart disease	Social deprivation	MYO9B	0.038	1.039 (0.956, 1.129)	1.001 (1, 1.003)	0.465284
Cerebrovascular disease	Social deprivation	MYO9B	0.001	1.254 (1.097, 1.434)	1 (0.999, 1.002)	0.999854
Diabetes	Social deprivation	MYO9B	0	1.317 (1.151, 1.508)	1 (0.999, 1.001)	0.997608
Renal disease	Social deprivation	MYO9B	-0.003	1.247 (1.125, 1.381)	0.999 (0.998, 1.001)	0.828568
Death	Social deprivation	MYOC	0.001	1.31 (1.187, 1.446)	1 (0.999, 1.001)	0.928382
Heart disease	Social deprivation	MYOC	-0.004	1.038 (0.955, 1.128)	1 (0.999, 1.001)	0.944361
Cerebrovascular disease	Social deprivation	MYOC	0	1.254 (1.097, 1.433)	1 (0.999, 1.001)	0.999854
Diabetes	Social deprivation	MYOC	0.002	1.319 (1.152, 1.509)	1 (0.999, 1.002)	0.958554
Renal disease	Social deprivation	MYOC	-0.008	1.244 (1.123, 1.379)	0.998 (0.995, 1.002)	0.834435
Death	Social deprivation	MYOM1	-0.003	1.309 (1.186, 1.445)	0.999 (0.998, 1.001)	0.720158
Heart disease	Social deprivation	MYOM1	-0.018	1.038 (0.955, 1.128)	0.999 (0.998, 1.001)	0.706678
Cerebrovascular disease	Social deprivation	MYOM1	0	1.254 (1.097, 1.433)	1 (0.999, 1.001)	0.999854
Diabetes	Social deprivation	MYOM1	0.001	1.318 (1.151, 1.508)	1 (0.999, 1.002)	0.971937
Renal disease	Social deprivation	MYOM1	-0.002	1.248 (1.126, 1.382)	1 (0.998, 1.001)	0.895864
Death	Social deprivation	MYOM2	-0.003	1.309 (1.186, 1.445)	0.999 (0.998, 1.001)	0.740625
Heart disease	Social deprivation	MYOM2	-0.023	1.038 (0.955, 1.128)	0.999 (0.998, 1.001)	0.727355
Cerebrovascular disease	Social deprivation	MYOM2	-0.003	1.254 (1.097, 1.433)	0.999 (0.998, 1.001)	0.999854
Diabetes	Social deprivation	MYOM2	-0.005	1.317 (1.151, 1.508)	0.999 (0.997, 1.001)	0.738907
Renal disease	Social deprivation	MYOM2	-0.004	1.248 (1.126, 1.383)	0.999 (0.998, 1.001)	0.829375
Death	Social deprivation	MYOM3	-0.002	1.309 (1.187, 1.445)	1 (0.997, 1.002)	0.968624
Heart disease	Social deprivation	MYOM3	-0.071	1.038 (0.955, 1.128)	0.997 (0.995, 1)	0.245228
Cerebrovascular disease	Social deprivation	MYOM3	0.003	1.254 (1.097, 1.433)	1.001 (0.997, 1.004)	0.999854
Diabetes	Social deprivation	MYOM3	-0.02	1.32 (1.153, 1.511)	0.995 (0.991, 0.999)	0.166296
Renal disease	Social deprivation	MYOM3	-0.017	1.249 (1.128, 1.384)	0.997 (0.994, 1)	0.187269
Death	Social deprivation	MZB1	0.118	1.315 (1.191, 1.452)	1.029 (1.02, 1.039)	6.35094e-08
Heart disease	Social deprivation	MZB1	0.351	1.039 (0.956, 1.129)	1.013 (1.008, 1.019)	8.0627e-05
Cerebrovascular disease	Social deprivation	MZB1	0.067	1.254 (1.097, 1.434)	1.014 (1.006, 1.021)	0.00644346
Diabetes	Social deprivation	MZB1	0.069	1.32 (1.153, 1.511)	1.017 (1.009, 1.025)	0.000873748
Renal disease	Social deprivation	MZB1	0.124	1.248 (1.126, 1.383)	1.025 (1.017, 1.034)	2.99065e-07
Death	Social deprivation	MZT1	0.001	1.309 (1.187, 1.445)	1 (0.999, 1.001)	0.924461
Heart disease	Social deprivation	MZT1	0.013	1.038 (0.955, 1.128)	1 (0.999, 1.002)	0.785166
Cerebrovascular disease	Social deprivation	MZT1	0.001	1.254 (1.097, 1.433)	1 (0.999, 1.001)	0.999854
Diabetes	Social deprivation	MZT1	-0.001	1.316 (1.15, 1.507)	1 (0.999, 1.001)	0.984173
Renal disease	Social deprivation	MZT1	-0.002	1.248 (1.127, 1.383)	1 (0.999, 1.001)	0.941728
Death	Social deprivation	NAA10	-0.002	1.309 (1.186, 1.444)	1 (0.998, 1.001)	0.897076
Heart disease	Social deprivation	NAA10	0.002	1.038 (0.955, 1.128)	1 (1, 1)	0.957741
Cerebrovascular disease	Social deprivation	NAA10	0	1.254 (1.097, 1.433)	1 (0.999, 1.001)	0.999854
Diabetes	Social deprivation	NAA10	0	1.317 (1.151, 1.508)	1 (0.999, 1.001)	0.999588
Renal disease	Social deprivation	NAA10	0.001	1.248 (1.127, 1.383)	1 (1, 1.001)	0.985348
Death	Social deprivation	NAA80	0	1.309 (1.187, 1.445)	1 (1, 1)	0.988785
Heart disease	Social deprivation	NAA80	0.008	1.038 (0.955, 1.128)	1 (0.999, 1.001)	0.929944
Cerebrovascular disease	Social deprivation	NAA80	0	1.254 (1.097, 1.433)	1 (1, 1)	0.999854
Diabetes	Social deprivation	NAA80	0	1.318 (1.152, 1.509)	1 (0.998, 1.002)	0.997608
Renal disease	Social deprivation	NAA80	-0.001	1.248 (1.126, 1.382)	1 (0.999, 1.001)	0.987055
Death	Social deprivation	NAAA	0.002	1.309 (1.187, 1.445)	1 (0.999, 1.002)	0.871453
Heart disease	Social deprivation	NAAA	0	1.038 (0.955, 1.128)	1 (0.999, 1.001)	0.997289
Cerebrovascular disease	Social deprivation	NAAA	0.005	1.254 (1.097, 1.433)	1.001 (0.999, 1.003)	0.985414
Diabetes	Social deprivation	NAAA	-0.008	1.317 (1.15, 1.507)	0.998 (0.995, 1.001)	0.646956
Renal disease	Social deprivation	NAAA	0.002	1.248 (1.126, 1.382)	1 (0.999, 1.002)	0.969279
Death	Social deprivation	NACC1	0.001	1.308 (1.186, 1.444)	1 (0.998, 1.003)	0.984284
Heart disease	Social deprivation	NACC1	0.004	1.038 (0.955, 1.128)	1 (0.999, 1.001)	0.976012
Cerebrovascular disease	Social deprivation	NACC1	0.001	1.254 (1.097, 1.433)	1 (0.999, 1.001)	0.999854
Diabetes	Social deprivation	NACC1	0.001	1.317 (1.151, 1.508)	1 (0.999, 1.002)	0.995657
Renal disease	Social deprivation	NACC1	0	1.248 (1.126, 1.382)	1 (0.999, 1.001)	0.987055
Death	Social deprivation	NADK	0.001	1.309 (1.186, 1.444)	1 (0.999, 1.001)	0.958917
Heart disease	Social deprivation	NADK	0.002	1.038 (0.955, 1.128)	1 (1, 1)	0.951295
Cerebrovascular disease	Social deprivation	NADK	0.001	1.253 (1.096, 1.433)	1 (0.999, 1.002)	0.999854
Diabetes	Social deprivation	NADK	0.005	1.317 (1.151, 1.508)	1.001 (0.998, 1.005)	0.899243
Renal disease	Social deprivation	NADK	0.003	1.247 (1.126, 1.382)	1.001 (0.998, 1.003)	0.982244
Death	Social deprivation	NAGA	0.001	1.31 (1.187, 1.445)	1 (0.999, 1.001)	0.933762
Heart disease	Social deprivation	NAGA	-0.001	1.038 (0.955, 1.128)	1 (0.999, 1)	0.98189
Cerebrovascular disease	Social deprivation	NAGA	0	1.254 (1.097, 1.433)	1 (0.999, 1.001)	0.999854
Diabetes	Social deprivation	NAGA	-0.003	1.316 (1.15, 1.506)	0.999 (0.997, 1.001)	0.937133
Renal disease	Social deprivation	NAGA	0.001	1.248 (1.127, 1.383)	1 (0.999, 1.001)	0.982244
Death	Social deprivation	NAGK	0.001	1.31 (1.187, 1.445)	1 (0.999, 1.001)	0.928382
Heart disease	Social deprivation	NAGK	0.009	1.038 (0.955, 1.128)	1 (0.999, 1.001)	0.87606
Cerebrovascular disease	Social deprivation	NAGK	0.001	1.254 (1.097, 1.433)	1 (0.999, 1.001)	0.999854
Diabetes	Social deprivation	NAGK	0.004	1.318 (1.151, 1.508)	1.001 (0.999, 1.003)	0.851999
Renal disease	Social deprivation	NAGK	-0.002	1.248 (1.126, 1.382)	1 (0.999, 1.001)	0.946555
Death	Social deprivation	NAGPA	0.004	1.309 (1.187, 1.445)	1.001 (0.999, 1.003)	0.636987
Heart disease	Social deprivation	NAGPA	0.032	1.038 (0.955, 1.128)	1.001 (0.999, 1.003)	0.539057
Cerebrovascular disease	Social deprivation	NAGPA	0.013	1.255 (1.098, 1.435)	1.003 (0.999, 1.006)	0.593887
Diabetes	Social deprivation	NAGPA	0.039	1.315 (1.148, 1.506)	1.009 (1, 1.019)	0.253861
Renal disease	Social deprivation	NAGPA	0.008	1.249 (1.127, 1.383)	1.002 (0.999, 1.004)	0.496613
Death	Social deprivation	NAMPT	0.007	1.309 (1.187, 1.445)	1.002 (1, 1.004)	0.405832
Heart disease	Social deprivation	NAMPT	0.004	1.038 (0.955, 1.128)	1 (0.999, 1.002)	0.980194
Cerebrovascular disease	Social deprivation	NAMPT	0.008	1.254 (1.097, 1.433)	1.002 (0.999, 1.004)	0.758876
Diabetes	Social deprivation	NAMPT	0.017	1.317 (1.151, 1.508)	1.004 (1, 1.008)	0.269262
Renal disease	Social deprivation	NAMPT	0.009	1.248 (1.127, 1.383)	1.002 (1, 1.004)	0.381886
Death	Social deprivation	NAP1L4	-0.002	1.31 (1.187, 1.445)	0.999 (0.998, 1.001)	0.817483
Heart disease	Social deprivation	NAP1L4	-0.005	1.038 (0.955, 1.128)	1 (0.999, 1)	0.926902
Cerebrovascular disease	Social deprivation	NAP1L4	-0.001	1.254 (1.097, 1.433)	1 (0.998, 1.001)	0.999854
Diabetes	Social deprivation	NAP1L4	-0.001	1.318 (1.151, 1.508)	1 (0.998, 1.001)	0.971937
Renal disease	Social deprivation	NAP1L4	0.004	1.247 (1.126, 1.381)	1.001 (0.999, 1.002)	0.794461
Death	Social deprivation	NAPRT	0.007	1.309 (1.186, 1.445)	1.002 (0.999, 1.004)	0.579785
Heart disease	Social deprivation	NAPRT	0.012	1.038 (0.955, 1.127)	1 (0.998, 1.002)	0.943278
Cerebrovascular disease	Social deprivation	NAPRT	0.006	1.253 (1.096, 1.433)	1.001 (0.998, 1.005)	0.999854
Diabetes	Social deprivation	NAPRT	-0.004	1.319 (1.152, 1.51)	0.999 (0.996, 1.002)	0.936669
Renal disease	Social deprivation	NAPRT	0.003	1.248 (1.126, 1.382)	1.001 (0.998, 1.003)	0.985348
Death	Social deprivation	NARS1	0	1.309 (1.187, 1.445)	1 (0.999, 1.001)	0.983264
Heart disease	Social deprivation	NARS1	-0.003	1.038 (0.955, 1.128)	1 (0.999, 1)	0.943396
Cerebrovascular disease	Social deprivation	NARS1	0	1.254 (1.097, 1.433)	1 (0.999, 1.001)	0.999854
Diabetes	Social deprivation	NARS1	-0.003	1.319 (1.153, 1.51)	0.999 (0.997, 1.001)	0.857126
Renal disease	Social deprivation	NARS1	0.004	1.247 (1.125, 1.381)	1.001 (0.999, 1.002)	0.856362
Death	Social deprivation	NBL1	0.049	1.299 (1.177, 1.434)	1.011 (1.004, 1.019)	0.0267496
Heart disease	Social deprivation	NBL1	0.115	1.038 (0.955, 1.128)	1.004 (1.001, 1.007)	0.0712904
Cerebrovascular disease	Social deprivation	NBL1	0.033	1.253 (1.096, 1.432)	1.007 (1.001, 1.013)	0.224291
Diabetes	Social deprivation	NBL1	0.044	1.321 (1.154, 1.512)	1.011 (1.004, 1.018)	0.0267863
Renal disease	Social deprivation	NBL1	0.117	1.235 (1.114, 1.369)	1.023 (1.01, 1.036)	0.00602672
Death	Social deprivation	NBN	-0.002	1.311 (1.188, 1.447)	0.999 (0.998, 1.001)	0.901208
Heart disease	Social deprivation	NBN	-0.004	1.038 (0.955, 1.128)	1 (0.999, 1.001)	0.944361
Cerebrovascular disease	Social deprivation	NBN	-0.001	1.254 (1.097, 1.434)	1 (0.999, 1.001)	0.999854
Diabetes	Social deprivation	NBN	-0.002	1.318 (1.152, 1.509)	0.999 (0.997, 1.002)	0.984173
Renal disease	Social deprivation	NBN	-0.002	1.249 (1.127, 1.383)	1 (0.999, 1.001)	0.969279
Death	Social deprivation	NCAM1	0.019	1.311 (1.188, 1.446)	1.004 (1, 1.008)	0.144997
Heart disease	Social deprivation	NCAM1	0.081	1.038 (0.955, 1.128)	1.003 (1, 1.006)	0.291792
Cerebrovascular disease	Social deprivation	NCAM1	-0.02	1.254 (1.097, 1.433)	0.996 (0.991, 1.001)	0.652171
Diabetes	Social deprivation	NCAM1	-0.007	1.316 (1.15, 1.507)	0.998 (0.994, 1.003)	0.93017
Renal disease	Social deprivation	NCAM1	-0.007	1.248 (1.126, 1.382)	0.999 (0.995, 1.002)	0.890671
Death	Social deprivation	NCAM2	-0.004	1.309 (1.186, 1.445)	0.999 (0.997, 1.001)	0.617759
Heart disease	Social deprivation	NCAM2	0.006	1.038 (0.955, 1.128)	1 (0.999, 1.001)	0.943396
Cerebrovascular disease	Social deprivation	NCAM2	-0.001	1.254 (1.097, 1.433)	1 (0.998, 1.002)	0.999854
Diabetes	Social deprivation	NCAM2	0.004	1.317 (1.151, 1.508)	1.001 (0.999, 1.003)	0.857126
Renal disease	Social deprivation	NCAM2	0	1.248 (1.126, 1.382)	1 (0.999, 1.001)	0.996097
Death	Social deprivation	NCAN	0.067	1.312 (1.188, 1.448)	1.016 (1.009, 1.023)	8.96994e-05
Heart disease	Social deprivation	NCAN	0.232	1.039 (0.956, 1.129)	1.009 (1.004, 1.013)	0.00293607
Cerebrovascular disease	Social deprivation	NCAN	0.047	1.257 (1.099, 1.437)	1.01 (1.004, 1.016)	0.0313976
Diabetes	Social deprivation	NCAN	0.03	1.319 (1.152, 1.509)	1.007 (1.001, 1.013)	0.0907234
Renal disease	Social deprivation	NCAN	0.046	1.248 (1.126, 1.383)	1.009 (1.004, 1.014)	0.00387525
Death	Social deprivation	NCF2	-0.001	1.309 (1.187, 1.445)	1 (0.998, 1.002)	0.983307
Heart disease	Social deprivation	NCF2	-0.002	1.038 (0.955, 1.128)	1 (0.999, 1.001)	0.982314
Cerebrovascular disease	Social deprivation	NCF2	-0.002	1.254 (1.097, 1.433)	1 (0.997, 1.002)	0.999854
Diabetes	Social deprivation	NCF2	0.001	1.319 (1.152, 1.509)	1 (0.998, 1.003)	0.997608
Renal disease	Social deprivation	NCF2	-0.001	1.248 (1.127, 1.383)	1 (0.998, 1.002)	0.987988
Death	Social deprivation	NCK2	0.005	1.311 (1.188, 1.447)	1.001 (0.999, 1.003)	0.579785
Heart disease	Social deprivation	NCK2	0.05	1.04 (0.957, 1.13)	1.002 (1, 1.004)	0.392292
Cerebrovascular disease	Social deprivation	NCK2	0.003	1.254 (1.097, 1.434)	1.001 (0.999, 1.002)	0.999854
Diabetes	Social deprivation	NCK2	0.002	1.318 (1.152, 1.509)	1.001 (0.999, 1.002)	0.959036
Renal disease	Social deprivation	NCK2	-0.003	1.247 (1.126, 1.382)	0.999 (0.998, 1.001)	0.886985
Death	Social deprivation	NCLN	-0.002	1.309 (1.187, 1.445)	1 (0.998, 1.001)	0.927095
Heart disease	Social deprivation	NCLN	0.011	1.038 (0.955, 1.128)	1 (0.999, 1.002)	0.931168
Cerebrovascular disease	Social deprivation	NCLN	-0.008	1.254 (1.097, 1.434)	0.998 (0.996, 1.001)	0.883085
Diabetes	Social deprivation	NCLN	-0.001	1.317 (1.151, 1.508)	1 (0.997, 1.002)	0.997484
Renal disease	Social deprivation	NCLN	0.001	1.248 (1.126, 1.383)	1 (0.998, 1.002)	0.985348
Death	Social deprivation	NCR1	-0.01	1.308 (1.186, 1.444)	0.998 (0.995, 1.001)	0.478615
Heart disease	Social deprivation	NCR1	-0.031	1.038 (0.955, 1.128)	0.999 (0.997, 1.001)	0.585485
Cerebrovascular disease	Social deprivation	NCR1	-0.004	1.254 (1.097, 1.433)	0.999 (0.998, 1.001)	0.999854
Diabetes	Social deprivation	NCR1	-0.008	1.316 (1.15, 1.506)	0.998 (0.995, 1.001)	0.63638
Renal disease	Social deprivation	NCR1	-0.024	1.241 (1.12, 1.375)	0.995 (0.988, 1.003)	0.639028
Death	Social deprivation	NCR3LG1	0.024	1.302 (1.18, 1.437)	1.006 (1, 1.011)	0.190945
Heart disease	Social deprivation	NCR3LG1	0.028	1.037 (0.954, 1.127)	1.001 (0.999, 1.003)	0.648924
Cerebrovascular disease	Social deprivation	NCR3LG1	0.008	1.253 (1.096, 1.432)	1.002 (0.999, 1.004)	0.79282
Diabetes	Social deprivation	NCR3LG1	0.007	1.318 (1.151, 1.508)	1.002 (0.999, 1.004)	0.587092
Renal disease	Social deprivation	NCR3LG1	0.047	1.242 (1.121, 1.376)	1.009 (1.001, 1.017)	0.117787
Death	Social deprivation	NCS1	-0.007	1.312 (1.189, 1.448)	0.998 (0.995, 1.001)	0.646137
Heart disease	Social deprivation	NCS1	-0.017	1.038 (0.955, 1.128)	0.999 (0.998, 1.001)	0.842944
Cerebrovascular disease	Social deprivation	NCS1	-0.015	1.26 (1.102, 1.44)	0.997 (0.992, 1.001)	0.758876
Diabetes	Social deprivation	NCS1	-0.01	1.32 (1.153, 1.511)	0.998 (0.993, 1.002)	0.784384
Renal disease	Social deprivation	NCS1	-0.012	1.249 (1.127, 1.384)	0.998 (0.99, 1.006)	0.965804
Death	Social deprivation	NDRG1	0.001	1.31 (1.187, 1.446)	1 (0.999, 1.001)	0.901208
Heart disease	Social deprivation	NDRG1	-0.002	1.037 (0.955, 1.127)	1 (0.999, 1)	0.957666
Cerebrovascular disease	Social deprivation	NDRG1	0	1.254 (1.097, 1.433)	1 (0.999, 1.001)	0.999854
Diabetes	Social deprivation	NDRG1	0	1.317 (1.15, 1.507)	1 (0.999, 1)	0.995657
Renal disease	Social deprivation	NDRG1	0.002	1.249 (1.128, 1.384)	1 (0.999, 1.002)	0.942819
Death	Social deprivation	NDST1	0.001	1.309 (1.187, 1.445)	1 (0.999, 1.001)	0.857662
Heart disease	Social deprivation	NDST1	-0.005	1.038 (0.955, 1.128)	1 (0.999, 1)	0.920897
Cerebrovascular disease	Social deprivation	NDST1	0	1.254 (1.097, 1.433)	1 (0.999, 1.001)	0.999854
Diabetes	Social deprivation	NDST1	-0.001	1.317 (1.151, 1.508)	1 (0.999, 1.001)	0.995657
Renal disease	Social deprivation	NDST1	0.002	1.248 (1.127, 1.383)	1 (0.999, 1.002)	0.894414
Death	Social deprivation	NDUFA5	0.012	1.309 (1.186, 1.444)	1.003 (0.999, 1.006)	0.376883
Heart disease	Social deprivation	NDUFA5	0.073	1.038 (0.956, 1.128)	1.003 (1, 1.006)	0.29311
Cerebrovascular disease	Social deprivation	NDUFA5	0.001	1.254 (1.097, 1.433)	1 (0.999, 1.002)	0.999854
Diabetes	Social deprivation	NDUFA5	0.007	1.319 (1.152, 1.509)	1.002 (0.999, 1.004)	0.657944
Renal disease	Social deprivation	NDUFA5	0.007	1.248 (1.126, 1.382)	1.001 (0.999, 1.004)	0.535739
Death	Social deprivation	NDUFB7	-0.001	1.31 (1.187, 1.445)	1 (0.999, 1.001)	0.938299
Heart disease	Social deprivation	NDUFB7	-0.002	1.038 (0.955, 1.128)	1 (0.999, 1.001)	0.971537
Cerebrovascular disease	Social deprivation	NDUFB7	0	1.254 (1.097, 1.433)	1 (0.999, 1.001)	0.999854
Diabetes	Social deprivation	NDUFB7	0	1.317 (1.151, 1.508)	1 (0.999, 1.001)	0.996532
Renal disease	Social deprivation	NDUFB7	0	1.248 (1.126, 1.383)	1 (1, 1.001)	0.985348
Death	Social deprivation	NDUFS6	0.011	1.311 (1.188, 1.447)	1.003 (1, 1.005)	0.234404
Heart disease	Social deprivation	NDUFS6	0.043	1.038 (0.955, 1.128)	1.002 (1, 1.004)	0.442833
Cerebrovascular disease	Social deprivation	NDUFS6	0.005	1.254 (1.097, 1.434)	1.001 (0.999, 1.003)	0.999854
Diabetes	Social deprivation	NDUFS6	0.008	1.318 (1.152, 1.509)	1.002 (0.999, 1.005)	0.576064
Renal disease	Social deprivation	NDUFS6	0.013	1.25 (1.128, 1.384)	1.003 (1, 1.005)	0.246555
Death	Social deprivation	NEB	0.003	1.309 (1.186, 1.444)	1.001 (0.999, 1.002)	0.847276
Heart disease	Social deprivation	NEB	0.005	1.037 (0.955, 1.127)	1 (0.999, 1.001)	0.931168
Cerebrovascular disease	Social deprivation	NEB	-0.002	1.254 (1.097, 1.433)	1 (0.998, 1.001)	0.999854
Diabetes	Social deprivation	NEB	0.001	1.318 (1.152, 1.509)	1 (0.999, 1.002)	0.995657
Renal disease	Social deprivation	NEB	0.006	1.248 (1.127, 1.383)	1.001 (0.999, 1.004)	0.763357
Death	Social deprivation	NECAP2	0.005	1.31 (1.187, 1.446)	1.001 (0.999, 1.003)	0.579785
Heart disease	Social deprivation	NECAP2	0.048	1.039 (0.956, 1.129)	1.002 (1, 1.004)	0.403556
Cerebrovascular disease	Social deprivation	NECAP2	0	1.254 (1.097, 1.433)	1 (0.998, 1.002)	0.999854
Diabetes	Social deprivation	NECAP2	0.001	1.317 (1.151, 1.508)	1 (0.998, 1.002)	0.996532
Renal disease	Social deprivation	NECAP2	-0.002	1.248 (1.126, 1.382)	1 (0.998, 1.001)	0.941985
Death	Social deprivation	NECTIN1	0.001	1.309 (1.186, 1.445)	1 (0.999, 1.001)	0.95435
Heart disease	Social deprivation	NECTIN1	0.004	1.038 (0.955, 1.128)	1 (1, 1.001)	0.943278
Cerebrovascular disease	Social deprivation	NECTIN1	0.002	1.253 (1.096, 1.433)	1 (0.999, 1.002)	0.999854
Diabetes	Social deprivation	NECTIN1	0.004	1.316 (1.15, 1.507)	1.001 (0.999, 1.003)	0.784151
Renal disease	Social deprivation	NECTIN1	0.003	1.247 (1.126, 1.381)	1.001 (0.999, 1.002)	0.833809
Death	Social deprivation	NECTIN2	0.142	1.302 (1.179, 1.437)	1.034 (1.023, 1.045)	8.65219e-09
Heart disease	Social deprivation	NECTIN2	0.447	1.039 (0.956, 1.129)	1.017 (1.011, 1.023)	6.60306e-06
Cerebrovascular disease	Social deprivation	NECTIN2	0.088	1.255 (1.097, 1.434)	1.018 (1.01, 1.026)	0.000673385
Diabetes	Social deprivation	NECTIN2	0.115	1.328 (1.16, 1.52)	1.029 (1.018, 1.04)	4.93415e-06
Renal disease	Social deprivation	NECTIN2	0.229	1.239 (1.118, 1.374)	1.046 (1.032, 1.06)	1.48717e-09
Death	Social deprivation	NECTIN4	0.093	1.302 (1.18, 1.437)	1.022 (1.014, 1.03)	2.66818e-06
Heart disease	Social deprivation	NECTIN4	0.218	1.038 (0.955, 1.128)	1.008 (1.004, 1.012)	0.00435803
Cerebrovascular disease	Social deprivation	NECTIN4	0.04	1.255 (1.098, 1.434)	1.008 (1.003, 1.014)	0.0575104
Diabetes	Social deprivation	NECTIN4	0.032	1.319 (1.153, 1.51)	1.008 (1.001, 1.015)	0.152396
Renal disease	Social deprivation	NECTIN4	0.142	1.256 (1.134, 1.392)	1.03 (1.02, 1.04)	9.22122e-08
Death	Social deprivation	NEDD4L	0.003	1.309 (1.187, 1.445)	1.001 (0.999, 1.002)	0.724739
Heart disease	Social deprivation	NEDD4L	-0.004	1.038 (0.955, 1.128)	1 (0.999, 1.001)	0.944361
Cerebrovascular disease	Social deprivation	NEDD4L	0	1.254 (1.097, 1.433)	1 (0.999, 1.001)	0.999854
Diabetes	Social deprivation	NEDD4L	-0.005	1.316 (1.15, 1.507)	0.999 (0.996, 1.001)	0.772259
Renal disease	Social deprivation	NEDD4L	0.002	1.248 (1.126, 1.382)	1 (0.999, 1.002)	0.893194
Death	Social deprivation	NEDD9	0.001	1.309 (1.186, 1.445)	1 (0.999, 1.002)	0.96175
Heart disease	Social deprivation	NEDD9	0.002	1.038 (0.955, 1.128)	1 (0.999, 1.001)	0.973637
Cerebrovascular disease	Social deprivation	NEDD9	0.001	1.254 (1.097, 1.433)	1 (0.999, 1.002)	0.999854
Diabetes	Social deprivation	NEDD9	0.001	1.316 (1.15, 1.507)	1 (0.999, 1.002)	0.995657
Renal disease	Social deprivation	NEDD9	0.001	1.247 (1.125, 1.381)	1 (0.999, 1.002)	0.985348
Death	Social deprivation	NEFL	0.052	1.305 (1.182, 1.441)	1.012 (1.003, 1.022)	0.0671786
Heart disease	Social deprivation	NEFL	0.091	1.038 (0.955, 1.128)	1.003 (1, 1.006)	0.175022
Cerebrovascular disease	Social deprivation	NEFL	0.039	1.257 (1.099, 1.437)	1.008 (1.001, 1.015)	0.204927
Diabetes	Social deprivation	NEFL	0.015	1.32 (1.153, 1.51)	1.004 (1, 1.008)	0.301489
Renal disease	Social deprivation	NEFL	0.051	1.251 (1.129, 1.387)	1.01 (1.003, 1.018)	0.0547585
Death	Social deprivation	NEK7	-0.002	1.309 (1.187, 1.445)	0.999 (0.998, 1.001)	0.809914
Heart disease	Social deprivation	NEK7	-0.009	1.038 (0.955, 1.128)	1 (0.999, 1.001)	0.875388
Cerebrovascular disease	Social deprivation	NEK7	0.004	1.254 (1.097, 1.433)	1.001 (0.999, 1.002)	0.999854
Diabetes	Social deprivation	NEK7	-0.003	1.317 (1.15, 1.507)	0.999 (0.997, 1.001)	0.83879
Renal disease	Social deprivation	NEK7	0.003	1.248 (1.126, 1.382)	1.001 (0.999, 1.002)	0.868382
Death	Social deprivation	NELL1	0.03	1.305 (1.182, 1.44)	1.007 (1.003, 1.011)	0.0128264
Heart disease	Social deprivation	NELL1	0.082	1.036 (0.954, 1.126)	1.003 (1, 1.006)	0.242441
Cerebrovascular disease	Social deprivation	NELL1	0.023	1.252 (1.095, 1.431)	1.005 (1, 1.009)	0.320512
Diabetes	Social deprivation	NELL1	0.01	1.316 (1.149, 1.506)	1.002 (0.998, 1.007)	0.696696
Renal disease	Social deprivation	NELL1	0.095	1.232 (1.112, 1.366)	1.018 (1.009, 1.028)	0.00129432
Death	Social deprivation	NELL2	0	1.309 (1.186, 1.444)	1 (0.999, 1.001)	0.983264
Heart disease	Social deprivation	NELL2	0.009	1.038 (0.955, 1.128)	1 (0.999, 1.002)	0.944361
Cerebrovascular disease	Social deprivation	NELL2	0	1.253 (1.096, 1.433)	1 (0.999, 1.001)	0.999854
Diabetes	Social deprivation	NELL2	-0.003	1.316 (1.15, 1.506)	0.999 (0.996, 1.003)	0.97868
Renal disease	Social deprivation	NELL2	0.001	1.246 (1.125, 1.38)	1 (0.998, 1.002)	0.987055
Death	Social deprivation	NENF	0.006	1.309 (1.187, 1.445)	1.001 (0.999, 1.004)	0.7347
Heart disease	Social deprivation	NENF	0.039	1.038 (0.955, 1.128)	1.001 (0.999, 1.004)	0.63876
Cerebrovascular disease	Social deprivation	NENF	0.007	1.254 (1.097, 1.433)	1.001 (0.998, 1.005)	0.999854
Diabetes	Social deprivation	NENF	0.001	1.317 (1.151, 1.508)	1 (0.997, 1.004)	0.997608
Renal disease	Social deprivation	NENF	0.004	1.248 (1.126, 1.382)	1.001 (0.998, 1.003)	0.963907
Death	Social deprivation	NEO1	0	1.31 (1.187, 1.445)	1 (1, 1)	0.981622
Heart disease	Social deprivation	NEO1	0	1.038 (0.955, 1.128)	1 (1, 1)	0.990849
Cerebrovascular disease	Social deprivation	NEO1	0.001	1.254 (1.097, 1.433)	1 (0.999, 1.001)	0.999854
Diabetes	Social deprivation	NEO1	0	1.317 (1.151, 1.507)	1 (0.999, 1.001)	0.997608
Renal disease	Social deprivation	NEO1	-0.001	1.248 (1.126, 1.383)	1 (0.997, 1.003)	0.987055
Death	Social deprivation	NEXN	0	1.309 (1.187, 1.445)	1 (0.999, 1.001)	0.982643
Heart disease	Social deprivation	NEXN	0.007	1.038 (0.955, 1.128)	1 (0.999, 1.001)	0.915056
Cerebrovascular disease	Social deprivation	NEXN	0	1.254 (1.097, 1.433)	1 (1, 1)	0.999854
Diabetes	Social deprivation	NEXN	0	1.318 (1.151, 1.508)	1 (1, 1)	0.997608
Renal disease	Social deprivation	NEXN	0	1.248 (1.127, 1.383)	1 (1, 1)	0.987055
Death	Social deprivation	NFASC	0.027	1.308 (1.185, 1.443)	1.006 (1, 1.013)	0.23027
Heart disease	Social deprivation	NFASC	0.068	1.037 (0.954, 1.127)	1.002 (1, 1.005)	0.352953
Cerebrovascular disease	Social deprivation	NFASC	0.015	1.254 (1.097, 1.434)	1.003 (0.999, 1.007)	0.650049
Diabetes	Social deprivation	NFASC	0.04	1.299 (1.134, 1.488)	1.009 (0.996, 1.022)	0.558065
Renal disease	Social deprivation	NFASC	0.039	1.242 (1.121, 1.376)	1.008 (1, 1.015)	0.218983
Death	Social deprivation	NFAT5	-0.002	1.309 (1.187, 1.445)	1 (0.998, 1.001)	0.897076
Heart disease	Social deprivation	NFAT5	0.002	1.038 (0.955, 1.128)	1 (0.999, 1.001)	0.984925
Cerebrovascular disease	Social deprivation	NFAT5	0.001	1.254 (1.097, 1.433)	1 (0.999, 1.001)	0.999854
Diabetes	Social deprivation	NFAT5	0.001	1.317 (1.15, 1.507)	1 (0.999, 1.002)	0.969793
Renal disease	Social deprivation	NFAT5	0	1.248 (1.126, 1.382)	1 (1, 1.001)	0.985348
Death	Social deprivation	NFATC1	-0.001	1.309 (1.186, 1.445)	1 (0.999, 1.001)	0.954202
Heart disease	Social deprivation	NFATC1	0.015	1.038 (0.955, 1.128)	1.001 (0.999, 1.002)	0.760565
Cerebrovascular disease	Social deprivation	NFATC1	-0.001	1.253 (1.097, 1.433)	1 (0.999, 1.001)	0.999854
Diabetes	Social deprivation	NFATC1	0	1.317 (1.151, 1.508)	1 (0.999, 1.001)	0.995657
Renal disease	Social deprivation	NFATC1	-0.004	1.247 (1.126, 1.382)	0.999 (0.997, 1.001)	0.796921
Death	Social deprivation	NFATC3	0	1.309 (1.187, 1.445)	1 (0.999, 1.002)	0.988785
Heart disease	Social deprivation	NFATC3	-0.003	1.038 (0.955, 1.128)	1 (0.999, 1.001)	0.982314
Cerebrovascular disease	Social deprivation	NFATC3	-0.017	1.251 (1.094, 1.43)	0.997 (0.993, 1.001)	0.508116
Diabetes	Social deprivation	NFATC3	-0.026	1.318 (1.151, 1.508)	0.994 (0.988, 1)	0.189283
Renal disease	Social deprivation	NFATC3	-0.004	1.248 (1.126, 1.382)	0.999 (0.997, 1.001)	0.853659
Death	Social deprivation	NFE2	0.001	1.31 (1.187, 1.446)	1 (0.999, 1.002)	0.983264
Heart disease	Social deprivation	NFE2	0.017	1.038 (0.956, 1.129)	1.001 (0.999, 1.002)	0.822817
Cerebrovascular disease	Social deprivation	NFE2	0	1.254 (1.097, 1.433)	1 (1, 1)	0.999854
Diabetes	Social deprivation	NFE2	0.001	1.319 (1.152, 1.51)	1 (0.999, 1.002)	0.995657
Renal disease	Social deprivation	NFE2	0	1.248 (1.126, 1.382)	1 (1, 1)	0.985348
Death	Social deprivation	NFIC	0.01	1.309 (1.186, 1.445)	1.002 (1, 1.005)	0.206106
Heart disease	Social deprivation	NFIC	0.013	1.038 (0.955, 1.128)	1 (0.999, 1.002)	0.896267
Cerebrovascular disease	Social deprivation	NFIC	0.001	1.254 (1.097, 1.433)	1 (0.998, 1.003)	0.999854
Diabetes	Social deprivation	NFIC	0.006	1.317 (1.151, 1.508)	1.001 (0.999, 1.004)	0.717438
Renal disease	Social deprivation	NFIC	0.004	1.248 (1.126, 1.382)	1.001 (0.999, 1.003)	0.84734
Death	Social deprivation	NFKB1	0	1.309 (1.186, 1.445)	1 (0.999, 1.001)	0.994363
Heart disease	Social deprivation	NFKB1	0.003	1.038 (0.955, 1.128)	1 (0.999, 1.001)	0.979437
Cerebrovascular disease	Social deprivation	NFKB1	0	1.254 (1.097, 1.433)	1 (1, 1)	0.999854
Diabetes	Social deprivation	NFKB1	-0.001	1.317 (1.151, 1.508)	1 (0.998, 1.001)	0.995657
Renal disease	Social deprivation	NFKB1	0	1.248 (1.126, 1.383)	1 (0.999, 1.001)	0.987055
Death	Social deprivation	NFKB2	-0.003	1.31 (1.187, 1.445)	0.999 (0.998, 1.001)	0.739085
Heart disease	Social deprivation	NFKB2	0.004	1.038 (0.955, 1.128)	1 (0.999, 1.001)	0.943396
Cerebrovascular disease	Social deprivation	NFKB2	0	1.254 (1.097, 1.433)	1 (0.999, 1.001)	0.999854
Diabetes	Social deprivation	NFKB2	-0.007	1.319 (1.152, 1.509)	0.998 (0.996, 1.001)	0.680294
Renal disease	Social deprivation	NFKB2	0	1.248 (1.126, 1.382)	1 (0.999, 1.001)	0.987988
Death	Social deprivation	NFKBIE	0.006	1.313 (1.189, 1.449)	1.001 (0.999, 1.004)	0.608567
Heart disease	Social deprivation	NFKBIE	0.04	1.039 (0.956, 1.129)	1.001 (1, 1.003)	0.47385
Cerebrovascular disease	Social deprivation	NFKBIE	0.004	1.255 (1.098, 1.435)	1.001 (0.999, 1.003)	0.999854
Diabetes	Social deprivation	NFKBIE	0.004	1.319 (1.152, 1.51)	1.001 (0.999, 1.003)	0.781452
Renal disease	Social deprivation	NFKBIE	0	1.248 (1.126, 1.382)	1 (0.999, 1.001)	0.987988
Death	Social deprivation	NFU1	0.011	1.312 (1.189, 1.448)	1.003 (0.999, 1.006)	0.431773
Heart disease	Social deprivation	NFU1	0.046	1.039 (0.956, 1.129)	1.002 (1, 1.004)	0.420641
Cerebrovascular disease	Social deprivation	NFU1	0.001	1.254 (1.097, 1.433)	1 (0.999, 1.002)	0.999854
Diabetes	Social deprivation	NFU1	0.004	1.318 (1.152, 1.509)	1.001 (0.999, 1.003)	0.784799
Renal disease	Social deprivation	NFU1	0.003	1.248 (1.127, 1.383)	1.001 (0.999, 1.002)	0.895864
Death	Social deprivation	NFX1	-0.003	1.309 (1.186, 1.445)	0.999 (0.998, 1.001)	0.747949
Heart disease	Social deprivation	NFX1	-0.006	1.038 (0.955, 1.128)	1 (0.999, 1)	0.907497
Cerebrovascular disease	Social deprivation	NFX1	-0.003	1.254 (1.097, 1.434)	0.999 (0.998, 1.001)	0.999854
Diabetes	Social deprivation	NFX1	-0.002	1.318 (1.151, 1.508)	0.999 (0.998, 1.001)	0.916189
Renal disease	Social deprivation	NFX1	0.005	1.248 (1.126, 1.382)	1.001 (0.999, 1.003)	0.782947
Death	Social deprivation	NFYA	-0.001	1.309 (1.187, 1.445)	1 (0.998, 1.001)	0.950936
Heart disease	Social deprivation	NFYA	-0.014	1.038 (0.955, 1.128)	0.999 (0.998, 1.001)	0.919623
Cerebrovascular disease	Social deprivation	NFYA	-0.001	1.254 (1.097, 1.433)	1 (0.999, 1.001)	0.999854
Diabetes	Social deprivation	NFYA	-0.001	1.318 (1.151, 1.508)	1 (0.998, 1.001)	0.995657
Renal disease	Social deprivation	NFYA	-0.001	1.248 (1.127, 1.383)	1 (0.998, 1.001)	0.987055
Death	Social deprivation	NGF	-0.002	1.31 (1.187, 1.445)	1 (0.998, 1.001)	0.842521
Heart disease	Social deprivation	NGF	-0.013	1.038 (0.955, 1.128)	1 (0.998, 1.001)	0.796761
Cerebrovascular disease	Social deprivation	NGF	-0.001	1.254 (1.097, 1.433)	1 (0.999, 1.001)	0.999854
Diabetes	Social deprivation	NGF	0.001	1.318 (1.151, 1.508)	1 (0.999, 1.001)	0.969793
Renal disease	Social deprivation	NGF	-0.004	1.247 (1.126, 1.382)	0.999 (0.997, 1.001)	0.844081
Death	Social deprivation	NGFR	-0.001	1.309 (1.186, 1.444)	1 (0.999, 1.001)	0.925572
Heart disease	Social deprivation	NGFR	-0.015	1.037 (0.954, 1.127)	0.999 (0.998, 1.001)	0.878363
Cerebrovascular disease	Social deprivation	NGFR	-0.003	1.253 (1.096, 1.432)	0.999 (0.998, 1.001)	0.999854
Diabetes	Social deprivation	NGFR	0	1.317 (1.151, 1.508)	1 (0.999, 1.001)	0.99905
Renal disease	Social deprivation	NGFR	-0.004	1.246 (1.125, 1.381)	0.999 (0.997, 1.001)	0.921144
Death	Social deprivation	NGRN	0.007	1.31 (1.187, 1.446)	1.002 (0.999, 1.005)	0.620346
Heart disease	Social deprivation	NGRN	0.02	1.038 (0.955, 1.128)	1.001 (0.999, 1.002)	0.681795
Cerebrovascular disease	Social deprivation	NGRN	0.002	1.254 (1.097, 1.433)	1 (0.999, 1.002)	0.999854
Diabetes	Social deprivation	NGRN	0.004	1.316 (1.149, 1.506)	1.001 (0.999, 1.003)	0.802414
Renal disease	Social deprivation	NGRN	0.01	1.248 (1.126, 1.382)	1.002 (0.999, 1.005)	0.552627
Death	Social deprivation	NHLRC3	0.085	1.306 (1.184, 1.442)	1.02 (1.012, 1.028)	8.71067e-06
Heart disease	Social deprivation	NHLRC3	0.212	1.038 (0.955, 1.128)	1.008 (1.003, 1.012)	0.00959639
Cerebrovascular disease	Social deprivation	NHLRC3	0.062	1.254 (1.097, 1.433)	1.013 (1.006, 1.02)	0.0115722
Diabetes	Social deprivation	NHLRC3	0.12	1.309 (1.144, 1.499)	1.029 (1.018, 1.041)	2.54921e-05
Renal disease	Social deprivation	NHLRC3	0.1	1.246 (1.124, 1.38)	1.02 (1.012, 1.028)	8.94342e-06
Death	Social deprivation	NID1	0.044	1.311 (1.188, 1.447)	1.011 (1.005, 1.017)	0.00452888
Heart disease	Social deprivation	NID1	0.122	1.038 (0.955, 1.128)	1.005 (1.001, 1.008)	0.0591794
Cerebrovascular disease	Social deprivation	NID1	0.032	1.254 (1.097, 1.434)	1.007 (1.002, 1.012)	0.107289
Diabetes	Social deprivation	NID1	0.033	1.319 (1.152, 1.51)	1.008 (1.002, 1.014)	0.0414262
Renal disease	Social deprivation	NID1	0.033	1.248 (1.126, 1.383)	1.007 (1.002, 1.011)	0.0227515
Death	Social deprivation	NID2	0.02	1.312 (1.189, 1.448)	1.005 (1.001, 1.008)	0.0552456
Heart disease	Social deprivation	NID2	0.139	1.039 (0.956, 1.129)	1.005 (1.002, 1.009)	0.0345261
Cerebrovascular disease	Social deprivation	NID2	0.026	1.256 (1.098, 1.436)	1.005 (1.001, 1.01)	0.197229
Diabetes	Social deprivation	NID2	0.014	1.321 (1.154, 1.512)	1.003 (1, 1.007)	0.366802
Renal disease	Social deprivation	NID2	0.019	1.248 (1.127, 1.383)	1.004 (1.001, 1.007)	0.11875
Death	Social deprivation	NINJ1	-0.004	1.31 (1.187, 1.446)	0.999 (0.997, 1.001)	0.579785
Heart disease	Social deprivation	NINJ1	-0.001	1.038 (0.955, 1.128)	1 (0.999, 1.001)	0.990849
Cerebrovascular disease	Social deprivation	NINJ1	-0.005	1.255 (1.097, 1.434)	0.999 (0.997, 1.001)	0.979244
Diabetes	Social deprivation	NINJ1	0.003	1.317 (1.151, 1.507)	1.001 (0.999, 1.003)	0.886757
Renal disease	Social deprivation	NINJ1	-0.005	1.248 (1.127, 1.383)	0.999 (0.997, 1.001)	0.692516
Death	Social deprivation	NIT1	0	1.309 (1.187, 1.445)	1 (1, 1)	0.993209
Heart disease	Social deprivation	NIT1	0.001	1.038 (0.955, 1.128)	1 (0.999, 1.001)	0.987449
Cerebrovascular disease	Social deprivation	NIT1	0	1.254 (1.097, 1.433)	1 (1, 1)	0.999854
Diabetes	Social deprivation	NIT1	-0.001	1.318 (1.152, 1.509)	1 (0.997, 1.002)	0.995657
Renal disease	Social deprivation	NIT1	0.001	1.248 (1.126, 1.382)	1 (0.999, 1.002)	0.987055
Death	Social deprivation	NIT2	-0.001	1.311 (1.188, 1.447)	1 (0.998, 1.001)	0.950936
Heart disease	Social deprivation	NIT2	0.001	1.039 (0.956, 1.129)	1 (0.999, 1.002)	0.990849
Cerebrovascular disease	Social deprivation	NIT2	-0.001	1.254 (1.097, 1.434)	1 (0.999, 1.001)	0.999854
Diabetes	Social deprivation	NIT2	-0.006	1.321 (1.154, 1.512)	0.999 (0.993, 1.004)	0.971937
Renal disease	Social deprivation	NIT2	-0.001	1.248 (1.127, 1.383)	1 (0.999, 1.001)	0.985348
Death	Social deprivation	NLGN1	0	1.309 (1.187, 1.445)	1 (1, 1)	0.994187
Heart disease	Social deprivation	NLGN1	0.003	1.038 (0.955, 1.128)	1 (1, 1.001)	0.943396
Cerebrovascular disease	Social deprivation	NLGN1	-0.001	1.253 (1.096, 1.433)	1 (0.998, 1.001)	0.999854
Diabetes	Social deprivation	NLGN1	0	1.317 (1.151, 1.508)	1 (1, 1)	0.99905
Renal disease	Social deprivation	NLGN1	0.001	1.248 (1.127, 1.383)	1 (0.999, 1.001)	0.985348
Death	Social deprivation	NLGN2	-0.001	1.309 (1.186, 1.445)	1 (0.999, 1.001)	0.96175
Heart disease	Social deprivation	NLGN2	-0.005	1.038 (0.955, 1.128)	1 (0.999, 1.001)	0.946739
Cerebrovascular disease	Social deprivation	NLGN2	0.004	1.254 (1.097, 1.433)	1.001 (0.999, 1.003)	0.999854
Diabetes	Social deprivation	NLGN2	0.006	1.319 (1.152, 1.51)	1.001 (0.999, 1.004)	0.738907
Renal disease	Social deprivation	NLGN2	-0.001	1.248 (1.126, 1.382)	1 (0.999, 1.001)	0.987055
Death	Social deprivation	NME1	0	1.309 (1.187, 1.445)	1 (1, 1)	0.993209
Heart disease	Social deprivation	NME1	0	1.038 (0.955, 1.128)	1 (1, 1)	0.984891
Cerebrovascular disease	Social deprivation	NME1	0	1.254 (1.097, 1.433)	1 (1, 1)	0.999854
Diabetes	Social deprivation	NME1	0	1.317 (1.151, 1.508)	1 (0.999, 1.001)	0.997608
Renal disease	Social deprivation	NME1	0	1.248 (1.126, 1.382)	1 (1, 1)	0.987055
Death	Social deprivation	NME3	0.003	1.308 (1.185, 1.444)	1.001 (0.998, 1.003)	0.905379
Heart disease	Social deprivation	NME3	0	1.038 (0.955, 1.128)	1 (1, 1)	0.990849
Cerebrovascular disease	Social deprivation	NME3	0.002	1.254 (1.097, 1.433)	1 (0.998, 1.002)	0.999854
Diabetes	Social deprivation	NME3	-0.003	1.318 (1.151, 1.508)	0.999 (0.998, 1.001)	0.894374
Renal disease	Social deprivation	NME3	0.001	1.248 (1.126, 1.382)	1 (1, 1.001)	0.985348
Death	Social deprivation	NMI	0.017	1.31 (1.187, 1.445)	1.004 (1.001, 1.008)	0.112598
Heart disease	Social deprivation	NMI	0.045	1.038 (0.955, 1.128)	1.002 (1, 1.004)	0.459302
Cerebrovascular disease	Social deprivation	NMI	0.005	1.254 (1.097, 1.433)	1.001 (0.998, 1.004)	0.999854
Diabetes	Social deprivation	NMI	0.007	1.317 (1.151, 1.508)	1.002 (0.999, 1.005)	0.735412
Renal disease	Social deprivation	NMI	0.012	1.248 (1.126, 1.382)	1.002 (1, 1.005)	0.309161
Death	Social deprivation	NMNAT1	-0.005	1.309 (1.186, 1.445)	0.999 (0.997, 1.001)	0.627961
Heart disease	Social deprivation	NMNAT1	-0.003	1.038 (0.955, 1.128)	1 (0.999, 1.001)	0.958419
Cerebrovascular disease	Social deprivation	NMNAT1	-0.007	1.254 (1.097, 1.434)	0.998 (0.996, 1.001)	0.873675
Diabetes	Social deprivation	NMNAT1	-0.009	1.319 (1.152, 1.51)	0.998 (0.994, 1.002)	0.819695
Renal disease	Social deprivation	NMNAT1	-0.006	1.248 (1.127, 1.383)	0.999 (0.997, 1.001)	0.760292
Death	Social deprivation	NMRK2	0.001	1.31 (1.187, 1.445)	1 (0.999, 1.001)	0.901208
Heart disease	Social deprivation	NMRK2	0.005	1.038 (0.955, 1.128)	1 (0.999, 1.001)	0.926902
Cerebrovascular disease	Social deprivation	NMRK2	0.003	1.254 (1.097, 1.434)	1.001 (0.999, 1.002)	0.999854
Diabetes	Social deprivation	NMRK2	0.001	1.318 (1.152, 1.509)	1 (0.999, 1.001)	0.978301
Renal disease	Social deprivation	NMRK2	0	1.248 (1.126, 1.382)	1 (0.999, 1.001)	0.987988
Death	Social deprivation	NMT1	-0.001	1.309 (1.186, 1.445)	1 (0.999, 1.001)	0.894165
Heart disease	Social deprivation	NMT1	-0.004	1.038 (0.955, 1.128)	1 (0.999, 1)	0.943278
Cerebrovascular disease	Social deprivation	NMT1	0.002	1.254 (1.097, 1.433)	1 (0.999, 1.002)	0.999854
Diabetes	Social deprivation	NMT1	0	1.317 (1.151, 1.508)	1 (0.999, 1.001)	0.997608
Renal disease	Social deprivation	NMT1	0	1.248 (1.126, 1.382)	1 (1, 1.001)	0.987055
Death	Social deprivation	NOMO1	0.017	1.31 (1.187, 1.446)	1.004 (1, 1.008)	0.155367
Heart disease	Social deprivation	NOMO1	0.088	1.036 (0.954, 1.126)	1.003 (1, 1.006)	0.197672
Cerebrovascular disease	Social deprivation	NOMO1	0.015	1.254 (1.097, 1.434)	1.003 (1, 1.007)	0.47354
Diabetes	Social deprivation	NOMO1	0.054	1.31 (1.145, 1.5)	1.013 (1.003, 1.023)	0.068912
Renal disease	Social deprivation	NOMO1	0.032	1.247 (1.126, 1.382)	1.006 (1.001, 1.011)	0.0651488
Death	Social deprivation	NOP56	-0.001	1.31 (1.187, 1.445)	1 (0.999, 1.001)	0.937278
Heart disease	Social deprivation	NOP56	-0.006	1.038 (0.955, 1.128)	1 (0.999, 1.001)	0.953611
Cerebrovascular disease	Social deprivation	NOP56	0.005	1.254 (1.097, 1.433)	1.001 (0.999, 1.003)	0.999854
Diabetes	Social deprivation	NOP56	0.002	1.318 (1.152, 1.509)	1 (0.999, 1.002)	0.940814
Renal disease	Social deprivation	NOP56	0.002	1.248 (1.126, 1.382)	1 (0.999, 1.001)	0.949144
Death	Social deprivation	NOS1	0.001	1.313 (1.19, 1.449)	1 (0.996, 1.004)	0.984284
Heart disease	Social deprivation	NOS1	0.015	1.037 (0.954, 1.127)	1.001 (0.998, 1.003)	0.943396
Cerebrovascular disease	Social deprivation	NOS1	0	1.254 (1.097, 1.434)	1 (0.999, 1.002)	0.999854
Diabetes	Social deprivation	NOS1	0	1.319 (1.153, 1.51)	1 (0.997, 1.003)	0.99905
Renal disease	Social deprivation	NOS1	0.005	1.255 (1.132, 1.39)	1.001 (0.994, 1.008)	0.985348
Death	Social deprivation	NOS2	0.003	1.309 (1.186, 1.445)	1.001 (0.999, 1.002)	0.67714
Heart disease	Social deprivation	NOS2	0.024	1.038 (0.956, 1.129)	1.001 (0.999, 1.003)	0.707242
Cerebrovascular disease	Social deprivation	NOS2	0.004	1.254 (1.097, 1.433)	1.001 (0.999, 1.003)	0.999854
Diabetes	Social deprivation	NOS2	0.007	1.318 (1.152, 1.509)	1.002 (0.999, 1.004)	0.63638
Renal disease	Social deprivation	NOS2	0.007	1.248 (1.126, 1.382)	1.001 (0.999, 1.003)	0.554971
Death	Social deprivation	NOS3	0.032	1.308 (1.185, 1.444)	1.008 (1.003, 1.013)	0.0241351
Heart disease	Social deprivation	NOS3	0.1	1.039 (0.956, 1.129)	1.004 (1.001, 1.007)	0.0923042
Cerebrovascular disease	Social deprivation	NOS3	0.025	1.258 (1.1, 1.438)	1.005 (1.001, 1.009)	0.17241
Diabetes	Social deprivation	NOS3	0.035	1.341 (1.171, 1.535)	1.009 (1.003, 1.015)	0.0422295
Renal disease	Social deprivation	NOS3	0.034	1.25 (1.129, 1.385)	1.007 (1.002, 1.012)	0.0268423
Death	Social deprivation	NOTCH1	-0.003	1.309 (1.187, 1.445)	0.999 (0.998, 1.001)	0.802686
Heart disease	Social deprivation	NOTCH1	0.015	1.037 (0.955, 1.127)	1.001 (0.999, 1.002)	0.777946
Cerebrovascular disease	Social deprivation	NOTCH1	0.002	1.253 (1.097, 1.433)	1 (0.998, 1.002)	0.999854
Diabetes	Social deprivation	NOTCH1	-0.017	1.317 (1.151, 1.508)	0.996 (0.991, 1.001)	0.380191
Renal disease	Social deprivation	NOTCH1	-0.013	1.249 (1.128, 1.384)	0.997 (0.994, 1.001)	0.55492
Death	Social deprivation	NOTCH2	0.001	1.309 (1.186, 1.445)	1 (0.999, 1.001)	0.930524
Heart disease	Social deprivation	NOTCH2	0.004	1.037 (0.955, 1.127)	1 (0.999, 1.001)	0.950699
Cerebrovascular disease	Social deprivation	NOTCH2	-0.001	1.254 (1.097, 1.434)	1 (0.999, 1.001)	0.999854
Diabetes	Social deprivation	NOTCH2	0.001	1.317 (1.151, 1.507)	1 (0.999, 1.002)	0.984173
Renal disease	Social deprivation	NOTCH2	-0.005	1.249 (1.127, 1.384)	0.999 (0.996, 1.002)	0.950073
Death	Social deprivation	NOTCH3	-0.024	1.304 (1.181, 1.439)	0.994 (0.99, 0.999)	0.0578741
Heart disease	Social deprivation	NOTCH3	0.052	1.038 (0.955, 1.128)	1.002 (1, 1.004)	0.364142
Cerebrovascular disease	Social deprivation	NOTCH3	0.011	1.254 (1.097, 1.434)	1.002 (0.999, 1.006)	0.758876
Diabetes	Social deprivation	NOTCH3	0.03	1.322 (1.155, 1.514)	1.007 (1.001, 1.013)	0.10188
Renal disease	Social deprivation	NOTCH3	-0.028	1.245 (1.124, 1.38)	0.994 (0.99, 0.999)	0.0687491
Death	Social deprivation	NPC2	0.12	1.3 (1.178, 1.434)	1.029 (1.021, 1.036)	1.28413e-11
Heart disease	Social deprivation	NPC2	0.437	1.037 (0.955, 1.127)	1.016 (1.011, 1.022)	9.33324e-07
Cerebrovascular disease	Social deprivation	NPC2	0.077	1.253 (1.096, 1.432)	1.016 (1.009, 1.023)	0.000673385
Diabetes	Social deprivation	NPC2	0.104	1.306 (1.141, 1.495)	1.025 (1.016, 1.034)	5.37228e-07
Renal disease	Social deprivation	NPC2	0.184	1.228 (1.109, 1.361)	1.035 (1.027, 1.044)	1.40516e-13
Death	Social deprivation	NPDC1	0.135	1.292 (1.171, 1.427)	1.031 (1.022, 1.041)	2.92905e-09
Heart disease	Social deprivation	NPDC1	0.352	1.036 (0.954, 1.126)	1.013 (1.007, 1.018)	0.000251929
Cerebrovascular disease	Social deprivation	NPDC1	0.087	1.248 (1.091, 1.426)	1.018 (1.009, 1.026)	0.00100315
Diabetes	Social deprivation	NPDC1	0.08	1.318 (1.152, 1.509)	1.02 (1.011, 1.029)	0.000301751
Renal disease	Social deprivation	NPDC1	0.244	1.222 (1.103, 1.355)	1.046 (1.034, 1.059)	5.42952e-12
Death	Social deprivation	NPHS1	-0.002	1.309 (1.186, 1.445)	1 (0.999, 1.001)	0.864851
Heart disease	Social deprivation	NPHS1	0	1.038 (0.955, 1.128)	1 (0.999, 1.001)	0.993336
Cerebrovascular disease	Social deprivation	NPHS1	-0.002	1.254 (1.097, 1.433)	1 (0.998, 1.001)	0.999854
Diabetes	Social deprivation	NPHS1	0.006	1.318 (1.152, 1.509)	1.001 (0.999, 1.004)	0.685631
Renal disease	Social deprivation	NPHS1	-0.013	1.243 (1.122, 1.378)	0.997 (0.993, 1.002)	0.757445
Death	Social deprivation	NPHS2	-0.002	1.309 (1.186, 1.445)	1 (0.998, 1.001)	0.91526
Heart disease	Social deprivation	NPHS2	-0.011	1.037 (0.955, 1.127)	1 (0.999, 1.001)	0.842994
Cerebrovascular disease	Social deprivation	NPHS2	-0.006	1.254 (1.097, 1.433)	0.999 (0.997, 1.001)	0.979244
Diabetes	Social deprivation	NPHS2	0.002	1.317 (1.151, 1.508)	1 (0.999, 1.002)	0.982555
Renal disease	Social deprivation	NPHS2	0.001	1.248 (1.126, 1.382)	1 (0.999, 1.001)	0.987055
Death	Social deprivation	NPL	0.032	1.308 (1.185, 1.443)	1.008 (1.002, 1.013)	0.0255021
Heart disease	Social deprivation	NPL	0.11	1.039 (0.956, 1.129)	1.004 (1.001, 1.007)	0.086246
Cerebrovascular disease	Social deprivation	NPL	0.024	1.252 (1.095, 1.432)	1.005 (1.001, 1.009)	0.212028
Diabetes	Social deprivation	NPL	0.051	1.315 (1.148, 1.505)	1.012 (1.004, 1.021)	0.0260174
Renal disease	Social deprivation	NPL	0.035	1.245 (1.123, 1.379)	1.007 (1.002, 1.012)	0.027801
Death	Social deprivation	NPPB	0.007	1.305 (1.182, 1.44)	1.002 (0.995, 1.008)	0.919452
Heart disease	Social deprivation	NPPB	0.066	1.036 (0.953, 1.126)	1.002 (0.995, 1.01)	0.918337
Cerebrovascular disease	Social deprivation	NPPB	0.004	1.255 (1.097, 1.434)	1.001 (0.995, 1.006)	0.999854
Diabetes	Social deprivation	NPPB	0	1.318 (1.151, 1.508)	1 (0.999, 1.001)	0.995657
Renal disease	Social deprivation	NPPB	0.003	1.247 (1.125, 1.381)	1.001 (0.995, 1.007)	0.987055
Death	Social deprivation	NPPC	0.03	1.312 (1.189, 1.448)	1.007 (1.003, 1.012)	0.00893917
Heart disease	Social deprivation	NPPC	0.031	1.038 (0.955, 1.128)	1.001 (0.999, 1.004)	0.780689
Cerebrovascular disease	Social deprivation	NPPC	0.009	1.254 (1.097, 1.434)	1.002 (0.998, 1.005)	0.999854
Diabetes	Social deprivation	NPPC	0.069	1.314 (1.148, 1.505)	1.017 (1.008, 1.025)	0.00147774
Renal disease	Social deprivation	NPPC	0.077	1.246 (1.124, 1.38)	1.015 (1.008, 1.022)	0.000228583
Death	Social deprivation	NPR1	0.005	1.31 (1.187, 1.446)	1.001 (0.999, 1.003)	0.62637
Heart disease	Social deprivation	NPR1	0.005	1.038 (0.955, 1.128)	1 (0.999, 1.002)	0.974199
Cerebrovascular disease	Social deprivation	NPR1	0.001	1.254 (1.097, 1.433)	1 (0.998, 1.003)	0.999854
Diabetes	Social deprivation	NPR1	0.008	1.319 (1.152, 1.509)	1.002 (0.999, 1.005)	0.675168
Renal disease	Social deprivation	NPR1	0.01	1.25 (1.128, 1.384)	1.002 (0.999, 1.005)	0.431089
Death	Social deprivation	NPTN	-0.002	1.309 (1.186, 1.444)	1 (0.998, 1.001)	0.817006
Heart disease	Social deprivation	NPTN	-0.017	1.037 (0.955, 1.127)	0.999 (0.998, 1.001)	0.777906
Cerebrovascular disease	Social deprivation	NPTN	0.001	1.254 (1.097, 1.433)	1 (0.999, 1.001)	0.999854
Diabetes	Social deprivation	NPTN	-0.003	1.317 (1.151, 1.507)	0.999 (0.998, 1.001)	0.857126
Renal disease	Social deprivation	NPTN	-0.003	1.247 (1.126, 1.382)	0.999 (0.998, 1.001)	0.882727
Death	Social deprivation	NPTX1	0.021	1.304 (1.182, 1.439)	1.005 (1, 1.01)	0.185344
Heart disease	Social deprivation	NPTX1	0.038	1.036 (0.953, 1.126)	1.001 (0.999, 1.003)	0.539779
Cerebrovascular disease	Social deprivation	NPTX1	0.012	1.251 (1.094, 1.43)	1.002 (0.999, 1.006)	0.592689
Diabetes	Social deprivation	NPTX1	0.013	1.316 (1.149, 1.506)	1.003 (1, 1.007)	0.330402
Renal disease	Social deprivation	NPTX1	0.012	1.244 (1.123, 1.379)	1.002 (1, 1.005)	0.323056
Death	Social deprivation	NPTX2	-0.003	1.308 (1.185, 1.444)	0.999 (0.997, 1.002)	0.925868
Heart disease	Social deprivation	NPTX2	0	1.038 (0.955, 1.128)	1 (1, 1)	0.990849
Cerebrovascular disease	Social deprivation	NPTX2	-0.002	1.254 (1.097, 1.433)	1 (0.998, 1.001)	0.999854
Diabetes	Social deprivation	NPTX2	0	1.317 (1.151, 1.508)	1 (0.999, 1.001)	0.995657
Renal disease	Social deprivation	NPTX2	-0.004	1.247 (1.126, 1.382)	0.999 (0.996, 1.003)	0.985348
Death	Social deprivation	NPTXR	0.001	1.311 (1.188, 1.446)	1 (0.999, 1.001)	0.96175
Heart disease	Social deprivation	NPTXR	0.003	1.038 (0.955, 1.128)	1 (1, 1.001)	0.947312
Cerebrovascular disease	Social deprivation	NPTXR	0.001	1.255 (1.098, 1.435)	1 (0.999, 1.002)	0.999854
Diabetes	Social deprivation	NPTXR	0.001	1.318 (1.151, 1.509)	1 (0.999, 1.001)	0.986239
Renal disease	Social deprivation	NPTXR	-0.002	1.245 (1.124, 1.379)	1 (0.998, 1.002)	0.985348
Death	Social deprivation	NPY	0	1.309 (1.186, 1.445)	1 (0.998, 1.002)	0.993209
Heart disease	Social deprivation	NPY	0.028	1.038 (0.955, 1.128)	1.001 (0.999, 1.003)	0.657806
Cerebrovascular disease	Social deprivation	NPY	0.011	1.256 (1.099, 1.436)	1.002 (0.999, 1.005)	0.677814
Diabetes	Social deprivation	NPY	0.035	1.326 (1.159, 1.518)	1.009 (1, 1.017)	0.201715
Renal disease	Social deprivation	NPY	0.032	1.252 (1.13, 1.387)	1.007 (1.001, 1.012)	0.0672746
Death	Social deprivation	NRCAM	-0.015	1.304 (1.181, 1.439)	0.996 (0.992, 1)	0.314867
Heart disease	Social deprivation	NRCAM	-0.029	1.037 (0.954, 1.127)	0.999 (0.997, 1.001)	0.577149
Cerebrovascular disease	Social deprivation	NRCAM	-0.009	1.252 (1.095, 1.431)	0.998 (0.996, 1.001)	0.755996
Diabetes	Social deprivation	NRCAM	-0.039	1.303 (1.138, 1.492)	0.991 (0.983, 0.999)	0.167344
Renal disease	Social deprivation	NRCAM	-0.019	1.243 (1.122, 1.377)	0.996 (0.992, 1.001)	0.335128
Death	Social deprivation	NRGN	0.001	1.31 (1.187, 1.446)	1 (0.999, 1.001)	0.974407
Heart disease	Social deprivation	NRGN	0.011	1.038 (0.956, 1.129)	1 (0.999, 1.002)	0.91345
Cerebrovascular disease	Social deprivation	NRGN	0	1.254 (1.097, 1.433)	1 (1, 1)	0.999854
Diabetes	Social deprivation	NRGN	0	1.317 (1.151, 1.508)	1 (1, 1)	0.99905
Renal disease	Social deprivation	NRGN	0	1.248 (1.126, 1.382)	1 (0.999, 1)	0.985348
Death	Social deprivation	NRN1	0	1.31 (1.187, 1.445)	1 (0.999, 1.001)	0.984284
Heart disease	Social deprivation	NRN1	-0.001	1.038 (0.955, 1.128)	1 (1, 1)	0.980194
Cerebrovascular disease	Social deprivation	NRN1	0	1.255 (1.097, 1.434)	1 (0.999, 1.001)	0.999854
Diabetes	Social deprivation	NRN1	0.001	1.317 (1.151, 1.507)	1 (0.999, 1.001)	0.995657
Renal disease	Social deprivation	NRN1	0	1.248 (1.126, 1.382)	1 (1, 1)	0.990756
Death	Social deprivation	NRP1	0.034	1.309 (1.186, 1.445)	1.008 (1.002, 1.014)	0.058435
Heart disease	Social deprivation	NRP1	0.046	1.037 (0.955, 1.127)	1.002 (0.999, 1.004)	0.480102
Cerebrovascular disease	Social deprivation	NRP1	0.014	1.255 (1.098, 1.435)	1.003 (1, 1.006)	0.501521
Diabetes	Social deprivation	NRP1	0.014	1.315 (1.149, 1.506)	1.003 (1, 1.007)	0.333964
Renal disease	Social deprivation	NRP1	0.048	1.251 (1.129, 1.386)	1.01 (1.002, 1.017)	0.0570947
Death	Social deprivation	NRP2	0.016	1.306 (1.183, 1.441)	1.004 (0.999, 1.008)	0.373978
Heart disease	Social deprivation	NRP2	0.034	1.037 (0.954, 1.127)	1.001 (0.999, 1.003)	0.551835
Cerebrovascular disease	Social deprivation	NRP2	0.005	1.253 (1.096, 1.432)	1.001 (0.999, 1.003)	0.999754
Diabetes	Social deprivation	NRP2	0.011	1.315 (1.149, 1.505)	1.003 (0.999, 1.006)	0.576064
Renal disease	Social deprivation	NRP2	0.022	1.243 (1.122, 1.377)	1.004 (0.999, 1.009)	0.314155
Death	Social deprivation	NRTN	0.006	1.309 (1.186, 1.445)	1.002 (0.999, 1.004)	0.45861
Heart disease	Social deprivation	NRTN	0.031	1.037 (0.954, 1.127)	1.001 (0.999, 1.003)	0.567969
Cerebrovascular disease	Social deprivation	NRTN	0.006	1.253 (1.096, 1.432)	1.001 (0.999, 1.004)	0.999754
Diabetes	Social deprivation	NRTN	0	1.317 (1.151, 1.508)	1 (0.998, 1.002)	0.99905
Renal disease	Social deprivation	NRTN	0.002	1.248 (1.126, 1.382)	1 (0.999, 1.002)	0.981993
Death	Social deprivation	NRXN3	0.005	1.309 (1.186, 1.445)	1.001 (0.999, 1.003)	0.580635
Heart disease	Social deprivation	NRXN3	-0.005	1.038 (0.955, 1.128)	1 (0.999, 1.001)	0.950865
Cerebrovascular disease	Social deprivation	NRXN3	-0.001	1.254 (1.097, 1.433)	1 (0.998, 1.002)	0.999854
Diabetes	Social deprivation	NRXN3	0.008	1.316 (1.15, 1.506)	1.002 (0.999, 1.005)	0.632302
Renal disease	Social deprivation	NRXN3	0	1.248 (1.126, 1.382)	1 (0.999, 1.001)	0.987988
Death	Social deprivation	NSFL1C	-0.001	1.31 (1.187, 1.446)	1 (0.998, 1.001)	0.936913
Heart disease	Social deprivation	NSFL1C	-0.004	1.039 (0.956, 1.129)	1 (0.998, 1.002)	0.98189
Cerebrovascular disease	Social deprivation	NSFL1C	-0.001	1.254 (1.097, 1.434)	1 (0.999, 1.001)	0.999854
Diabetes	Social deprivation	NSFL1C	-0.001	1.318 (1.152, 1.509)	1 (0.999, 1.001)	0.995657
Renal disease	Social deprivation	NSFL1C	0.001	1.248 (1.126, 1.382)	1 (0.999, 1.001)	0.985348
Death	Social deprivation	NT5C	0.002	1.31 (1.187, 1.446)	1 (0.999, 1.002)	0.882476
Heart disease	Social deprivation	NT5C	0.008	1.038 (0.955, 1.128)	1 (0.999, 1.001)	0.886834
Cerebrovascular disease	Social deprivation	NT5C	0.001	1.254 (1.097, 1.433)	1 (0.999, 1.001)	0.999854
Diabetes	Social deprivation	NT5C	0.001	1.318 (1.152, 1.509)	1 (0.999, 1.001)	0.969793
Renal disease	Social deprivation	NT5C	0	1.248 (1.126, 1.382)	1 (0.999, 1.001)	0.987988
Death	Social deprivation	NT5C1A	0.031	1.314 (1.191, 1.45)	1.007 (1.002, 1.013)	0.0324466
Heart disease	Social deprivation	NT5C1A	0.094	1.039 (0.956, 1.129)	1.004 (1.001, 1.006)	0.0837439
Cerebrovascular disease	Social deprivation	NT5C1A	0.022	1.255 (1.098, 1.435)	1.005 (1.001, 1.009)	0.22435
Diabetes	Social deprivation	NT5C1A	0.026	1.318 (1.152, 1.509)	1.006 (1.002, 1.011)	0.0486358
Renal disease	Social deprivation	NT5C1A	0.041	1.255 (1.133, 1.391)	1.008 (1.003, 1.014)	0.0114234
Death	Social deprivation	NT5C3A	0	1.309 (1.186, 1.445)	1 (0.999, 1.001)	0.968624
Heart disease	Social deprivation	NT5C3A	-0.002	1.038 (0.955, 1.128)	1 (0.999, 1.001)	0.979437
Cerebrovascular disease	Social deprivation	NT5C3A	0.003	1.252 (1.095, 1.431)	1.001 (0.999, 1.002)	0.999854
Diabetes	Social deprivation	NT5C3A	0.002	1.316 (1.15, 1.506)	1 (0.999, 1.002)	0.967582
Renal disease	Social deprivation	NT5C3A	0.003	1.247 (1.125, 1.381)	1.001 (0.999, 1.002)	0.938325
Death	Social deprivation	NT5E	0.007	1.309 (1.187, 1.445)	1.002 (1, 1.004)	0.40836
Heart disease	Social deprivation	NT5E	0.028	1.038 (0.955, 1.128)	1.001 (0.999, 1.003)	0.621545
Cerebrovascular disease	Social deprivation	NT5E	0.012	1.253 (1.096, 1.433)	1.002 (0.999, 1.005)	0.626378
Diabetes	Social deprivation	NT5E	0.03	1.32 (1.153, 1.511)	1.007 (1.001, 1.014)	0.183208
Renal disease	Social deprivation	NT5E	0.013	1.248 (1.126, 1.382)	1.003 (1, 1.005)	0.280901
Death	Social deprivation	NTF3	0.005	1.31 (1.187, 1.445)	1.001 (0.999, 1.003)	0.556389
Heart disease	Social deprivation	NTF3	0.028	1.038 (0.955, 1.128)	1.001 (0.999, 1.003)	0.594623
Cerebrovascular disease	Social deprivation	NTF3	0.005	1.254 (1.097, 1.433)	1.001 (0.999, 1.003)	0.999854
Diabetes	Social deprivation	NTF3	0.003	1.318 (1.152, 1.509)	1.001 (0.999, 1.003)	0.929383
Renal disease	Social deprivation	NTF3	0.012	1.249 (1.127, 1.383)	1.002 (1, 1.005)	0.287303
Death	Social deprivation	NTF4	0.004	1.31 (1.187, 1.445)	1.001 (0.999, 1.003)	0.657134
Heart disease	Social deprivation	NTF4	0.015	1.038 (0.955, 1.128)	1.001 (0.999, 1.002)	0.79493
Cerebrovascular disease	Social deprivation	NTF4	-0.002	1.254 (1.097, 1.433)	0.999 (0.998, 1.001)	0.999854
Diabetes	Social deprivation	NTF4	0	1.317 (1.151, 1.508)	1 (0.999, 1.001)	0.997484
Renal disease	Social deprivation	NTF4	-0.002	1.248 (1.126, 1.382)	1 (0.998, 1.001)	0.906252
Death	Social deprivation	NTproBNP	0.036	1.295 (1.174, 1.43)	1.008 (1.001, 1.016)	0.147609
Heart disease	Social deprivation	NTproBNP	0.309	1.033 (0.95, 1.123)	1.01 (1.001, 1.019)	0.197672
Cerebrovascular disease	Social deprivation	NTproBNP	0.022	1.254 (1.096, 1.433)	1.005 (0.999, 1.01)	0.538122
Diabetes	Social deprivation	NTproBNP	-0.009	1.319 (1.153, 1.51)	0.998 (0.995, 1.001)	0.52523
Renal disease	Social deprivation	NTproBNP	0.032	1.244 (1.123, 1.378)	1.006 (0.999, 1.014)	0.347013
Death	Social deprivation	NTRK2	0.024	1.312 (1.189, 1.448)	1.006 (1.002, 1.01)	0.0324939
Heart disease	Social deprivation	NTRK2	0.103	1.038 (0.956, 1.128)	1.004 (1.001, 1.007)	0.103959
Cerebrovascular disease	Social deprivation	NTRK2	0.016	1.255 (1.098, 1.435)	1.003 (0.999, 1.007)	0.582539
Diabetes	Social deprivation	NTRK2	-0.036	1.316 (1.149, 1.506)	0.992 (0.986, 0.997)	0.0325707
Renal disease	Social deprivation	NTRK2	0.003	1.248 (1.127, 1.383)	1.001 (0.998, 1.004)	0.985348
Death	Social deprivation	NTRK3	0.044	1.309 (1.186, 1.445)	1.01 (1.005, 1.016)	0.00172597
Heart disease	Social deprivation	NTRK3	0.208	1.036 (0.954, 1.126)	1.007 (1.003, 1.012)	0.0121148
Cerebrovascular disease	Social deprivation	NTRK3	0.015	1.253 (1.096, 1.433)	1.003 (0.998, 1.009)	0.928386
Diabetes	Social deprivation	NTRK3	0.065	1.314 (1.148, 1.504)	1.016 (1.008, 1.024)	0.00159963
Renal disease	Social deprivation	NTRK3	0.034	1.245 (1.124, 1.379)	1.007 (1.002, 1.012)	0.0399773
Death	Social deprivation	NUB1	0.005	1.312 (1.189, 1.448)	1.001 (0.999, 1.003)	0.602195
Heart disease	Social deprivation	NUB1	0.039	1.039 (0.956, 1.129)	1.001 (1, 1.003)	0.459541
Cerebrovascular disease	Social deprivation	NUB1	-0.001	1.253 (1.096, 1.433)	1 (0.998, 1.001)	0.999854
Diabetes	Social deprivation	NUB1	0.003	1.319 (1.152, 1.51)	1.001 (0.999, 1.002)	0.884095
Renal disease	Social deprivation	NUB1	0	1.248 (1.126, 1.382)	1 (0.999, 1.001)	0.991382
Death	Social deprivation	NUBP1	0	1.309 (1.187, 1.445)	1 (0.997, 1.003)	0.993209
Heart disease	Social deprivation	NUBP1	0.041	1.038 (0.955, 1.128)	1.002 (0.999, 1.004)	0.626546
Cerebrovascular disease	Social deprivation	NUBP1	0.02	1.255 (1.098, 1.435)	1.004 (1, 1.009)	0.409902
Diabetes	Social deprivation	NUBP1	-0.001	1.317 (1.151, 1.508)	1 (0.997, 1.003)	0.997608
Renal disease	Social deprivation	NUBP1	0.003	1.248 (1.127, 1.383)	1.001 (0.998, 1.003)	0.981993
Death	Social deprivation	NUCB2	0.05	1.315 (1.191, 1.451)	1.012 (1.006, 1.019)	0.00265152
Heart disease	Social deprivation	NUCB2	0.235	1.041 (0.958, 1.131)	1.009 (1.004, 1.014)	0.00333211
Cerebrovascular disease	Social deprivation	NUCB2	0.024	1.255 (1.098, 1.435)	1.005 (1, 1.009)	0.273491
Diabetes	Social deprivation	NUCB2	0.03	1.321 (1.154, 1.512)	1.007 (1.002, 1.013)	0.0543073
Renal disease	Social deprivation	NUCB2	0.059	1.248 (1.126, 1.383)	1.012 (1.006, 1.018)	0.00232113
Death	Social deprivation	NUDC	0.007	1.312 (1.189, 1.448)	1.002 (0.999, 1.004)	0.460964
Heart disease	Social deprivation	NUDC	0.067	1.039 (0.956, 1.13)	1.003 (1, 1.005)	0.268302
Cerebrovascular disease	Social deprivation	NUDC	0.003	1.254 (1.097, 1.434)	1.001 (0.999, 1.003)	0.999854
Diabetes	Social deprivation	NUDC	0.006	1.319 (1.152, 1.51)	1.002 (0.999, 1.004)	0.675168
Renal disease	Social deprivation	NUDC	0.002	1.248 (1.127, 1.383)	1 (0.999, 1.002)	0.982244
Death	Social deprivation	NUDT10	0.005	1.308 (1.185, 1.443)	1.001 (1, 1.003)	0.480989
Heart disease	Social deprivation	NUDT10	0.005	1.038 (0.955, 1.128)	1 (0.999, 1.001)	0.972644
Cerebrovascular disease	Social deprivation	NUDT10	-0.002	1.254 (1.097, 1.433)	1 (0.998, 1.002)	0.999854
Diabetes	Social deprivation	NUDT10	0.003	1.317 (1.151, 1.507)	1.001 (0.999, 1.003)	0.894374
Renal disease	Social deprivation	NUDT10	0.001	1.248 (1.126, 1.382)	1 (0.998, 1.002)	0.987988
Death	Social deprivation	NUDT15	0.002	1.31 (1.187, 1.445)	1 (0.999, 1.001)	0.864851
Heart disease	Social deprivation	NUDT15	0.001	1.038 (0.955, 1.128)	1 (0.999, 1.001)	0.990849
Cerebrovascular disease	Social deprivation	NUDT15	0.006	1.254 (1.097, 1.434)	1.001 (0.999, 1.003)	0.935634
Diabetes	Social deprivation	NUDT15	0.004	1.319 (1.152, 1.509)	1.001 (0.999, 1.003)	0.802922
Renal disease	Social deprivation	NUDT15	0	1.248 (1.126, 1.382)	1 (0.999, 1.001)	0.996097
Death	Social deprivation	NUDT16	0.006	1.311 (1.188, 1.446)	1.001 (0.999, 1.004)	0.702216
Heart disease	Social deprivation	NUDT16	0.033	1.039 (0.956, 1.129)	1.001 (0.999, 1.003)	0.6776
Cerebrovascular disease	Social deprivation	NUDT16	0.003	1.254 (1.097, 1.434)	1.001 (0.999, 1.002)	0.999854
Diabetes	Social deprivation	NUDT16	0.005	1.317 (1.151, 1.508)	1.001 (0.999, 1.004)	0.842698
Renal disease	Social deprivation	NUDT16	0.004	1.248 (1.126, 1.382)	1.001 (0.999, 1.003)	0.76177
Death	Social deprivation	NUDT2	0.001	1.309 (1.186, 1.445)	1 (0.998, 1.002)	0.984284
Heart disease	Social deprivation	NUDT2	-0.026	1.038 (0.956, 1.128)	0.999 (0.997, 1.001)	0.625751
Cerebrovascular disease	Social deprivation	NUDT2	0.014	1.252 (1.096, 1.432)	1.003 (0.999, 1.006)	0.532112
Diabetes	Social deprivation	NUDT2	0.011	1.315 (1.149, 1.506)	1.003 (0.999, 1.006)	0.461199
Renal disease	Social deprivation	NUDT2	0.011	1.246 (1.125, 1.381)	1.002 (1, 1.005)	0.346531
Death	Social deprivation	NUDT5	0.018	1.312 (1.189, 1.448)	1.004 (1, 1.008)	0.132181
Heart disease	Social deprivation	NUDT5	0.086	1.039 (0.956, 1.129)	1.003 (1, 1.006)	0.159126
Cerebrovascular disease	Social deprivation	NUDT5	0.008	1.254 (1.097, 1.434)	1.002 (0.999, 1.004)	0.874447
Diabetes	Social deprivation	NUDT5	0.019	1.32 (1.154, 1.511)	1.005 (1, 1.009)	0.198907
Renal disease	Social deprivation	NUDT5	0.012	1.248 (1.127, 1.383)	1.002 (1, 1.005)	0.311459
Death	Social deprivation	NUMB	0.001	1.309 (1.186, 1.445)	1 (0.999, 1.001)	0.95435
Heart disease	Social deprivation	NUMB	0.015	1.038 (0.955, 1.128)	1.001 (0.999, 1.002)	0.77335
Cerebrovascular disease	Social deprivation	NUMB	0	1.254 (1.097, 1.433)	1 (0.999, 1.001)	0.999854
Diabetes	Social deprivation	NUMB	0.005	1.319 (1.152, 1.51)	1.001 (0.998, 1.004)	0.894374
Renal disease	Social deprivation	NUMB	-0.002	1.248 (1.126, 1.382)	1 (0.998, 1.001)	0.90224
Death	Social deprivation	NUP50	0.001	1.309 (1.186, 1.444)	1 (0.999, 1.001)	0.953268
Heart disease	Social deprivation	NUP50	0.002	1.037 (0.955, 1.127)	1 (0.999, 1.001)	0.982314
Cerebrovascular disease	Social deprivation	NUP50	0	1.254 (1.097, 1.433)	1 (0.999, 1.001)	0.999854
Diabetes	Social deprivation	NUP50	0.001	1.316 (1.15, 1.507)	1 (0.999, 1.001)	0.977152
Renal disease	Social deprivation	NUP50	0.001	1.247 (1.126, 1.382)	1 (0.999, 1.001)	0.978356
Death	Social deprivation	NXPE4	0.003	1.309 (1.186, 1.445)	1.001 (0.999, 1.002)	0.713563
Heart disease	Social deprivation	NXPE4	-0.014	1.038 (0.955, 1.128)	0.999 (0.998, 1.001)	0.802647
Cerebrovascular disease	Social deprivation	NXPE4	0.003	1.253 (1.096, 1.432)	1.001 (0.999, 1.002)	0.999854
Diabetes	Social deprivation	NXPE4	0.001	1.317 (1.151, 1.508)	1 (0.999, 1.001)	0.985167
Renal disease	Social deprivation	NXPE4	-0.003	1.248 (1.127, 1.383)	0.999 (0.998, 1.001)	0.886985
Death	Social deprivation	NXPH1	-0.005	1.31 (1.187, 1.446)	0.999 (0.997, 1.001)	0.577409
Heart disease	Social deprivation	NXPH1	-0.024	1.038 (0.955, 1.128)	0.999 (0.998, 1.001)	0.663705
Cerebrovascular disease	Social deprivation	NXPH1	0.008	1.253 (1.096, 1.432)	1.002 (0.999, 1.004)	0.796525
Diabetes	Social deprivation	NXPH1	-0.005	1.318 (1.151, 1.508)	0.999 (0.996, 1.001)	0.805108
Renal disease	Social deprivation	NXPH1	0.009	1.246 (1.124, 1.38)	1.002 (1, 1.004)	0.421691
Death	Social deprivation	NXPH3	-0.002	1.31 (1.187, 1.446)	0.999 (0.998, 1.001)	0.796065
Heart disease	Social deprivation	NXPH3	-0.003	1.038 (0.955, 1.128)	1 (0.999, 1.001)	0.958419
Cerebrovascular disease	Social deprivation	NXPH3	0	1.254 (1.097, 1.433)	1 (0.999, 1.001)	0.999854
Diabetes	Social deprivation	NXPH3	-0.001	1.318 (1.151, 1.508)	1 (0.999, 1.001)	0.985296
Renal disease	Social deprivation	NXPH3	0.014	1.245 (1.124, 1.379)	1.003 (0.999, 1.007)	0.583775
Death	Social deprivation	OBP2B	0	1.309 (1.187, 1.445)	1 (1, 1)	0.988785
Heart disease	Social deprivation	OBP2B	-0.009	1.038 (0.955, 1.127)	1 (0.999, 1.001)	0.882796
Cerebrovascular disease	Social deprivation	OBP2B	0	1.254 (1.097, 1.434)	1 (0.999, 1.001)	0.999854
Diabetes	Social deprivation	OBP2B	-0.004	1.317 (1.151, 1.508)	0.999 (0.996, 1.003)	0.969793
Renal disease	Social deprivation	OBP2B	0.001	1.248 (1.126, 1.382)	1 (0.998, 1.002)	0.985348
Death	Social deprivation	OCLN	0.171	1.311 (1.188, 1.447)	1.042 (1.032, 1.053)	1.07729e-13
Heart disease	Social deprivation	OCLN	0.535	1.041 (0.958, 1.132)	1.022 (1.015, 1.028)	4.72214e-08
Cerebrovascular disease	Social deprivation	OCLN	0.104	1.256 (1.099, 1.436)	1.022 (1.013, 1.031)	0.000130434
Diabetes	Social deprivation	OCLN	0.15	1.331 (1.163, 1.524)	1.039 (1.028, 1.05)	4.85837e-10
Renal disease	Social deprivation	OCLN	0.169	1.253 (1.131, 1.389)	1.035 (1.026, 1.045)	6.21351e-12
Death	Social deprivation	ODAM	0.023	1.307 (1.185, 1.443)	1.005 (1.001, 1.009)	0.0504574
Heart disease	Social deprivation	ODAM	0.115	1.038 (0.955, 1.128)	1.004 (1.001, 1.007)	0.0786671
Cerebrovascular disease	Social deprivation	ODAM	0.027	1.251 (1.095, 1.431)	1.005 (1.001, 1.01)	0.248392
Diabetes	Social deprivation	ODAM	0.023	1.314 (1.148, 1.504)	1.005 (1, 1.011)	0.199344
Renal disease	Social deprivation	ODAM	0.03	1.245 (1.124, 1.379)	1.006 (1.002, 1.01)	0.0393825
Death	Social deprivation	OFD1	0	1.309 (1.186, 1.445)	1 (0.999, 1.001)	0.998527
Heart disease	Social deprivation	OFD1	0.004	1.037 (0.955, 1.127)	1 (0.999, 1.001)	0.963088
Cerebrovascular disease	Social deprivation	OFD1	0	1.254 (1.097, 1.433)	1 (1, 1)	0.999854
Diabetes	Social deprivation	OFD1	0	1.317 (1.151, 1.508)	1 (1, 1)	0.996532
Renal disease	Social deprivation	OFD1	0	1.248 (1.126, 1.382)	1 (0.999, 1.001)	0.996097
Death	Social deprivation	OGA	0	1.309 (1.187, 1.445)	1 (1, 1.001)	0.958917
Heart disease	Social deprivation	OGA	0.011	1.038 (0.955, 1.128)	1 (0.999, 1.001)	0.854766
Cerebrovascular disease	Social deprivation	OGA	0.001	1.254 (1.097, 1.433)	1 (0.999, 1.001)	0.999854
Diabetes	Social deprivation	OGA	0.001	1.318 (1.151, 1.508)	1 (0.999, 1.001)	0.984173
Renal disease	Social deprivation	OGA	0	1.248 (1.126, 1.382)	1 (1, 1)	0.990756
Death	Social deprivation	OGFR	0.003	1.312 (1.188, 1.447)	1.001 (0.999, 1.003)	0.883091
Heart disease	Social deprivation	OGFR	0.039	1.04 (0.957, 1.13)	1.002 (0.999, 1.004)	0.545347
Cerebrovascular disease	Social deprivation	OGFR	0.002	1.254 (1.097, 1.434)	1 (0.999, 1.001)	0.999854
Diabetes	Social deprivation	OGFR	0.002	1.318 (1.152, 1.509)	1 (0.999, 1.002)	0.933397
Renal disease	Social deprivation	OGFR	0.009	1.249 (1.127, 1.384)	1.002 (0.998, 1.006)	0.760292
Death	Social deprivation	OGN	0.074	1.306 (1.183, 1.441)	1.018 (1.01, 1.025)	5.94201e-05
Heart disease	Social deprivation	OGN	0.207	1.037 (0.955, 1.127)	1.008 (1.003, 1.012)	0.00634736
Cerebrovascular disease	Social deprivation	OGN	0.059	1.254 (1.097, 1.433)	1.012 (1.005, 1.019)	0.00951231
Diabetes	Social deprivation	OGN	0.051	1.315 (1.149, 1.505)	1.012 (1.005, 1.019)	0.00637622
Renal disease	Social deprivation	OGN	0.156	1.239 (1.118, 1.373)	1.031 (1.02, 1.043)	2.4821e-06
Death	Social deprivation	OGT	0.002	1.309 (1.186, 1.445)	1 (0.999, 1.001)	0.864546
Heart disease	Social deprivation	OGT	0.009	1.038 (0.955, 1.128)	1 (0.999, 1.001)	0.875185
Cerebrovascular disease	Social deprivation	OGT	0.007	1.254 (1.097, 1.433)	1.001 (0.998, 1.004)	0.999854
Diabetes	Social deprivation	OGT	0	1.317 (1.151, 1.508)	1 (0.999, 1.001)	0.996532
Renal disease	Social deprivation	OGT	0.001	1.248 (1.126, 1.382)	1 (0.999, 1.001)	0.985348
Death	Social deprivation	OLR1	0.007	1.306 (1.184, 1.442)	1.002 (0.998, 1.006)	0.825208
Heart disease	Social deprivation	OLR1	0.016	1.037 (0.954, 1.127)	1.001 (0.998, 1.003)	0.943278
Cerebrovascular disease	Social deprivation	OLR1	0.003	1.252 (1.095, 1.431)	1.001 (0.998, 1.003)	0.999854
Diabetes	Social deprivation	OLR1	0.004	1.316 (1.15, 1.507)	1.001 (0.998, 1.004)	0.944654
Renal disease	Social deprivation	OLR1	0.005	1.246 (1.125, 1.38)	1.001 (0.998, 1.004)	0.937826
Death	Social deprivation	OMD	0.01	1.309 (1.187, 1.445)	1.002 (0.998, 1.007)	0.637668
Heart disease	Social deprivation	OMD	0.216	1.037 (0.954, 1.127)	1.008 (1.003, 1.012)	0.00767606
Cerebrovascular disease	Social deprivation	OMD	0.021	1.253 (1.097, 1.433)	1.004 (0.999, 1.01)	0.68237
Diabetes	Social deprivation	OMD	0.037	1.322 (1.155, 1.513)	1.009 (1.003, 1.016)	0.0490203
Renal disease	Social deprivation	OMD	0.019	1.248 (1.127, 1.383)	1.004 (0.999, 1.008)	0.373555
Death	Social deprivation	OMG	0.052	1.313 (1.19, 1.449)	1.012 (1.006, 1.019)	0.000708802
Heart disease	Social deprivation	OMG	0.181	1.039 (0.956, 1.129)	1.007 (1.003, 1.011)	0.0110155
Cerebrovascular disease	Social deprivation	OMG	0.038	1.255 (1.098, 1.435)	1.008 (1.002, 1.013)	0.0682161
Diabetes	Social deprivation	OMG	0.027	1.317 (1.15, 1.507)	1.007 (1.001, 1.012)	0.129891
Renal disease	Social deprivation	OMG	0.038	1.252 (1.13, 1.387)	1.008 (1.003, 1.012)	0.011267
Death	Social deprivation	OMP	0	1.31 (1.187, 1.445)	1 (0.999, 1.001)	0.971396
Heart disease	Social deprivation	OMP	0.001	1.038 (0.955, 1.128)	1 (0.999, 1.001)	0.990849
Cerebrovascular disease	Social deprivation	OMP	0	1.254 (1.097, 1.433)	1 (1, 1.001)	0.999854
Diabetes	Social deprivation	OMP	0	1.317 (1.151, 1.508)	1 (1, 1)	0.995657
Renal disease	Social deprivation	OMP	0	1.248 (1.127, 1.383)	1 (1, 1)	0.987055
Death	Social deprivation	OPHN1	0	1.309 (1.187, 1.445)	1 (1, 1.001)	0.971396
Heart disease	Social deprivation	OPHN1	0	1.038 (0.955, 1.128)	1 (1, 1)	0.982314
Cerebrovascular disease	Social deprivation	OPHN1	0	1.254 (1.097, 1.433)	1 (0.999, 1.001)	0.999854
Diabetes	Social deprivation	OPHN1	0	1.317 (1.151, 1.508)	1 (0.999, 1.001)	0.997608
Renal disease	Social deprivation	OPHN1	0.001	1.248 (1.126, 1.382)	1 (0.999, 1.001)	0.985348
Death	Social deprivation	OPLAH	-0.004	1.31 (1.187, 1.446)	0.999 (0.997, 1.001)	0.755286
Heart disease	Social deprivation	OPLAH	-0.011	1.039 (0.956, 1.129)	1 (0.998, 1.001)	0.942304
Cerebrovascular disease	Social deprivation	OPLAH	-0.001	1.254 (1.097, 1.433)	1 (0.999, 1.001)	0.999854
Diabetes	Social deprivation	OPLAH	-0.003	1.319 (1.152, 1.51)	0.999 (0.997, 1.001)	0.857126
Renal disease	Social deprivation	OPLAH	0.001	1.248 (1.126, 1.382)	1 (0.999, 1.001)	0.985348
Death	Social deprivation	OPTC	0.001	1.309 (1.186, 1.445)	1 (0.998, 1.002)	0.983264
Heart disease	Social deprivation	OPTC	-0.003	1.038 (0.955, 1.128)	1 (0.998, 1.001)	0.98189
Cerebrovascular disease	Social deprivation	OPTC	-0.004	1.254 (1.097, 1.433)	0.999 (0.996, 1.002)	0.999854
Diabetes	Social deprivation	OPTC	0.021	1.313 (1.147, 1.503)	1.005 (1, 1.01)	0.204059
Renal disease	Social deprivation	OPTC	-0.021	1.252 (1.13, 1.387)	0.996 (0.992, 0.999)	0.0888738
Death	Social deprivation	ORM1	0.047	1.309 (1.186, 1.445)	1.011 (1.005, 1.017)	0.00245669
Heart disease	Social deprivation	ORM1	0.165	1.038 (0.955, 1.128)	1.006 (1.002, 1.01)	0.0257541
Cerebrovascular disease	Social deprivation	ORM1	0.022	1.253 (1.096, 1.432)	1.004 (1, 1.009)	0.300783
Diabetes	Social deprivation	ORM1	0.031	1.318 (1.152, 1.509)	1.008 (1.002, 1.013)	0.0537451
Renal disease	Social deprivation	ORM1	0.044	1.246 (1.125, 1.38)	1.009 (1.004, 1.014)	0.00565523
Death	Social deprivation	OSBPL2	0.001	1.309 (1.186, 1.445)	1 (0.999, 1.001)	0.937278
Heart disease	Social deprivation	OSBPL2	0	1.038 (0.955, 1.128)	1 (1, 1)	0.990849
Cerebrovascular disease	Social deprivation	OSBPL2	0	1.254 (1.097, 1.433)	1 (1, 1)	0.999854
Diabetes	Social deprivation	OSBPL2	0.001	1.317 (1.15, 1.507)	1 (0.999, 1.001)	0.97868
Renal disease	Social deprivation	OSBPL2	0.001	1.248 (1.126, 1.382)	1 (0.999, 1.001)	0.985348
Death	Social deprivation	OSCAR	0.087	1.302 (1.18, 1.438)	1.021 (1.012, 1.029)	5.43275e-05
Heart disease	Social deprivation	OSCAR	0.189	1.039 (0.956, 1.129)	1.007 (1.003, 1.011)	0.00981196
Cerebrovascular disease	Social deprivation	OSCAR	0.051	1.251 (1.095, 1.431)	1.01 (1.004, 1.017)	0.0230885
Diabetes	Social deprivation	OSCAR	0.042	1.319 (1.152, 1.51)	1.01 (1.004, 1.017)	0.0176858
Renal disease	Social deprivation	OSCAR	0.1	1.242 (1.121, 1.376)	1.02 (1.011, 1.028)	7.55442e-05
Death	Social deprivation	OSM	0.071	1.315 (1.191, 1.451)	1.017 (1.01, 1.025)	4.85307e-05
Heart disease	Social deprivation	OSM	0.269	1.038 (0.955, 1.129)	1.01 (1.005, 1.015)	0.00147792
Cerebrovascular disease	Social deprivation	OSM	0.05	1.255 (1.098, 1.434)	1.01 (1.004, 1.017)	0.0301774
Diabetes	Social deprivation	OSM	0.087	1.317 (1.151, 1.508)	1.021 (1.012, 1.031)	0.000269273
Renal disease	Social deprivation	OSM	0.067	1.252 (1.13, 1.387)	1.014 (1.007, 1.02)	0.000324267
Death	Social deprivation	OSMR	0.09	1.305 (1.182, 1.441)	1.021 (1.013, 1.03)	7.70298e-06
Heart disease	Social deprivation	OSMR	0.125	1.038 (0.955, 1.128)	1.005 (1.001, 1.008)	0.120483
Cerebrovascular disease	Social deprivation	OSMR	0.037	1.254 (1.097, 1.433)	1.007 (1.001, 1.014)	0.16047
Diabetes	Social deprivation	OSMR	0.053	1.319 (1.152, 1.51)	1.013 (1.006, 1.02)	0.00737179
Renal disease	Social deprivation	OSMR	0.061	1.247 (1.126, 1.382)	1.012 (1.006, 1.018)	0.000776824
Death	Social deprivation	OSTN	0	1.309 (1.187, 1.445)	1 (0.999, 1.001)	0.987378
Heart disease	Social deprivation	OSTN	-0.003	1.038 (0.955, 1.128)	1 (0.999, 1.001)	0.977585
Cerebrovascular disease	Social deprivation	OSTN	0	1.254 (1.097, 1.433)	1 (1, 1)	0.999854
Diabetes	Social deprivation	OSTN	0	1.317 (1.151, 1.508)	1 (1, 1)	0.999588
Renal disease	Social deprivation	OSTN	0	1.248 (1.127, 1.383)	1 (0.999, 1.001)	0.987988
Death	Social deprivation	OTOA	0	1.309 (1.186, 1.445)	1 (1, 1)	0.971396
Heart disease	Social deprivation	OTOA	-0.003	1.038 (0.955, 1.128)	1 (0.999, 1.001)	0.951067
Cerebrovascular disease	Social deprivation	OTOA	0	1.254 (1.097, 1.434)	1 (0.999, 1.001)	0.999854
Diabetes	Social deprivation	OTOA	0	1.317 (1.15, 1.507)	1 (0.999, 1.001)	0.99905
Renal disease	Social deprivation	OTOA	0	1.248 (1.126, 1.382)	1 (0.999, 1.001)	0.987055
Death	Social deprivation	OTUD6B	0	1.31 (1.187, 1.446)	1 (0.999, 1.001)	0.988785
Heart disease	Social deprivation	OTUD6B	0.006	1.038 (0.955, 1.128)	1 (0.999, 1.001)	0.939185
Cerebrovascular disease	Social deprivation	OTUD6B	0	1.254 (1.097, 1.433)	1 (1, 1)	0.999854
Diabetes	Social deprivation	OTUD6B	0	1.317 (1.151, 1.508)	1 (1, 1)	0.999846
Renal disease	Social deprivation	OTUD6B	0	1.248 (1.126, 1.382)	1 (0.999, 1.001)	0.990756
Death	Social deprivation	OTUD7B	0.006	1.31 (1.187, 1.446)	1.001 (0.999, 1.004)	0.607519
Heart disease	Social deprivation	OTUD7B	0.045	1.039 (0.956, 1.129)	1.002 (0.999, 1.004)	0.478297
Cerebrovascular disease	Social deprivation	OTUD7B	0.002	1.254 (1.097, 1.434)	1.001 (0.999, 1.002)	0.999854
Diabetes	Social deprivation	OTUD7B	0.006	1.319 (1.153, 1.51)	1.001 (0.999, 1.004)	0.81069
Renal disease	Social deprivation	OTUD7B	0.004	1.248 (1.126, 1.383)	1.001 (0.999, 1.002)	0.808413
Death	Social deprivation	OXCT1	0.009	1.311 (1.188, 1.447)	1.002 (0.999, 1.006)	0.60199
Heart disease	Social deprivation	OXCT1	0.035	1.04 (0.957, 1.13)	1.001 (0.999, 1.004)	0.629875
Cerebrovascular disease	Social deprivation	OXCT1	0.006	1.255 (1.098, 1.434)	1.001 (0.999, 1.004)	0.998448
Diabetes	Social deprivation	OXCT1	0.005	1.318 (1.151, 1.508)	1.001 (0.999, 1.004)	0.834626
Renal disease	Social deprivation	OXCT1	0.003	1.248 (1.127, 1.383)	1.001 (0.999, 1.002)	0.870351
Death	Social deprivation	OXT	0.004	1.309 (1.186, 1.444)	1.001 (0.998, 1.003)	0.874221
Heart disease	Social deprivation	OXT	0.055	1.037 (0.954, 1.127)	1.002 (1, 1.004)	0.433311
Cerebrovascular disease	Social deprivation	OXT	0.012	1.253 (1.097, 1.433)	1.002 (0.999, 1.006)	0.722358
Diabetes	Social deprivation	OXT	0.071	1.311 (1.145, 1.501)	1.017 (1.006, 1.028)	0.0198026
Renal disease	Social deprivation	OXT	0.021	1.247 (1.126, 1.382)	1.004 (1.001, 1.008)	0.103192
Death	Social deprivation	P4HB	0.032	1.312 (1.189, 1.448)	1.008 (1.003, 1.012)	0.00900358
Heart disease	Social deprivation	P4HB	0.196	1.039 (0.956, 1.129)	1.007 (1.003, 1.012)	0.0078008
Cerebrovascular disease	Social deprivation	P4HB	0.021	1.255 (1.098, 1.435)	1.004 (0.999, 1.009)	0.5145
Diabetes	Social deprivation	P4HB	0.058	1.32 (1.153, 1.511)	1.014 (1.007, 1.022)	0.00291368
Renal disease	Social deprivation	P4HB	0.02	1.249 (1.127, 1.383)	1.004 (1, 1.008)	0.189433
Death	Social deprivation	PACS2	0.001	1.309 (1.186, 1.445)	1 (0.999, 1.001)	0.977981
Heart disease	Social deprivation	PACS2	0.008	1.038 (0.955, 1.128)	1 (0.999, 1.001)	0.926902
Cerebrovascular disease	Social deprivation	PACS2	0	1.254 (1.097, 1.433)	1 (1, 1)	0.999854
Diabetes	Social deprivation	PACS2	0	1.318 (1.151, 1.508)	1 (1, 1)	0.997608
Renal disease	Social deprivation	PACS2	-0.001	1.248 (1.126, 1.382)	1 (0.999, 1.001)	0.985348
Death	Social deprivation	PADI2	-0.003	1.311 (1.188, 1.446)	0.999 (0.997, 1.001)	0.857662
Heart disease	Social deprivation	PADI2	-0.009	1.038 (0.955, 1.128)	1 (0.999, 1.001)	0.87277
Cerebrovascular disease	Social deprivation	PADI2	-0.002	1.254 (1.097, 1.433)	1 (0.998, 1.001)	0.999854
Diabetes	Social deprivation	PADI2	-0.003	1.316 (1.15, 1.506)	0.999 (0.997, 1.001)	0.899243
Renal disease	Social deprivation	PADI2	-0.004	1.248 (1.126, 1.383)	0.999 (0.997, 1.001)	0.927969
Death	Social deprivation	PADI4	0	1.309 (1.187, 1.445)	1 (1, 1.001)	0.970375
Heart disease	Social deprivation	PADI4	0.009	1.038 (0.955, 1.128)	1 (0.999, 1.001)	0.883077
Cerebrovascular disease	Social deprivation	PADI4	-0.003	1.254 (1.097, 1.433)	0.999 (0.998, 1.001)	0.999854
Diabetes	Social deprivation	PADI4	-0.002	1.319 (1.152, 1.509)	0.999 (0.997, 1.001)	0.949277
Renal disease	Social deprivation	PADI4	0	1.248 (1.126, 1.382)	1 (0.999, 1)	0.987988
Death	Social deprivation	PAEP	-0.003	1.308 (1.185, 1.444)	0.999 (0.997, 1.002)	0.921869
Heart disease	Social deprivation	PAEP	0.002	1.038 (0.955, 1.128)	1 (0.999, 1.001)	0.980194
Cerebrovascular disease	Social deprivation	PAEP	-0.005	1.254 (1.097, 1.434)	0.999 (0.996, 1.002)	0.999854
Diabetes	Social deprivation	PAEP	-0.002	1.315 (1.149, 1.506)	1 (0.998, 1.001)	0.969793
Renal disease	Social deprivation	PAEP	-0.001	1.248 (1.126, 1.382)	1 (0.999, 1.001)	0.982244
Death	Social deprivation	PAFAH1B3	0.006	1.309 (1.186, 1.445)	1.001 (0.998, 1.005)	0.845242
Heart disease	Social deprivation	PAFAH1B3	0.045	1.037 (0.955, 1.127)	1.002 (0.999, 1.005)	0.697354
Cerebrovascular disease	Social deprivation	PAFAH1B3	0.009	1.254 (1.097, 1.433)	1.002 (0.997, 1.007)	0.999854
Diabetes	Social deprivation	PAFAH1B3	0.004	1.317 (1.151, 1.507)	1.001 (0.996, 1.006)	0.995657
Renal disease	Social deprivation	PAFAH1B3	0.008	1.248 (1.126, 1.382)	1.002 (0.998, 1.005)	0.838816
Death	Social deprivation	PAFAH2	0.002	1.31 (1.187, 1.445)	1 (0.999, 1.002)	0.914839
Heart disease	Social deprivation	PAFAH2	0.016	1.038 (0.955, 1.128)	1.001 (0.999, 1.002)	0.798973
Cerebrovascular disease	Social deprivation	PAFAH2	0	1.254 (1.097, 1.433)	1 (0.998, 1.002)	0.999854
Diabetes	Social deprivation	PAFAH2	0.003	1.318 (1.152, 1.509)	1.001 (0.999, 1.003)	0.907765
Renal disease	Social deprivation	PAFAH2	0	1.248 (1.126, 1.382)	1 (0.998, 1.001)	0.990756
Death	Social deprivation	PAG1	0.018	1.311 (1.188, 1.446)	1.004 (1.001, 1.008)	0.0747233
Heart disease	Social deprivation	PAG1	0.07	1.039 (0.956, 1.129)	1.003 (1, 1.005)	0.223083
Cerebrovascular disease	Social deprivation	PAG1	0.017	1.255 (1.098, 1.434)	1.003 (1, 1.007)	0.400897
Diabetes	Social deprivation	PAG1	0.034	1.323 (1.156, 1.515)	1.008 (1.002, 1.015)	0.0633752
Renal disease	Social deprivation	PAG1	0.019	1.249 (1.127, 1.383)	1.004 (1.001, 1.007)	0.114214
Death	Social deprivation	PAGR1	0.003	1.311 (1.188, 1.447)	1.001 (0.999, 1.002)	0.712138
Heart disease	Social deprivation	PAGR1	0.013	1.039 (0.956, 1.129)	1 (0.999, 1.002)	0.786684
Cerebrovascular disease	Social deprivation	PAGR1	0.005	1.255 (1.098, 1.435)	1.001 (0.999, 1.003)	0.979244
Diabetes	Social deprivation	PAGR1	0.007	1.321 (1.154, 1.512)	1.002 (0.999, 1.005)	0.751889
Renal disease	Social deprivation	PAGR1	0	1.248 (1.126, 1.383)	1 (0.999, 1.001)	0.987988
Death	Social deprivation	PAIP2B	0.001	1.309 (1.187, 1.445)	1 (0.999, 1.002)	0.950936
Heart disease	Social deprivation	PAIP2B	0.008	1.038 (0.955, 1.128)	1 (0.999, 1.002)	0.93223
Cerebrovascular disease	Social deprivation	PAIP2B	0.007	1.254 (1.097, 1.433)	1.001 (0.999, 1.004)	0.907174
Diabetes	Social deprivation	PAIP2B	0.006	1.317 (1.151, 1.508)	1.001 (0.999, 1.004)	0.729498
Renal disease	Social deprivation	PAIP2B	-0.003	1.248 (1.126, 1.382)	0.999 (0.998, 1.001)	0.886985
Death	Social deprivation	PAK4	0.001	1.31 (1.187, 1.445)	1 (0.999, 1.001)	0.96175
Heart disease	Social deprivation	PAK4	0.031	1.039 (0.956, 1.129)	1.001 (0.999, 1.003)	0.611187
Cerebrovascular disease	Social deprivation	PAK4	-0.001	1.253 (1.096, 1.433)	1 (0.998, 1.001)	0.999854
Diabetes	Social deprivation	PAK4	0.003	1.319 (1.153, 1.51)	1.001 (0.999, 1.003)	0.849741
Renal disease	Social deprivation	PAK4	-0.003	1.247 (1.126, 1.382)	0.999 (0.998, 1.001)	0.882727
Death	Social deprivation	PALM	-0.002	1.306 (1.183, 1.441)	1 (0.998, 1.001)	0.927095
Heart disease	Social deprivation	PALM	0.003	1.037 (0.955, 1.127)	1 (0.999, 1.001)	0.952967
Cerebrovascular disease	Social deprivation	PALM	-0.003	1.252 (1.096, 1.432)	0.999 (0.998, 1.001)	0.999854
Diabetes	Social deprivation	PALM	-0.002	1.315 (1.149, 1.505)	1 (0.998, 1.002)	0.981609
Renal disease	Social deprivation	PALM	-0.002	1.234 (1.114, 1.368)	1 (0.992, 1.008)	0.990756
Death	Social deprivation	PALLD	0.001	1.309 (1.186, 1.444)	1 (0.999, 1.001)	0.909991
Heart disease	Social deprivation	PALLD	-0.002	1.038 (0.955, 1.128)	1 (1, 1)	0.953037
Cerebrovascular disease	Social deprivation	PALLD	0.001	1.253 (1.096, 1.433)	1 (0.999, 1.001)	0.999854
Diabetes	Social deprivation	PALLD	0	1.317 (1.151, 1.508)	1 (1, 1)	0.997608
Renal disease	Social deprivation	PALLD	0.002	1.247 (1.125, 1.381)	1 (0.999, 1.001)	0.932661
Death	Social deprivation	PALM2	0.072	1.3 (1.178, 1.434)	1.017 (1.01, 1.024)	8.99119e-05
Heart disease	Social deprivation	PALM2	0.207	1.036 (0.953, 1.126)	1.007 (1.003, 1.011)	0.00739701
Cerebrovascular disease	Social deprivation	PALM2	0.058	1.251 (1.095, 1.431)	1.012 (1.005, 1.018)	0.008652
Diabetes	Social deprivation	PALM2	0.096	1.309 (1.144, 1.499)	1.023 (1.013, 1.033)	0.000124791
Renal disease	Social deprivation	PALM2	0.111	1.241 (1.12, 1.375)	1.022 (1.013, 1.031)	1.8694e-05
Death	Social deprivation	PALM3	0.001	1.309 (1.186, 1.445)	1 (0.998, 1.003)	0.975411
Heart disease	Social deprivation	PALM3	-0.005	1.038 (0.955, 1.128)	1 (0.997, 1.002)	0.982314
Cerebrovascular disease	Social deprivation	PALM3	0.011	1.254 (1.097, 1.433)	1.002 (0.998, 1.006)	0.960788
Diabetes	Social deprivation	PALM3	-0.007	1.318 (1.151, 1.508)	0.998 (0.994, 1.002)	0.85298
Renal disease	Social deprivation	PALM3	0.004	1.248 (1.126, 1.382)	1.001 (0.998, 1.004)	0.969279
Death	Social deprivation	PAM	0.013	1.306 (1.183, 1.441)	1.003 (0.999, 1.007)	0.383658
Heart disease	Social deprivation	PAM	0.023	1.038 (0.955, 1.128)	1.001 (0.999, 1.002)	0.655464
Cerebrovascular disease	Social deprivation	PAM	0.003	1.254 (1.097, 1.433)	1.001 (0.999, 1.002)	0.999854
Diabetes	Social deprivation	PAM	0.002	1.318 (1.151, 1.508)	1.001 (0.999, 1.003)	0.96531
Renal disease	Social deprivation	PAM	0.027	1.244 (1.123, 1.378)	1.005 (0.999, 1.012)	0.414938
Death	Social deprivation	PAMR1	0.001	1.31 (1.187, 1.445)	1 (0.999, 1.001)	0.967058
Heart disease	Social deprivation	PAMR1	-0.002	1.037 (0.954, 1.127)	1 (0.999, 1.001)	0.979551
Cerebrovascular disease	Social deprivation	PAMR1	0	1.254 (1.097, 1.433)	1 (1, 1)	0.999854
Diabetes	Social deprivation	PAMR1	-0.001	1.3 (1.136, 1.489)	1 (0.989, 1.01)	0.99905
Renal disease	Social deprivation	PAMR1	0	1.246 (1.125, 1.381)	1 (0.999, 1.001)	0.990756
Death	Social deprivation	PAPPA	-0.002	1.31 (1.187, 1.446)	0.999 (0.998, 1.001)	0.855831
Heart disease	Social deprivation	PAPPA	-0.005	1.038 (0.955, 1.128)	1 (0.999, 1.001)	0.947312
Cerebrovascular disease	Social deprivation	PAPPA	0.001	1.253 (1.096, 1.432)	1 (0.999, 1.001)	0.999854
Diabetes	Social deprivation	PAPPA	-0.001	1.317 (1.151, 1.508)	1 (0.999, 1.001)	0.969793
Renal disease	Social deprivation	PAPPA	-0.001	1.248 (1.127, 1.383)	1 (0.999, 1.001)	0.981993
Death	Social deprivation	PARD3	0	1.309 (1.187, 1.445)	1 (0.999, 1.001)	0.984284
Heart disease	Social deprivation	PARD3	-0.033	1.039 (0.956, 1.129)	0.999 (0.997, 1)	0.520354
Cerebrovascular disease	Social deprivation	PARD3	0	1.254 (1.097, 1.433)	1 (0.998, 1.002)	0.999854
Diabetes	Social deprivation	PARD3	-0.001	1.318 (1.151, 1.508)	1 (0.998, 1.002)	0.995657
Renal disease	Social deprivation	PARD3	0.003	1.248 (1.126, 1.382)	1.001 (0.999, 1.002)	0.834435
Death	Social deprivation	PARK7	0.003	1.311 (1.188, 1.447)	1.001 (0.999, 1.003)	0.855369
Heart disease	Social deprivation	PARK7	0.031	1.039 (0.956, 1.129)	1.001 (0.999, 1.003)	0.684308
Cerebrovascular disease	Social deprivation	PARK7	0	1.254 (1.097, 1.433)	1 (0.999, 1.001)	0.999854
Diabetes	Social deprivation	PARK7	0.002	1.318 (1.152, 1.509)	1.001 (0.999, 1.002)	0.910385
Renal disease	Social deprivation	PARK7	0	1.248 (1.126, 1.382)	1 (0.999, 1.001)	0.987055
Death	Social deprivation	PARP1	0.001	1.31 (1.187, 1.445)	1 (0.998, 1.002)	0.977199
Heart disease	Social deprivation	PARP1	0.005	1.037 (0.954, 1.127)	1 (0.999, 1.002)	0.965158
Cerebrovascular disease	Social deprivation	PARP1	0.001	1.254 (1.097, 1.434)	1 (0.998, 1.002)	0.999854
Diabetes	Social deprivation	PARP1	0.005	1.312 (1.146, 1.502)	1.001 (0.997, 1.006)	0.967657
Renal disease	Social deprivation	PARP1	0.003	1.248 (1.126, 1.382)	1.001 (0.998, 1.003)	0.982244
Death	Social deprivation	PAXX	0.014	1.311 (1.188, 1.447)	1.003 (1, 1.006)	0.193346
Heart disease	Social deprivation	PAXX	0.064	1.039 (0.956, 1.129)	1.002 (1, 1.005)	0.256228
Cerebrovascular disease	Social deprivation	PAXX	0.008	1.255 (1.098, 1.434)	1.002 (0.999, 1.004)	0.874447
Diabetes	Social deprivation	PAXX	0.021	1.319 (1.152, 1.51)	1.005 (1, 1.01)	0.203138
Renal disease	Social deprivation	PAXX	0.015	1.249 (1.127, 1.384)	1.003 (1, 1.006)	0.223273
Death	Social deprivation	PBK	0	1.309 (1.186, 1.445)	1 (0.999, 1.001)	0.983001
Heart disease	Social deprivation	PBK	0.01	1.038 (0.955, 1.128)	1 (0.999, 1.001)	0.870911
Cerebrovascular disease	Social deprivation	PBK	0	1.254 (1.097, 1.433)	1 (0.999, 1.001)	0.999854
Diabetes	Social deprivation	PBK	0.002	1.318 (1.151, 1.508)	1 (0.999, 1.002)	0.932941
Renal disease	Social deprivation	PBK	0.003	1.248 (1.126, 1.382)	1.001 (0.999, 1.002)	0.847184
Death	Social deprivation	PBLD	-0.001	1.309 (1.186, 1.445)	1 (0.998, 1.001)	0.954202
Heart disease	Social deprivation	PBLD	0.019	1.038 (0.955, 1.128)	1.001 (0.999, 1.002)	0.787479
Cerebrovascular disease	Social deprivation	PBLD	0.006	1.254 (1.097, 1.433)	1.001 (0.999, 1.004)	0.999854
Diabetes	Social deprivation	PBLD	0.026	1.318 (1.151, 1.509)	1.006 (0.999, 1.013)	0.339114
Renal disease	Social deprivation	PBLD	0.005	1.248 (1.127, 1.383)	1.001 (0.999, 1.003)	0.734707
Death	Social deprivation	PBXIP1	0.001	1.308 (1.185, 1.443)	1 (0.999, 1.001)	0.928401
Heart disease	Social deprivation	PBXIP1	0.002	1.038 (0.955, 1.128)	1 (1, 1.001)	0.950865
Cerebrovascular disease	Social deprivation	PBXIP1	0	1.254 (1.097, 1.434)	1 (0.999, 1)	0.999854
Diabetes	Social deprivation	PBXIP1	0.006	1.311 (1.146, 1.501)	1.001 (0.998, 1.005)	0.857126
Renal disease	Social deprivation	PBXIP1	0.012	1.241 (1.12, 1.374)	1.002 (0.998, 1.007)	0.795677
Death	Social deprivation	PCARE	0	1.31 (1.187, 1.445)	1 (0.999, 1.001)	0.972815
Heart disease	Social deprivation	PCARE	0.005	1.037 (0.955, 1.127)	1 (0.999, 1.001)	0.939185
Cerebrovascular disease	Social deprivation	PCARE	0	1.254 (1.097, 1.433)	1 (0.999, 1.001)	0.999854
Diabetes	Social deprivation	PCARE	0	1.318 (1.151, 1.508)	1 (0.999, 1.001)	0.995657
Renal disease	Social deprivation	PCARE	0	1.248 (1.127, 1.383)	1 (0.999, 1)	0.985348
Death	Social deprivation	PCBP2	0	1.31 (1.187, 1.445)	1 (0.999, 1.001)	0.975667
Heart disease	Social deprivation	PCBP2	0.001	1.039 (0.956, 1.129)	1 (0.999, 1.001)	0.990849
Cerebrovascular disease	Social deprivation	PCBP2	0	1.254 (1.097, 1.433)	1 (1, 1)	0.999854
Diabetes	Social deprivation	PCBP2	-0.001	1.318 (1.152, 1.509)	1 (0.998, 1.002)	0.995657
Renal disease	Social deprivation	PCBP2	0	1.248 (1.126, 1.382)	1 (1, 1)	0.996046
Death	Social deprivation	PCBD1	0.005	1.309 (1.186, 1.444)	1.001 (0.999, 1.003)	0.588141
Heart disease	Social deprivation	PCBD1	0.014	1.037 (0.955, 1.127)	1.001 (0.999, 1.002)	0.859816
Cerebrovascular disease	Social deprivation	PCBD1	0.013	1.253 (1.096, 1.433)	1.003 (0.999, 1.007)	0.76438
Diabetes	Social deprivation	PCBD1	0.036	1.302 (1.137, 1.49)	1.008 (0.998, 1.019)	0.462298
Renal disease	Social deprivation	PCBD1	0.01	1.249 (1.127, 1.383)	1.002 (0.999, 1.005)	0.535739
Death	Social deprivation	PCDH1	0	1.309 (1.187, 1.445)	1 (0.999, 1.001)	0.98673
Heart disease	Social deprivation	PCDH1	0.003	1.038 (0.955, 1.128)	1 (1, 1.001)	0.947312
Cerebrovascular disease	Social deprivation	PCDH1	0	1.254 (1.097, 1.433)	1 (1, 1)	0.999854
Diabetes	Social deprivation	PCDH1	0.003	1.318 (1.152, 1.509)	1.001 (0.998, 1.004)	0.972071
Renal disease	Social deprivation	PCDH1	0.002	1.249 (1.127, 1.383)	1 (0.997, 1.004)	0.985348
Death	Social deprivation	PCDH12	0	1.309 (1.187, 1.445)	1 (1, 1)	0.968624
Heart disease	Social deprivation	PCDH12	-0.004	1.038 (0.955, 1.128)	1 (0.999, 1.001)	0.980194
Cerebrovascular disease	Social deprivation	PCDH12	0	1.254 (1.097, 1.433)	1 (1, 1)	0.999854
Diabetes	Social deprivation	PCDH12	-0.002	1.318 (1.151, 1.508)	1 (0.997, 1.002)	0.994136
Renal disease	Social deprivation	PCDH12	-0.002	1.248 (1.126, 1.382)	1 (0.998, 1.001)	0.978356
Death	Social deprivation	PCDH17	-0.023	1.306 (1.183, 1.441)	0.995 (0.991, 0.999)	0.0465
Heart disease	Social deprivation	PCDH17	0.012	1.038 (0.955, 1.128)	1 (0.999, 1.002)	0.930891
Cerebrovascular disease	Social deprivation	PCDH17	0.002	1.254 (1.097, 1.433)	1 (0.997, 1.004)	0.999854
Diabetes	Social deprivation	PCDH17	-0.049	1.311 (1.145, 1.5)	0.989 (0.982, 0.996)	0.0171627
Renal disease	Social deprivation	PCDH17	-0.027	1.244 (1.123, 1.378)	0.995 (0.991, 0.999)	0.0628961
Death	Social deprivation	PCDH7	0	1.308 (1.186, 1.444)	1 (0.999, 1.001)	0.988785
Heart disease	Social deprivation	PCDH7	0.001	1.038 (0.955, 1.128)	1 (1, 1)	0.973637
Cerebrovascular disease	Social deprivation	PCDH7	0	1.254 (1.097, 1.433)	1 (1, 1)	0.999854
Diabetes	Social deprivation	PCDH7	-0.001	1.316 (1.149, 1.506)	1 (0.997, 1.002)	0.996532
[truncated: 56,221 more rows]
