# Supplementary material for: Personal, social, and natural co-exposure pattern and plasma proteins in cardiometabolic diseases
Source: Nat Commun. 2025 Nov 25;16:10498. doi: 10.1038/s41467-025-65516-2 (PMC12647215; doi:10.1038/s41467-025-65516-2)
Supplement: Supplementary file 10 — Source Data [file 41467_2025_65516_MOESM10_ESM.xlsx]

## Sheet: Fig.2a
Outcome	Exposure	HR (95 %CI)	Adjusted P value
cerebrovascular disease	Blue space	1.01 (1.00,1.03)	1
cerebrovascular disease	Current Smoke	1.82 (1.73,1.91)	3.09356e-120
cerebrovascular disease	Depression/anxiety	1.38 (1.33,1.43)	6.53089e-64
cerebrovascular disease	Diet	0.94 (0.93,0.96)	1.15686e-09
cerebrovascular disease	Green space	0.95 (0.93,0.96)	6.75228e-09
cerebrovascular disease	IMD scores	1.14 (1.13,1.16)	1.96268e-66
cerebrovascular disease	Leisure PA	0.96 (0.94,0.97)	3.67987e-06
cerebrovascular disease	NO2	1.08 (1.06,1.10)	7.5969e-21
cerebrovascular disease	Noise	1.02 (1.00,1.03)	0.418527
cerebrovascular disease	NOx	1.07 (1.05,1.09)	2.66283e-17
cerebrovascular disease	PM10	1.05 (1.03,1.06)	3.81797e-07
cerebrovascular disease	PM2.5	1.07 (1.05,1.09)	1.2773e-15
cerebrovascular disease	Previous Smoke	1.11 (1.07,1.15)	1.05648e-07
cerebrovascular disease	Sedentory behavior	1.07 (1.06,1.09)	3.41296e-17
cerebrovascular disease	Sleep duration	0.90 (0.87,0.93)	7.20315e-08
cerebrovascular disease	Social isolation	1.07 (1.05,1.09)	1.67564e-16
cerebrovascular disease	Total PA	1.01 (0.99,1.03)	1
Death	Blue space	1.00 (0.98,1.01)	1
Death	Current Smoke	2.76 (2.66,2.86)	0
Death	Depression/anxiety	1.43 (1.39,1.47)	1.04691e-125
Death	Diet	0.90 (0.89,0.91)	1.2112e-50
Death	Green space	0.96 (0.95,0.97)	1.39597e-08
Death	IMD scores	1.21 (1.19,1.22)	1.73288e-229
Death	Leisure PA	0.87 (0.86,0.88)	8.38507e-76
Death	NO2	1.09 (1.08,1.11)	1.07553e-42
Death	Noise	1.03 (1.02,1.04)	1.49875e-05
Death	NOx	1.09 (1.08,1.10)	6.58446e-49
Death	PM10	1.04 (1.03,1.05)	3.68476e-08
Death	PM2.5	1.11 (1.09,1.12)	1.00019e-55
Death	Previous Smoke	1.34 (1.30,1.38)	3.07171e-88
Death	Sedentory behavior	1.12 (1.11,1.14)	1.0046e-78
Death	Sleep duration	0.86 (0.83,0.88)	1.60632e-28
Death	Social isolation	1.18 (1.17,1.19)	1.47556e-156
Death	Total PA	0.95 (0.94,0.96)	1.10746e-13
diabetes	Blue space	0.99 (0.97,1.00)	1
diabetes	Current Smoke	1.93 (1.84,2.04)	4.66866e-139
diabetes	Depression/anxiety	1.50 (1.45,1.55)	1.19503e-104
diabetes	Diet	0.87 (0.86,0.89)	7.37358e-49
diabetes	Green space	0.94 (0.92,0.95)	1.52481e-12
diabetes	IMD scores	1.20 (1.18,1.22)	3.85873e-134
diabetes	Leisure PA	0.85 (0.83,0.87)	5.43739e-48
diabetes	NO2	1.10 (1.08,1.11)	6.21888e-27
diabetes	Noise	1.01 (1.00,1.03)	1
diabetes	NOx	1.09 (1.08,1.11)	1.55949e-30
diabetes	PM10	1.05 (1.03,1.07)	4.30541e-07
diabetes	PM2.5	1.12 (1.10,1.13)	2.03982e-41
diabetes	Previous Smoke	1.26 (1.22,1.31)	3.50855e-34
diabetes	Sedentory behavior	1.12 (1.11,1.14)	2.57849e-52
diabetes	Sleep duration	0.83 (0.80,0.86)	1.92985e-24
diabetes	Social isolation	1.09 (1.07,1.10)	3.4563e-23
diabetes	Total PA	0.97 (0.95,0.99)	0.0149742
heart disease	Blue space	1.00 (0.99,1.01)	1
heart disease	Current Smoke	1.62 (1.57,1.67)	6.05273e-214
heart disease	Depression/anxiety	1.28 (1.25,1.30)	8.7418e-102
heart disease	Diet	0.95 (0.94,0.96)	2.365e-19
heart disease	Green space	0.97 (0.96,0.98)	2.04902e-07
heart disease	IMD scores	1.10 (1.09,1.11)	4.6582e-91
heart disease	Leisure PA	0.97 (0.97,0.98)	1.96285e-06
heart disease	NO2	1.04 (1.03,1.05)	7.10224e-16
heart disease	Noise	1.00 (0.99,1.01)	1
heart disease	NOx	1.04 (1.03,1.05)	1.39189e-15
heart disease	PM10	1.02 (1.01,1.03)	0.00285713
heart disease	PM2.5	1.05 (1.04,1.06)	4.14863e-19
heart disease	Previous Smoke	1.13 (1.11,1.16)	1.02137e-31
heart disease	Sedentory behavior	1.04 (1.03,1.05)	3.54378e-18
heart disease	Sleep duration	0.92 (0.90,0.94)	5.79298e-15
heart disease	Social isolation	1.03 (1.02,1.04)	7.52257e-08
heart disease	Total PA	1.01 (1.00,1.02)	0.38359
renal disease	Blue space	1.00 (0.99,1.01)	1
renal disease	Current Smoke	1.72 (1.65,1.79)	1.21742e-151
renal disease	Depression/anxiety	1.41 (1.37,1.45)	3.27013e-122
renal disease	Diet	0.89 (0.88,0.91)	1.4058e-59
renal disease	Green space	0.96 (0.95,0.97)	5.7446e-08
renal disease	IMD scores	1.17 (1.16,1.19)	1.07222e-169
renal disease	Leisure PA	0.90 (0.89,0.92)	4.07948e-43
renal disease	NO2	1.07 (1.05,1.08)	6.99351e-23
renal disease	Noise	1.01 (0.99,1.02)	1
renal disease	NOx	1.07 (1.05,1.08)	7.69961e-26
renal disease	PM10	1.05 (1.04,1.06)	2.86152e-14
renal disease	PM2.5	1.09 (1.07,1.10)	2.57491e-40
renal disease	Previous Smoke	1.17 (1.14,1.20)	1.79684e-28
renal disease	Sedentory behavior	1.12 (1.11,1.14)	8.76631e-83
renal disease	Sleep duration	0.85 (0.82,0.87)	9.33573e-34
renal disease	Social isolation	1.09 (1.08,1.10)	2.65933e-43
renal disease	Total PA	0.96 (0.95,0.97)	9.02987e-09

## Sheet: Fig.2b
Outcome	Exposure	Absolute SHAP value
Cerebrovascular Disease	Blue space	0.0228702
Cerebrovascular Disease	Current Smoke	0.0729578
Cerebrovascular Disease	Depression/anxiety	0.0729896
Cerebrovascular Disease	Diet	0.0128357
Cerebrovascular Disease	Green space	0.0377604
Cerebrovascular Disease	IMD scores	0.066093
Cerebrovascular Disease	Leisure PA	0.0535471
Cerebrovascular Disease	NO2	0.0227141
Cerebrovascular Disease	Noise	0.0125033
Cerebrovascular Disease	NOx	0.0327389
Cerebrovascular Disease	PM10	0.0217004
Cerebrovascular Disease	PM2.5	0.0419707
Cerebrovascular Disease	Previous Smoke	0.0277967
Cerebrovascular Disease	Sedentory behavior	0.033823
Cerebrovascular Disease	Sleep duration	0.0148589
Cerebrovascular Disease	Social isolation	0.0058022
Cerebrovascular Disease	Total PA	0.0262159
Death	Blue space	0.00763019
Death	Current Smoke	0.156666
Death	Depression/anxiety	0.0702235
Death	Diet	0.0201512
Death	Green space	0.0176146
Death	IMD scores	0.060213
Death	Leisure PA	0.0734058
Death	NO2	0.0285893
Death	Noise	0.0104382
Death	NOx	0.0288536
Death	PM10	0.0186065
Death	PM2.5	0.023261
Death	Previous Smoke	0.0922571
Death	Sedentory behavior	0.0554824
Death	Sleep duration	0.0291392
Death	Social isolation	0.0628891
Death	Total PA	0.0262759
Diabetes	Blue space	0.0262063
Diabetes	Current Smoke	0.0752072
Diabetes	Depression/anxiety	0.103214
Diabetes	Diet	0.0561506
Diabetes	Green space	0.0288674
Diabetes	IMD scores	0.112517
Diabetes	Leisure PA	0.096616
Diabetes	NO2	0.0567559
Diabetes	Noise	0.0183587
Diabetes	NOx	0.0322726
Diabetes	PM10	0.0295699
Diabetes	PM2.5	0.0400846
Diabetes	Previous Smoke	0.0511266
Diabetes	Sedentory behavior	0.0646868
Diabetes	Sleep duration	0.0457568
Diabetes	Social isolation	0.0181187
Diabetes	Total PA	0.0346198
Heart Disease	Blue space	0.00508226
Heart Disease	Current Smoke	0.0703611
Heart Disease	Depression/anxiety	0.0675924
Heart Disease	Diet	0.00940945
Heart Disease	Green space	0.017589
Heart Disease	IMD scores	0.0413957
Heart Disease	Leisure PA	0.0387391
Heart Disease	NO2	0.0326656
Heart Disease	Noise	0.00734347
Heart Disease	NOx	0.0160203
Heart Disease	PM10	0.010731
Heart Disease	PM2.5	0.0124964
Heart Disease	Previous Smoke	0.048583
Heart Disease	Sedentory behavior	0.0143195
Heart Disease	Sleep duration	0.0162616
Heart Disease	Social isolation	0.00302854
Heart Disease	Total PA	0.0207692
Renal Disease	Blue space	0.0126909
Renal Disease	Current Smoke	0.0560478
Renal Disease	Depression/anxiety	0.0790577
Renal Disease	Diet	0.0484803
Renal Disease	Green space	0.0187256
Renal Disease	IMD scores	0.0941173
Renal Disease	Leisure PA	0.0639646
Renal Disease	NO2	0.0490719
Renal Disease	Noise	0.0120354
Renal Disease	NOx	0.03089
Renal Disease	PM10	0.0166424
Renal Disease	PM2.5	0.0257444
Renal Disease	Previous Smoke	0.0343367
Renal Disease	Sedentory behavior	0.0680841
Renal Disease	Sleep duration	0.0505136
Renal Disease	Social isolation	0.0214967
Renal Disease	Total PA	0.0249814

## Sheet: Fig.3b
Outcome	Exposure pattern	HR(95%CI)	P value
Cerebrovascular Disease	Social deprivation	1.30 (1.24 ,1.35)	9.59683e-33
Cerebrovascular Disease	Air and noise pollution	1.18 (1.10 ,1.26)	4.56299e-06
Cerebrovascular Disease	Blue and green spaces	0.95 (0.91 ,1.00)	0.0349114
Cerebrovascular Disease	Health behaviors	1.03 (0.97 ,1.09)	0.27779
Death	Social deprivation	1.40 (1.35 ,1.45)	2.15471e-89
Death	Air and noise pollution	1.19 (1.13 ,1.26)	2.58843e-10
Death	Health behaviors	0.88 (0.84 ,0.92)	2.62532e-07
Death	Blue and green spaces	0.94 (0.91 ,0.98)	0.000796408
Diabetes	Social deprivation	1.35 (1.30 ,1.41)	2.60201e-45
Diabetes	Blue and green spaces	0.89 (0.85 ,0.93)	5.22835e-07
Diabetes	Air and noise pollution	1.17 (1.09 ,1.26)	7.17774e-06
Diabetes	Health behaviors	0.86 (0.81 ,0.92)	1.81043e-05
Heart Disease	Social deprivation	1.15 (1.12 ,1.18)	9.81306e-27
Heart Disease	Blue and green spaces	0.96 (0.93 ,0.98)	0.000408188
Heart Disease	Air and noise pollution	1.06 (1.01 ,1.10)	0.0110968
Heart Disease	Health behaviors	1.02 (0.98 ,1.05)	0.364115
Renal Disease	Social deprivation	1.29 (1.25 ,1.33)	2.07269e-54
Renal Disease	Health behaviors	0.89 (0.85 ,0.94)	3.85822e-06
Renal Disease	Blue and green spaces	0.94 (0.91 ,0.97)	0.000391354
Renal Disease	Air and noise pollution	1.09 (1.04 ,1.16)	0.00114263

## Sheet: Supplementary Fig. 1 
Outcome	Exposure	HR (95 %CI)	P value
Death	NOx	1.08( 1.04,1.12)	0.000116871
Death	PM2.5	1.05( 1.02,1.08)	0.000870887
Death	PM10	0.99( 0.98,1.01)	0.286854
Death	NO2	0.9( 0.87,0.94)	5.55749e-07
Death	Noise	0.99( 0.98,1.01)	0.533372
Death	Green space	1.01( 0.99,1.03)	0.326395
Death	Blue space	1( 0.99,1.01)	0.832701
Death	Diet	0.96( 0.94,0.97)	3.10258e-10
Death	Leisure PA	0.93( 0.91,0.94)	4.27609e-22
Death	Total PA	0.99( 0.97,1)	0.0968655
Death	Sedentory behavior	1.06( 1.05,1.07)	1.84378e-20
Death	IMD scores	1.12( 1.11,1.13)	5.58865e-67
Death	Social isolation	1.11( 1.1,1.13)	3.688e-63
Death	Depression/anxiety	1.25( 1.22,1.29)	9.44085e-51
Death	Sleep duration	0.9( 0.88,0.92)	1.88601e-14
Death	Previous Smoke	1.3( 1.26,1.33)	8.09735e-70
Death	Current Smoke	2.34( 2.26,2.43)	0
Heart Disease	NOx	1.04( 1.01,1.07)	0.0149841
Heart Disease	PM2.5	1.01( 0.99,1.03)	0.403654
Heart Disease	PM10	1( 0.99,1.01)	0.898754
Heart Disease	NO2	0.96( 0.93,0.99)	0.00379429
Heart Disease	Noise	0.99( 0.98,1)	0.056902
Heart Disease	Green space	0.99( 0.98,1)	0.121002
Heart Disease	Blue space	1( 0.99,1.01)	0.839066
Heart Disease	Diet	0.97( 0.96,0.98)	2.98915e-07
Heart Disease	Leisure PA	0.99( 0.98,1)	0.0267017
Heart Disease	Total PA	1.02( 1.01,1.03)	0.000884569
Heart Disease	Sedentory behavior	1.02( 1.01,1.03)	1.37373e-05
Heart Disease	IMD scores	1.07( 1.06,1.08)	3.82969e-38
Heart Disease	Social isolation	1( 0.99,1.01)	0.621396
Heart Disease	Depression/anxiety	1.22( 1.2,1.25)	4.70194e-69
Heart Disease	Sleep duration	0.94( 0.93,0.96)	1.002e-08
Heart Disease	Previous Smoke	1.12( 1.09,1.14)	1.41364e-25
Heart Disease	Current Smoke	1.51( 1.46,1.56)	7.26541e-151
Cerebrovascular Disease	NOx	1.01( 0.97,1.07)	0.57731
Cerebrovascular Disease	PM2.5	0.96( 0.93,0.99)	0.0203748
Cerebrovascular Disease	PM10	1.02( 1,1.04)	0.052889
Cerebrovascular Disease	NO2	1.03( 0.98,1.08)	0.325532
Cerebrovascular Disease	Noise	1( 0.97,1.02)	0.703516
Cerebrovascular Disease	Green space	0.98( 0.95,1)	0.0668561
Cerebrovascular Disease	Blue space	1.02( 1,1.03)	0.0466713
Cerebrovascular Disease	Diet	0.98( 0.96,0.99)	0.00435627
Cerebrovascular Disease	Leisure PA	0.98( 0.96,1)	0.0287202
Cerebrovascular Disease	Total PA	1.03( 1.01,1.04)	0.00348269
Cerebrovascular Disease	Sedentory behavior	1.04( 1.02,1.06)	1.00545e-06
Cerebrovascular Disease	IMD scores	1.09( 1.08,1.11)	2.47952e-25
Cerebrovascular Disease	Social isolation	1.03( 1.01,1.05)	0.000271284
Cerebrovascular Disease	Depression/anxiety	1.3( 1.25,1.35)	1.11237e-41
Cerebrovascular Disease	Sleep duration	0.93( 0.9,0.97)	7.94914e-05
Cerebrovascular Disease	Previous Smoke	1.08( 1.04,1.12)	1.6605e-05
Cerebrovascular Disease	Current Smoke	1.63( 1.55,1.71)	1.07334e-76
Diabetes	NOx	1.11( 1.06,1.17)	1.73558e-05
Diabetes	PM2.5	1.07( 1.03,1.1)	0.000279285
Diabetes	PM10	1( 0.98,1.02)	0.960153
Diabetes	NO2	0.86( 0.82,0.91)	9.29235e-09
Diabetes	Noise	0.97( 0.95,0.99)	0.0142589
Diabetes	Green space	0.98( 0.96,1.01)	0.13666
Diabetes	Blue space	0.99( 0.97,1.01)	0.238162
Diabetes	Diet	0.92( 0.9,0.93)	3.21534e-22
Diabetes	Leisure PA	0.9( 0.88,0.92)	2.55135e-21
Diabetes	Total PA	1.02( 1,1.04)	0.0463205
Diabetes	Sedentory behavior	1.07( 1.05,1.08)	6.70416e-18
Diabetes	IMD scores	1.14( 1.12,1.15)	7.45444e-53
Diabetes	Social isolation	1.03( 1.01,1.05)	0.000267159
Diabetes	Depression/anxiety	1.36( 1.31,1.41)	1.19881e-58
Diabetes	Sleep duration	0.87( 0.84,0.91)	1.56825e-13
Diabetes	Previous Smoke	1.22( 1.18,1.27)	1.04593e-25
Diabetes	Current Smoke	1.63( 1.55,1.72)	6.89173e-75
Renal Disease	NOx	1.07( 1.03,1.11)	0.00119051
Renal Disease	PM2.5	1.06( 1.03,1.09)	1.6005e-05
Renal Disease	PM10	1.03( 1.01,1.04)	0.000596738
Renal Disease	NO2	0.89( 0.85,0.92)	1.1256e-09
Renal Disease	Noise	0.98( 0.96,0.99)	0.00379063
Renal Disease	Green space	1( 0.98,1.02)	0.736097
Renal Disease	Blue space	1( 0.99,1.02)	0.619328
Renal Disease	Diet	0.93( 0.92,0.94)	2.05871e-25
Renal Disease	Leisure PA	0.95( 0.94,0.96)	2.64738e-11
Renal Disease	Total PA	0.99( 0.98,1.01)	0.3176
Renal Disease	Sedentory behavior	1.08( 1.06,1.09)	3.6148e-33
Renal Disease	IMD scores	1.13( 1.11,1.14)	7.7761e-75
Renal Disease	Social isolation	1.04( 1.03,1.05)	7.88314e-11
Renal Disease	Depression/anxiety	1.29( 1.26,1.33)	1.92902e-68
Renal Disease	Sleep duration	0.88( 0.86,0.91)	2.01828e-20
Renal Disease	Previous Smoke	1.13( 1.1,1.16)	1.82622e-18
Renal Disease	Current Smoke	1.47( 1.41,1.53)	3.1634e-74
